# Supplementary material for: Large-scale analysis of post-translational modifications in E. coli under glucose-limiting conditions
Source: BMC Genomics. 2017 Apr 17;18:301. doi: 10.1186/s12864-017-3676-8 (PMC5392934; doi:10.1186/s12864-017-3676-8)
Supplement: Supplementary file 2 — Zip file containing several data tables in tab-separated format, as well as a readme file that explains the contents of each data file. (ZIP 175 kb) [file 12864_2017_3676_MOESM2_ESM.zip]

Archive with 8 entries (8 files):
- AF2_data_tables/DATA_TABLE_1_modification_totals_sorted.tsv
- AF2_data_tables/DATA_TABLE_2_mass_shifts_by_AA.tsv
- AF2_data_tables/DATA_TABLE_3_MODa_NtAcProteins.tsv
- AF2_data_tables/DATA_TABLE_4_MODa_129DaGluProteins.tsv
- AF2_data_tables/DATA_TABLE_5_MODa_1DaAspProteins.tsv
- AF2_data_tables/DATA_TABLE_6_MODa_16DaMetProteins
- AF2_data_tables/DATA_TABLE_7_MODa_16DaTrpProteins.tsv
- AF2_data_tables/README_data_tables.txt
