# Supplementary material for: Large-scale analysis of post-translational modifications in E. coli under glucose-limiting conditions
Source: BMC Genomics. 2017 Apr 17;18:301. doi: 10.1186/s12864-017-3676-8 (PMC5392934; doi:10.1186/s12864-017-3676-8)
Supplement: Supplementary file 2 — Zip file containing several data tables in tab-separated format, as well as a readme file that explains the contents of each data file. (ZIP 175 kb) [file 12864_2017_3676_MOESM2_ESM.zip › AF2_data_tables/DATA_TABLE_1_modification_totals_sorted.tsv]

MassShift	1	2	3	Mean
0	455839.0	382362.0	438259.0	425486.666667
1	28083.0	25262.0	31012.0	28119.0
16	14820.0	10322.0	21102.0	15414.6666667
-17	3447.0	2615.0	3718.0	3260.0
22	4803.0	1583.0	2496.0	2960.66666667
-18	2927.0	2794.0	1448.0	2389.66666667
-2	1729.0	4440.0	622.0	2263.66666667
2	1736.0	1748.0	3200.0	2228.0
17	645.0	557.0	2014.0	1072.0
42	891.0	768.0	829.0	829.333333333
-1	393.0	567.0	1194.0	718.0
32	402.0	479.0	682.0	521.0
38	592.0	125.0	773.0	496.666666667
23	689.0	302.0	414.0	468.333333333
14	71.0	22.0	1159.0	417.333333333
57	214.0	437.0	412.0	354.333333333
40	304.0	227.0	506.0	345.666666667
58	261.0	260.0	370.0	297.0
156	297.0	168.0	339.0	268.0
129	243.0	261.0	141.0	215.0
-48	47.0	76.0	459.0	194.0
-16	186.0	175.0	209.0	190.0
124	0.0	0.0	165.0	165.0
28	70.0	38.0	350.0	152.666666667
12	263.0	121.0	25.0	136.333333333
3	55.0	59.0	289.0	134.333333333
128	111.0	64.0	227.0	134.0
24	81.0	52.0	234.0	122.333333333
39	125.0	60.0	173.0	119.333333333
18	95.0	43.0	194.0	110.666666667
65	0.0	2.0	188.0	95.0
53	23.0	4.0	245.0	90.6666666667
209	192.0	13.0	63.0	89.3333333333
33	55.0	56.0	91.0	67.3333333333
48	81.0	45.0	72.0	66.0
140	0.0	0.0	59.0	59.0
73	64.0	30.0	75.0	56.3333333333
154	2.0	1.0	164.0	55.6666666667
55	27.0	36.0	96.0	53.0
15	21.0	18.0	117.0	52.0
130	58.0	75.0	18.0	50.3333333333
157	57.0	70.0	13.0	46.6666666667
-57	88.0	0.0	5.0	46.5
4	71.0	56.0	9.0	45.3333333333
152	78.0	0.0	12.0	45.0
79	61.0	28.0	33.0	40.6666666667
56	31.0	27.0	51.0	36.3333333333
-61	44.0	28.0	35.0	35.6666666667
60	45.0	49.0	5.0	33.0
26	0.0	0.0	28.0	28.0
59	23.0	17.0	43.0	27.6666666667
81	1.0	0.0	50.0	25.5
7	36.0	17.0	23.0	25.3333333333
5	59.0	11.0	4.0	24.6666666667
115	0.0	24.0	0.0	24.0
116	0.0	47.0	1.0	24.0
-75	0.0	0.0	24.0	24.0
169	0.0	0.0	23.0	23.0
151	24.0	40.0	5.0	23.0
64	26.0	10.0	32.0	22.6666666667
147	15.0	34.0	18.0	22.3333333333
-36	21.0	17.0	29.0	22.3333333333
43	24.0	22.0	19.0	21.6666666667
-15	17.0	10.0	32.0	19.6666666667
-56	19.0	0.0	0.0	19.0
34	23.0	8.0	24.0	18.3333333333
95	0.0	0.0	17.0	17.0
134	0.0	0.0	17.0	17.0
41	8.0	10.0	32.0	16.6666666667
44	1.0	0.0	32.0	16.5
30	0.0	1.0	31.0	16.0
-99	18.0	11.0	18.0	15.6666666667
54	6.0	4.0	33.0	14.3333333333
-14	0.0	0.0	14.0	14.0
172	15.0	2.0	25.0	14.0
110	1.0	0.0	26.0	13.5
-28	0.0	0.0	13.0	13.0
100	8.0	6.0	23.0	12.3333333333
196	3.0	0.0	21.0	12.0
125	0.0	1.0	23.0	12.0
19	0.0	4.0	19.0	11.5
-4	5.0	2.0	26.0	11.0
66	0.0	4.0	18.0	11.0
167	13.0	16.0	3.0	10.6666666667
-49	0.0	0.0	10.0	10.0
143	0.0	0.0	10.0	10.0
52	0.0	0.0	10.0	10.0
155	0.0	0.0	10.0	10.0
-35	17.0	8.0	5.0	10.0
148	3.0	2.0	24.0	9.66666666667
80	6.0	5.0	17.0	9.33333333333
-47	1.0	6.0	20.0	9.0
-19	5.0	2.0	20.0	9.0
-32	4.0	7.0	14.0	8.33333333333
142	0.0	0.0	8.0	8.0
111	0.0	13.0	2.0	7.5
-6	0.0	1.0	14.0	7.5
189	8.0	0.0	7.0	7.5
25	7.0	3.0	12.0	7.33333333333
82	0.0	0.0	7.0	7.0
-51	1.0	0.0	13.0	7.0
76	0.0	0.0	7.0	7.0
183	0.0	0.0	7.0	7.0
-7	0.0	0.0	7.0	7.0
29	1.0	1.0	18.0	6.66666666667
78	11.0	8.0	1.0	6.66666666667
49	12.0	2.0	5.0	6.33333333333
-71	5.0	9.0	5.0	6.33333333333
70	6.0	6.0	0.0	6.0
61	0.0	1.0	11.0	6.0
213	0.0	0.0	6.0	6.0
-29	5.0	5.0	8.0	6.0
27	0.0	0.0	6.0	6.0
-3	6.0	4.0	8.0	6.0
173	1.0	0.0	10.0	5.5
153	5.0	0.0	6.0	5.5
10	0.0	0.0	5.0	5.0
69	0.0	0.0	5.0	5.0
-20	0.0	0.0	5.0	5.0
185	0.0	0.0	5.0	5.0
45	0.0	0.0	5.0	5.0
101	0.0	5.0	0.0	5.0
21	5.0	1.0	8.0	4.66666666667
13	8.0	3.0	2.0	4.33333333333
74	1.0	1.0	11.0	4.33333333333
-22	4.0	1.0	8.0	4.33333333333
-73	0.0	0.0	4.0	4.0
168	0.0	4.0	0.0	4.0
-45	6.0	0.0	2.0	4.0
136	0.0	0.0	4.0	4.0
180	0.0	0.0	4.0	4.0
62	7.0	0.0	1.0	4.0
-124	0.0	0.0	4.0	4.0
67	0.0	0.0	4.0	4.0
-10	0.0	0.0	4.0	4.0
-9	6.0	0.0	2.0	4.0
188	0.0	0.0	4.0	4.0
191	0.0	0.0	4.0	4.0
-46	8.0	1.0	2.0	3.66666666667
-43	1.0	2.0	7.0	3.33333333333
141	0.0	0.0	3.0	3.0
47	0.0	1.0	5.0	3.0
-74	1.0	3.0	5.0	3.0
149	0.0	0.0	3.0	3.0
-66	0.0	0.0	3.0	3.0
112	0.0	5.0	1.0	3.0
-112	3.0	0.0	0.0	3.0
-59	3.0	0.0	0.0	3.0
-31	0.0	0.0	3.0	3.0
-42	4.0	2.0	2.0	2.66666666667
31	4.0	0.0	1.0	2.5
46	0.0	3.0	2.0	2.5
-8	2.0	3.0	0.0	2.5
72	3.0	2.0	0.0	2.5
-30	1.0	5.0	1.0	2.33333333333
144	3.0	1.0	3.0	2.33333333333
-98	2.0	3.0	2.0	2.33333333333
195	1.0	0.0	3.0	2.0
181	1.0	1.0	4.0	2.0
-53	2.0	0.0	0.0	2.0
-54	4.0	1.0	1.0	2.0
-55	2.0	0.0	0.0	2.0
131	0.0	3.0	1.0	2.0
170	0.0	1.0	3.0	2.0
211	0.0	0.0	2.0	2.0
-62	2.0	0.0	0.0	2.0
160	0.0	0.0	2.0	2.0
197	0.0	0.0	2.0	2.0
-79	0.0	0.0	2.0	2.0
182	0.0	0.0	2.0	2.0
114	2.0	2.0	0.0	2.0
-11	0.0	1.0	3.0	2.0
96	0.0	0.0	2.0	2.0
71	2.0	0.0	0.0	2.0
-44	1.0	4.0	1.0	2.0
-33	1.0	0.0	3.0	2.0
-34	4.0	1.0	1.0	2.0
9	1.0	0.0	3.0	2.0
63	0.0	2.0	2.0	2.0
98	0.0	0.0	2.0	2.0
-5	0.0	1.0	3.0	2.0
-88	2.0	0.0	1.0	1.5
-12	0.0	1.0	2.0	1.5
-25	1.0	0.0	2.0	1.5
20	1.0	0.0	2.0	1.5
210	2.0	0.0	1.0	1.5
50	1.0	0.0	2.0	1.5
-96	0.0	0.0	1.0	1.0
-89	1.0	1.0	1.0	1.0
-102	0.0	1.0	0.0	1.0
-24	0.0	1.0	1.0	1.0
171	1.0	0.0	0.0	1.0
51	0.0	0.0	1.0	1.0
-23	0.0	0.0	1.0	1.0
190	1.0	0.0	0.0	1.0
-21	0.0	0.0	1.0	1.0
192	0.0	0.0	1.0	1.0
8	1.0	0.0	0.0	1.0
-91	1.0	0.0	0.0	1.0
184	0.0	1.0	1.0	1.0
-87	1.0	0.0	0.0	1.0
186	1.0	0.0	0.0	1.0
35	0.0	0.0	1.0	1.0
158	1.0	0.0	0.0	1.0
164	1.0	0.0	0.0	1.0
159	0.0	0.0	1.0	1.0
117	0.0	1.0	0.0	1.0
-50	0.0	0.0	1.0	1.0
-52	1.0	0.0	0.0	1.0
126	0.0	0.0	1.0	1.0
106	0.0	1.0	0.0	1.0
105	0.0	1.0	1.0	1.0
102	1.0	1.0	0.0	1.0
132	0.0	0.0	1.0	1.0
97	0.0	1.0	1.0	1.0
-40	0.0	1.0	1.0	1.0
93	0.0	1.0	0.0	1.0
-63	1.0	0.0	0.0	1.0
-65	0.0	0.0	1.0	1.0
91	0.0	0.0	1.0	1.0
145	0.0	0.0	1.0	1.0
89	0.0	0.0	1.0	1.0
-67	1.0	0.0	0.0	1.0
88	0.0	0.0	1.0	1.0
-68	1.0	0.0	0.0	1.0
-69	1.0	0.0	0.0	1.0
77	0.0	0.0	1.0	1.0
-26	0.0	0.0	1.0	1.0
-85	0.0	0.0	1.0	1.0
36	1.0	0.0	0.0	1.0
