# Supplementary material for: Large-scale analysis of post-translational modifications in E. coli under glucose-limiting conditions
Source: BMC Genomics. 2017 Apr 17;18:301. doi: 10.1186/s12864-017-3676-8 (PMC5392934; doi:10.1186/s12864-017-3676-8)
Supplement: Supplementary file 2 — Zip file containing several data tables in tab-separated format, as well as a readme file that explains the contents of each data file. (ZIP 175 kb) [file 12864_2017_3676_MOESM2_ESM.zip › AF2_data_tables/DATA_TABLE_3_MODa_NtAcProteins.tsv]

BiolRep					1	1	1	1	1	1	2	2	2	2	2	2	3	3	3	3	3	3	All	Total	Total	Total	Modified	Modified	Modified	PercentMod	PercentMod	PercentMod	Mean
PeptCounts					ExpMod	ExpUnmod	StaMod	StaUnmod	twotail_pValue	FET_logodds	ExpMod	ExpUnmod	StaMod	StaUnmod	twotail_pValue	FET_logodds	ExpMod	ExpUnmod	StaMod	StaUnmod	twotail_pValue	FET_logodds	ParentPeptides	Overall	Exponential	Stationary	Overall	Exponential	Stationary	Overall	Exponential	Stationary	twotail_pValue
LocusTag	Locus	ModPosn_ProtCoord	ModifiedResidue	MassShift
ECB_02722	lysS	2	S	42	29.0	35.0	25.0	0.0	2.92664940427e-07	0.0	21.0	28.0	29.0	1.0	5.20676490878e-07	0.0258620689655	25.0	26.0	36.0	4.0	3.64423021232e-05	0.106837606838	M.S[+42]EQHAQGADAVVDLNNELK.T	259.0	164.0	95.0	165.0	75.0	90.0	63.7065637066	45.7317073171	94.7368421053	1.24185478515e-05
ECB_00915	rpsA	2	T	42	0.0	44.0	38.0	51.0	8.21786827906e-09	0.0	4.0	67.0	22.0	32.0	2.75833472173e-06	0.0868385345997	10.0	112.0	22.0	57.0	0.000304127711779	0.231331168831	M.T[+42]ESFAQLFEESLKEIETRPGSIVR.G,M.T[+42]ESFAQLFEESLK.E	459.0	237.0	222.0	96.0	14.0	82.0	20.9150326797	5.90717299578	36.9369369369	0.000102298088123
ECB_03467	secB	2	S	42	65.0	25.0	119.0	12.0	0.000405094635467	0.26218487395	57.0	32.0	112.0	14.0	1.7760607137e-05	0.22265625	51.0	17.0	64.0	3.0	0.00115806252108	0.140625	M.S[+42]EQNNTEMTFQIQR.I	571.0	247.0	324.0	468.0	173.0	295.0	81.9614711033	70.04048583	91.049382716	0.000526972587894
ECB_00155	yadR	2	S	42	9.0	76.0	35.0	36.0	9.73299228043e-08	0.121804511278	3.0	46.0	35.0	24.0	3.43504948899e-09	0.0447204968944	5.0	40.0	17.0	27.0	0.00318397926309	0.198529411765	M.S[+42]DDVALPLEFTDAAANK.V,M.S[+42]DDVALPLEFTDAAANKVK.S	353.0	179.0	174.0	104.0	17.0	87.0	29.4617563739	9.49720670391	50.0	0.00106136000935
ECB_01608	pdxH	2	S	42	0.0	31.0	1.0	0.0	0.03125	0.0	2.0	17.0	2.0	0.0	0.0285714285714	0.0	1.0	22.0	9.0	1.0	2.49565043781e-06	0.00505050505051	M.S[+42]DNDELQQIAHLR.R,M.S[+42]DNDELQQIAHLRR.E	86.0	73.0	13.0	15.0	3.0	12.0	17.4418604651	4.1095890411	92.3076923077	0.019941308074
ECB_02768	speA	2	S	42	23.0	18.0	17.0	2.0	0.0170422357139	0.150326797386	22.0	10.0	20.0	2.0	0.0940994166086	0.22	6.0	11.0	17.0	3.0	0.00273276613655	0.096256684492	M.S[+42]DDMSMGLPSSAGEHGVLR.S	151.0	90.0	61.0	105.0	51.0	54.0	69.5364238411	56.6666666667	88.5245901639	0.0379581394864
ECB_00686	sucB	2	S	42	3.0	16.0	16.0	13.0	0.00776968412721	0.15234375	0.0	2.0	10.0	2.0	0.0659340659341	0.0	13.0	16.0	19.0	13.0	0.309751990049	0.555921052632	M.S[+42]SVDILVPDLPESVADATVATWHK.K	123.0	50.0	73.0	61.0	16.0	45.0	49.593495935	32.0	61.6438356164	0.127818580037
ECB_03650	ilvA	2	A	42	21.0	37.0	14.0	17.0	0.496027521321	0.689189189189	19.0	34.0	24.0	7.0	0.000282704089034	0.162990196078	8.0	37.0	15.0	23.0	0.0476589887089	0.331531531532	M.A[+42]DSQPLSGTPEGAEYLR.A	256.0	156.0	100.0	101.0	48.0	53.0	39.453125	30.7692307692	53.0	0.181323071373
ECB_04047	yjfH	2	S	42	3.0	11.0	25.0	29.0	0.130052916136	0.316363636364	8.0	11.0	28.0	23.0	0.423705101328	0.597402597403	8.0	24.0	12.0	16.0	0.176215274614	0.444444444444	M.S[+42]EMIYGIHAVQALLER.A	198.0	65.0	133.0	84.0	19.0	65.0	42.4242424242	29.2307692308	48.8721804511	0.243324430693
ECB_00232	pepD	2	S	42	0.0	22.0	15.0	27.0	0.00116285086491	0.0	0.0	23.0	3.0	24.0	0.239591836735	0.0	5.0	30.0	7.0	24.0	0.525141374178	0.571428571429	M.S[+42]ELSQLSPQPLWDIFAK.I	180.0	80.0	100.0	30.0	5.0	25.0	16.6666666667	6.25	25.0	0.255298687259
ECB_00435	copA	2	S	42	0.0	26.0	0.0	12.0	1.0		0.0	15.0	9.0	12.0	0.0046107380155	0.0	0.0	14.0	4.0	12.0	0.102937420179	0.0	M.S[+42]QTIDLTLDGLSCGHCVK.R	104.0	55.0	49.0	13.0	0.0	13.0	12.5	0.0	26.5306122449	0.369182719398
ECB_00750	moaC	2	S	42	0.0	2.0	0.0	0.0	1.0		0.0	7.0	1.0	0.0	0.125	0.0	0.0	9.0	2.0	2.0	0.0769230769231	0.0	M.S[+42]QLTHINAAGEAHMVDVSAK.A	23.0	18.0	5.0	3.0	0.0	3.0	13.0434782609	0.0	60.0	0.400641025641
ECB_01798	kdgR	2	A	42	32.0	0.0	45.0	0.0	1.0		29.0	2.0	35.0	0.0	0.216783216783	0.0	19.0	12.0	30.0	0.0	0.000130657890395	0.0	M.A[+42]NADLDKQPDSVSSVLK.V	204.0	94.0	110.0	190.0	80.0	110.0	93.137254902	85.1063829787	100.0	0.405637958225
ECB_00183	accA	2	S	42	21.0	23.0	32.0	18.0	0.145455672435	0.513586956522	5.0	21.0	8.0	18.0	0.523017133381	0.535714285714	17.0	42.0	20.0	38.0	0.554802848611	0.769047619048	M.S[+42]LNFLDFEQPIAELEAK.I	263.0	129.0	134.0	103.0	43.0	60.0	39.1634980989	33.3333333333	44.776119403	0.407758551476
ECB_03062	yrbH	2	S	42	3.0	1.0	12.0	0.0	0.25	0.0	2.0	0.0	4.0	0.0	1.0		3.0	9.0	2.0	0.0	0.10989010989	0.0	M.S[+42]HVELQPGFDFQQAGK.E	36.0	18.0	18.0	26.0	8.0	18.0	72.2222222222	44.4444444444	100.0	0.453296703297
ECB_02767	speB	2	S	42	0.0	1.0	7.0	1.0	0.222222222222	0.0	0.0	0.0	1.0	2.0	1.0		2.0	9.0	7.0	13.0	0.428984267172	0.412698412698	M.S[+42]TLGHQYDNSLVSNAFGFLR.L	43.0	12.0	31.0	17.0	2.0	15.0	39.5348837209	16.6666666667	48.3870967742	0.550402163131
ECB_01499	ydfH	2	T	42	0.0	12.0	3.0	22.0	0.53667953668	0.0	0.0	14.0	3.0	16.0	0.244318181818	0.0	0.0	20.0	0.0	17.0	1.0		M.T[+42]VETQLNPTQPVNQQIYR.I	107.0	46.0	61.0	6.0	0.0	6.0	5.60747663551	0.0	9.83606557377	0.593665906166
ECB_02902	parE	2	T	42	0.0	16.0	0.0	0.0	1.0		0.0	17.0	0.0	0.0	1.0		0.0	16.0	5.0	0.0	4.91424640031e-05	0.0	M.T[+42]QTYNADAIEVLTGLEPVR.R	54.0	49.0	5.0	5.0	0.0	5.0	9.25925925926	0.0	100.0	0.666683047488
ECB_02418	hscA	2	A	42	0.0	12.0	0.0	6.0	1.0		0.0	13.0	0.0	3.0	1.0		1.0	16.0	7.0	12.0	0.0438197323626	0.107142857143	M.A[+42]LLQISEPGLSAAPHQR.R	70.0	42.0	28.0	8.0	1.0	7.0	11.4285714286	2.38095238095	25.0	0.681273244121
ECB_03391	dppF	2	S	42	6.0	4.0	10.0	0.0	0.0866873065015	0.0	10.0	1.0	9.0	0.0	1.0	0.0	24.0	7.0	15.0	5.0	1.0	1.14285714286	M.S[+42]TQEATLQQPLLQAIDLK.K,M.S[+42]TQEATLQQPLLQAIDLKK.H	91.0	52.0	39.0	74.0	40.0	34.0	81.3186813187	76.9230769231	87.1794871795	0.695562435501
ECB_00234	frsA	2	T	42	0.0	0.0	15.0	3.0	1.0		0.0	0.0	25.0	1.0	1.0		0.0	5.0	3.0	5.0	0.230769230769	0.0	M.T[+42]QANLSETLFKPR.F	57.0	5.0	52.0	43.0	0.0	43.0	75.4385964912	0.0	82.6923076923	0.74358974359
ECB_03726	ubiE	2	V	42	0.0	0.0	0.0	0.0	1.0		0.0	0.0	0.0	0.0	1.0		0.0	3.0	1.0	0.0	0.25	0.0	M.V[+42]DKSQETTHFGFQTVAK.E	4.0	3.0	1.0	1.0	0.0	1.0	25.0	0.0	100.0	0.75
ECB_03598	yieG	2	S	42	0.0	0.0	4.0	0.0	1.0		1.0	0.0	7.0	0.0	1.0		13.0	0.0	16.0	3.0	0.253024193548	inf	M.S[+42]QQHTTQASGQGMLER.V	44.0	14.0	30.0	41.0	14.0	27.0	93.1818181818	100.0	90.0	0.751008064516
ECB_03755	glnA	2	S	42	0.0	48.0	0.0	0.0	1.0		0.0	44.0	0.0	44.0	1.0		1.0	58.0	4.0	77.0	0.39728427622	0.331896551724	M.S[+42]AEHVLTMLNEHEVK.F	276.0	151.0	125.0	5.0	1.0	4.0	1.8115942029	0.662251655629	3.2	0.79909475874
ECB_03137	def	2	S	42	0.0	12.0	1.0	31.0	1.0	0.0	0.0	8.0	2.0	25.0	1.0	0.0	7.0	12.0	8.0	17.0	0.758907364448	1.23958333333	M.S[+42]VLQVLHIPDER.L	123.0	39.0	84.0	18.0	7.0	11.0	14.6341463415	17.9487179487	13.0952380952	0.919635788149
ECB_03319	sirA	2	T	42	0.0	4.0	0.0	4.0	1.0		0.0	1.0	0.0	3.0	1.0		0.0	1.0	1.0	2.0	1.0	0.0	M.T[+42]DLFSSPDHTLDALGLR.C	16.0	6.0	10.0	1.0	0.0	1.0	6.25	0.0	10.0	1.0
ECB_03154	rpsE	2	A	42	0.0	0.0	0.0	0.0	1.0		0.0	0.0	0.0	0.0	1.0		0.0	0.0	4.0	0.0	1.0		M.A[+42]HIEKQAGELQEK.L	4.0	0.0	4.0	4.0	0.0	4.0	100.0		100.0	1.0
ECB_03096	mdh	2	K	42	0.0	0.0	0.0	4.0	1.0		0.0	0.0	0.0	4.0	1.0		0.0	0.0	1.0	17.0	1.0		M.K[+42]VAVLGAAGGIGQALALLLK.T	26.0	0.0	26.0	1.0	0.0	1.0	3.84615384615		3.84615384615	1.0
ECB_00357	secF	2	A	42	2.0	0.0	0.0	0.0	1.0		7.0	0.0	9.0	0.0	1.0		9.0	0.0	1.0	0.0	1.0		M.A[+42]QEYTVEQLNHGR.K	28.0	18.0	10.0	28.0	18.0	10.0	100.0	100.0	100.0	1.0
ECB_01072	flgE	2	A	42	0.0	63.0	0.0	4.0	1.0		0.0	18.0	0.0	0.0	1.0		1.0	35.0	0.0	5.0	1.0	inf	M.A[+42]FSQAVSGLNAAATNLDVIGNNIANSATYGFK.S	126.0	117.0	9.0	1.0	1.0	0.0	0.793650793651	0.854700854701	0.0	1.0
ECB_00560	entC	1	M	42	0.0	1.0	2.0	49.0	1.0	0.0	0.0	4.0	0.0	31.0	1.0		0.0	0.0	0.0	0.0	1.0		.M[+42]DTSLAEEVQQTMATLAPNR.F	87.0	5.0	82.0	2.0	0.0	2.0	2.29885057471	0.0	2.43902439024	1.0
ECB_02583	mutS	2	S	42	2.0	0.0	1.0	0.0	1.0		0.0	0.0	0.0	0.0	1.0		0.0	0.0	0.0	0.0	1.0		M.S[+42]AIENFDAHTPMMQQYLR.L	3.0	2.0	1.0	3.0	2.0	1.0	100.0	100.0	100.0	1.0
ECB_02540	emrA	2	S	42	0.0	0.0	0.0	0.0	1.0		0.0	0.0	0.0	0.0	1.0		0.0	0.0	2.0	0.0	1.0		M.S[+42]ANAETQTPQQPVKK.S	2.0	0.0	2.0	2.0	0.0	2.0	100.0		100.0	1.0
ECB_02523	ygaV	2	T	42	0.0	0.0	0.0	0.0	1.0		0.0	0.0	0.0	0.0	1.0		0.0	0.0	4.0	2.0	1.0		M.T[+42]ELAQLQASAEQAAALLK.A	6.0	0.0	6.0	4.0	0.0	4.0	66.6666666667		66.6666666667	1.0
ECB_02409	yfgB	2	S	42	3.0	0.0	0.0	0.0	1.0		0.0	0.0	0.0	0.0	1.0		0.0	3.0	0.0	0.0	1.0		M.S[+42]EQLVTPENVTTKDGK.I	6.0	6.0	0.0	3.0	3.0	0.0	50.0	50.0		1.0
ECB_03828	katG	2	S	42	0.0	0.0	0.0	0.0	1.0		0.0	0.0	0.0	0.0	1.0		0.0	0.0	1.0	0.0	1.0		M.S[+42]TSDDIHNTTATGK.C	1.0	0.0	1.0	1.0	0.0	1.0	100.0		100.0	1.0
ECB_01653	sufA	1	M	42	0.0	0.0	1.0	3.0	1.0		0.0	0.0	0.0	1.0	1.0		0.0	0.0	0.0	0.0	1.0		.M[+42]DMHSGTFNPQDFAWQGLTLTPAAAIHIR.E	5.0	0.0	5.0	1.0	0.0	1.0	20.0		20.0	1.0
ECB_01622	rnt	2	S	42	0.0	0.0	2.0	0.0	1.0		0.0	0.0	0.0	0.0	1.0		0.0	6.0	0.0	0.0	1.0		M.S[+42]DNAQLTGLCDR.F	8.0	6.0	2.0	2.0	0.0	2.0	25.0	0.0	100.0	1.0
ECB_00894	ftsK	2	S	42	9.0	0.0	0.0	0.0	1.0		12.0	0.0	0.0	0.0	1.0		4.0	0.0	0.0	0.0	1.0		M.S[+42]QEYTEDKEVTLTK.L	25.0	25.0	0.0	25.0	25.0	0.0	100.0	100.0		1.0
ECB_01220	oppD	2	S	42	0.0	0.0	0.0	0.0	1.0		0.0	0.0	0.0	0.0	1.0		10.0	0.0	3.0	0.0	1.0		M.S[+42]VIETATVPLAQQQADALLNVK.D	13.0	10.0	3.0	13.0	10.0	3.0	100.0	100.0	100.0	1.0
ECB_01163	ycgB	2	A	42	0.0	0.0	0.0	0.0	1.0		0.0	0.0	0.0	0.0	1.0		0.0	0.0	5.0	0.0	1.0		M.A[+42]TIDSMNKDTTR.L	5.0	0.0	5.0	5.0	0.0	5.0	100.0		100.0	1.0
ECB_01149	minE	2	A	42	0.0	30.0	0.0	24.0	1.0		0.0	31.0	0.0	17.0	1.0		0.0	20.0	1.0	22.0	1.0	0.0	M.A[+42]LLDFFLSR.K	145.0	81.0	64.0	1.0	0.0	1.0	0.689655172414	0.0	1.5625	1.0
ECB_01048	msyB	2	T	42	0.0	0.0	0.0	18.0	1.0		0.0	0.0	0.0	19.0	1.0		0.0	0.0	1.0	29.0	1.0		M.T[+42]MYATLEEAIDAAR.E	67.0	0.0	67.0	1.0	0.0	1.0	1.49253731343		1.49253731343	1.0
ECB_00101	yacG	2	S	42	0.0	0.0	0.0	0.0	1.0		0.0	0.0	7.0	0.0	1.0		0.0	2.0	2.0	7.0	1.0	0.0	M.S[+42]ETITVNCPTCGK.T	18.0	2.0	16.0	9.0	0.0	9.0	50.0	0.0	56.25	1.0
