# Supplementary material for: Large-scale analysis of post-translational modifications in E. coli under glucose-limiting conditions
Source: BMC Genomics. 2017 Apr 17;18:301. doi: 10.1186/s12864-017-3676-8 (PMC5392934; doi:10.1186/s12864-017-3676-8)
Supplement: Supplementary file 2 — Zip file containing several data tables in tab-separated format, as well as a readme file that explains the contents of each data file. (ZIP 175 kb) [file 12864_2017_3676_MOESM2_ESM.zip › AF2_data_tables/DATA_TABLE_4_MODa_129DaGluProteins.tsv]

BiolRep					1	1	1	1	1	1	1	1	2	2	2	2	2	2	2	2	3	3	3	3	3	3	3	3	All	Total	Total	Total	Modified	Modified	Modified	PercentMod	PercentMod	PercentMod	Mean	Mean	Mean
PeptCounts					ExpMod	ExpUnmod	StaMod	StaUnmod	greater_pValue	less_pValue	twotail_pValue	FET_logodds	ExpMod	ExpUnmod	StaMod	StaUnmod	greater_pValue	less_pValue	twotail_pValue	FET_logodds	ExpMod	ExpUnmod	StaMod	StaUnmod	greater_pValue	less_pValue	twotail_pValue	FET_logodds	ParentPeptides	Overall	Exponential	Stationary	Overall	Exponential	Stationary	Overall	Exponential	Stationary	greater_pValue	less_pValue	twotail_pValue
LocusTag	Locus	ModPosn_ProtCoord	ModifiedResidue	MassShift
ECB_04067	rpsF	131	E	129	92.0	171.0	30.0	48.0			0.592272790094	0.86081871345	111.0	166.0	41.0	97.0			0.0405704978359	1.58198648252	43.0	64.0	21.0	41.0			0.51071409301	1.31175595238	R.ERRDDFANETADDADAGDSEE[+129].,R.RDDFANETADDADAGDSEE[+129].,R.DDFANETADDADAGDSEE[+129].	925.0	647.0	278.0	338.0	246.0	92.0	36.5405405405	38.0216383308	33.0935251799			0.381185793647
ECB_02486	yfiA	113	E	129	0.0	7.0	17.0	105.0			0.593084790066	0.0	0.0	9.0	18.0	131.0			0.599179764937	0.0	0.0	3.0	4.0	114.0			1.0	0.0	K.DANFVEEVEEE[+129].,R.AATSVKDANFVEEVEEE[+129].	408.0	19.0	389.0	39.0	0.0	39.0	9.55882352941	0.0	10.0257069409			0.730754851668
ECB_04067	rpsF	130	E	129	3.0	271.0	1.0	101.0			1.0	1.11808118081	2.0	324.0	3.0	163.0			0.34133302496	0.335390946502	1.0	124.0	0.0	71.0			1.0	inf	R.DDFANETADDADAGDSE[+129]E.,R.RDDFANETADDADAGDSE[+129]E.	1064.0	725.0	339.0	10.0	6.0	4.0	0.93984962406	0.827586206897	1.17994100295			0.780444341653
ECB_02486	yfiA	112	E	129	0.0	7.0	0.0	122.0			1.0		0.0	9.0	1.0	144.0			1.0	0.0	0.0	3.0	0.0	120.0			1.0		K.DANFVEEVEE[+129]E.	406.0	19.0	387.0	1.0	0.0	1.0	0.246305418719	0.0	0.258397932817			1.0
