# Supplementary material for: Large-scale analysis of post-translational modifications in E. coli under glucose-limiting conditions
Source: BMC Genomics. 2017 Apr 17;18:301. doi: 10.1186/s12864-017-3676-8 (PMC5392934; doi:10.1186/s12864-017-3676-8)
Supplement: Supplementary file 2 — Zip file containing several data tables in tab-separated format, as well as a readme file that explains the contents of each data file. (ZIP 175 kb) [file 12864_2017_3676_MOESM2_ESM.zip › AF2_data_tables/DATA_TABLE_5_MODa_1DaAspProteins.tsv]

BiolRep					1	1	1	1	1	1	1	1	2	2	2	2	2	2	2	2	3	3	3	3	3	3	3	3	All	Total	Total	Total	Modified	Modified	Modified	PercentMod	PercentMod	PercentMod	Mean	Mean	Mean
PeptCounts					ExpMod	ExpUnmod	StaMod	StaUnmod	greater_pValue	less_pValue	twotail_pValue	FET_logodds	ExpMod	ExpUnmod	StaMod	StaUnmod	greater_pValue	less_pValue	twotail_pValue	FET_logodds	ExpMod	ExpUnmod	StaMod	StaUnmod	greater_pValue	less_pValue	twotail_pValue	FET_logodds	ParentPeptides	Overall	Exponential	Stationary	Overall	Exponential	Stationary	Overall	Exponential	Stationary	greater_pValue	less_pValue	twotail_pValue
LocusTag	Locus	ModPosn_ProtCoord	ModifiedResidue	MassShift
ECB_00686	sucB	110	N	1	0.0	107.0	39.0	115.0			1.28932640332e-10	0.0	1.0	68.0	26.0	90.0			2.44774634412e-05	0.0509049773756	0.0	100.0	25.0	128.0			1.68428432502e-06	0.0	R.QQASLEEQN[+1]NDALSPAIR.R	699.0	276.0	423.0	91.0	1.0	90.0	13.0185979971	0.36231884058	21.2765957447			8.7206255663e-06
ECB_03856	tufB	64	N	1	17.0	179.0	37.0	123.0			0.000182084482665	0.315717952589	13.0	264.0	39.0	264.0			0.000690425909207	0.333333333333	7.0	370.0	28.0	345.0			0.000213072583415	0.233108108108	R.GITIN[+1]TSHVEYDTPTR.H	1686.0	850.0	836.0	141.0	37.0	104.0	8.36298932384	4.35294117647	12.4401913876			0.000361860991762
ECB_01213	hns	77	N	1	0.0	248.0	43.0	304.0			3.11965278025e-11	0.0	0.0	195.0	28.0	249.0			2.62829705291e-07	0.0	0.0	239.0	16.0	450.0			0.00204210241881	0.0	R.EMLIADGIDPNELLN[+1]SLAAVK.S	1772.0	682.0	1090.0	87.0	0.0	87.0	4.90970654628	0.0	7.98165137615			0.000680788426571
ECB_03154	rpsE	77	N	1	4.0	181.0	16.0	148.0			0.00246283435619	0.204419889503	1.0	164.0	13.0	157.0			0.00151188022987	0.0736397748593	0.0	170.0	15.0	186.0			8.51274775963e-05	0.0	R.NMINVALN[+1]NGTLQHPVK.G,R.RNMINVALN[+1]NGTLQHPVK.G,R.NMINVALN[+1]NGTLQHPVKGVHTGSR.V	1055.0	520.0	535.0	49.0	5.0	44.0	4.64454976303	0.961538461538	8.22429906542			0.00135328068788
ECB_01793	cspC	39	N	1	41.0	122.0	7.0	66.0			0.00523390773039	3.16861826698	33.0	116.0	2.0	49.0			0.00232027841257	6.96982758621	8.0	151.0	11.0	53.0			0.00637380555185	0.255267910897	K.DVFVHFSAIQGN[+1]GFK.T	659.0	471.0	188.0	102.0	82.0	20.0	15.4779969651	17.4097664544	10.6382978723			0.00464266389827
ECB_00686	sucB	111	N	1	0.0	107.0	24.0	130.0			2.60656612318e-06	0.0	1.0	69.0	17.0	99.0			0.00196185189255	0.0843989769821	0.0	100.0	8.0	145.0			0.0236856840306	0.0	R.QQASLEEQNN[+1]DALSPAIR.R	700.0	277.0	423.0	50.0	1.0	49.0	7.14285714286	0.361010830325	11.5839243499			0.00855004749642
ECB_00915	rpsA	544	N	1	0.0	108.0	25.0	123.0			5.06995161362e-07	0.0	0.0	117.0	18.0	79.0			2.53153824309e-07	0.0	0.0	143.0	4.0	100.0			0.0303811450715	0.0	K.QEDANFSN[+1]NAMAEAFK.A,K.DAIATVNKQEDANFSN[+1]NAMAEAFK.A	717.0	368.0	349.0	47.0	0.0	47.0	6.55509065551	0.0	13.4670487106			0.0101273017402
ECB_00915	rpsA	113	N	1	22.0	87.0	46.0	72.0			0.00230493583681	0.395802098951	28.0	91.0	50.0	85.0			0.0211345264459	0.523076923077	9.0	131.0	17.0	98.0			0.0368452580878	0.396048495734	K.AYEDAETVTGVIN[+1]GK.V,K.AYEDAETVTGVIN[+1]GKVK.G	736.0	368.0	368.0	172.0	59.0	113.0	23.3695652174	16.0326086957	30.7065217391			0.0200949067902
ECB_03161	rplN	89	N	1	1.0	192.0	12.0	124.0			0.000153708745445	0.0538194444444	3.0	103.0	8.0	74.0			0.0603626347092	0.269417475728	0.0	101.0	5.0	76.0			0.0162739105209	0.0	R.FDGNACVLLNN[+1]NSEQPIGTR.I	699.0	400.0	299.0	29.0	4.0	25.0	4.14878397711	1.0	8.36120401338			0.0255967513252
ECB_01301	tpx	16	N	1	1.0	85.0	11.0	103.0			0.01418041776	0.110160427807	0.0	38.0	5.0	47.0			0.0705563969803	0.0	0.0	91.0	8.0	72.0			0.00188772389026	0.0	M.SQTVHFQGNPVTVAN[+1]SIPQAGSK.A	461.0	215.0	246.0	25.0	1.0	24.0	5.42299349241	0.46511627907	9.75609756098			0.0288748462102
ECB_04019	ecnB	37	N	1	0.0	32.0	18.0	93.0			0.012921736724	0.0	0.0	35.0	27.0	102.0			0.00137403604466	0.0	0.0	16.0	22.0	129.0			0.133599301811	0.0	R.GVGEDISDGGN[+1]AISGAATK.A	474.0	83.0	391.0	67.0	0.0	67.0	14.135021097	0.0	17.1355498721			0.049298358193
ECB_02525	stpA	78	N	1	0.0	37.0	5.0	40.0			0.0607526328428	0.0	0.0	39.0	4.0	47.0			0.12999072476	0.0	0.0	42.0	13.0	47.0			0.00062609431757	0.0	K.ADGINPEELLGN[+1]SSAAAPR.A	274.0	118.0	156.0	22.0	0.0	22.0	8.02919708029	0.0	14.1025641026			0.0637898173068
ECB_01089	fabG	145	N	1	0.0	39.0	7.0	38.0			0.0134148046338	0.0	7.0	43.0	1.0	41.0			0.0665976681408	6.67441860465	0.0	35.0	4.0	41.0			0.127312560857	0.0	R.IITIGSVVGTMGN[+1]GGQANYAAAK.A	256.0	124.0	132.0	19.0	7.0	12.0	7.421875	5.64516129032	9.09090909091			0.0691083445438
ECB_03616	atpD	122	N	1	0.0	82.0	18.0	80.0			1.45150540176e-05	0.0	0.0	59.0	21.0	76.0			3.79445234935e-05	0.0	0.0	64.0	3.0	75.0			0.252022774948	0.0	R.AAPSYEELSN[+1]SQELLETGIKVIDLMCPFAK.G,R.AAPSYEELSN[+1]SQELLETGIK.V	478.0	205.0	273.0	42.0	0.0	42.0	8.78661087866	0.0	15.3846153846			0.084025078175
ECB_03154	rpsE	146	N	1	0.0	572.0	13.0	444.0			2.37550122349e-05	0.0	0.0	420.0	7.0	288.0			0.00195101534924	0.0	0.0	168.0	3.0	205.0			0.256510638298	0.0	R.ATIDGLEN[+1]MNSPAMVAAK.R	2120.0	1160.0	960.0	23.0	0.0	23.0	1.08490566038	0.0	2.39583333333			0.0861618028865
ECB_00915	rpsA	541	N	1	0.0	108.0	5.0	143.0			0.0753907601601	0.0	0.0	116.0	5.0	93.0			0.019032222845	0.0	0.0	143.0	2.0	102.0			0.176294394523	0.0	K.QEDAN[+1]FSNNAMAEAFK.A	717.0	367.0	350.0	12.0	0.0	12.0	1.67364016736	0.0	3.42857142857			0.0902391258427
ECB_01611	slyB	146	N	1	22.0	44.0	47.0	60.0			0.201665110631	0.63829787234	32.0	38.0	34.0	73.0			0.0801151108792	1.8080495356	4.0	79.0	19.0	75.0			0.00297354547292	0.199866755496	R.VVLASN[+1]GSQVTVSPR.	527.0	219.0	308.0	158.0	58.0	100.0	29.9810246679	26.4840182648	32.4675324675			0.0949179223276
ECB_01091	fabF	302	N	1	2.0	96.0	7.0	108.0			0.18307263745	0.321428571429	0.0	33.0	3.0	20.0			0.0638888888889	0.0	11.0	151.0	3.0	157.0			0.0521611636494	3.81236203091	R.DAGIEASQIGYVN[+1]AHGTSTPAGDKAEAQAVK.T	591.0	293.0	298.0	26.0	13.0	13.0	4.39932318105	4.43686006826	4.36241610738			0.0997075633294
ECB_03161	rplN	88	N	1	2.0	186.0	23.0	113.0			8.10625398131e-08	0.0528284244974	3.0	94.0	11.0	68.0			0.0108006781153	0.197292069632	1.0	93.0	2.0	79.0			0.596741365073	0.424731182796	R.FDGNACVLLN[+1]NNSEQPIGTR.I	675.0	379.0	296.0	42.0	6.0	36.0	6.22222222222	1.58311345646	12.1621621622			0.202514041417
ECB_02744	serA	318	N	1	2.0	116.0	9.0	186.0			0.218156809435	0.35632183908	0.0	58.0	5.0	98.0			0.160418846499	0.0	0.0	155.0	2.0	148.0			0.241048317515	0.0	K.YSDN[+1]GSTLSAVNFPEVSLPLHGGR.R,K.YSDN[+1]GSTLSAVNFPEVSLPLHGGRR.L	779.0	331.0	448.0	18.0	2.0	16.0	2.31065468549	0.604229607251	3.57142857143			0.206541324483
ECB_02315	ptsH	38	N	1	26.0	117.0	52.0	201.0			0.60106582508	0.858974358974	12.0	103.0	34.0	133.0			0.0325642852666	0.455739577384	0.0	93.0	15.0	126.0			0.000532815926148	0.0	K.GFTSEITVTSN[+1]GK.S,K.GFTSEITVTSN[+1]GKSASAK.S	912.0	351.0	561.0	139.0	38.0	101.0	15.2412280702	10.8262108262	18.0035650624			0.211387642091
ECB_00004	thrC	276	N	1	0.0	48.0	4.0	32.0			0.0305286185392	0.0	0.0	52.0	1.0	48.0			0.485148514851	0.0	0.0	55.0	4.0	55.0			0.11931601906	0.0	R.FIAATNVN[+1]DTVPR.F	299.0	155.0	144.0	9.0	0.0	9.0	3.01003344482	0.0	6.25			0.21166438415
ECB_02722	lysS	425	N	1	6.0	65.0	6.0	40.0			0.535614736765	0.615384615385	1.0	61.0	5.0	47.0			0.0911043460376	0.154098360656	0.0	51.0	4.0	34.0			0.0302319028385	0.0	R.EIGN[+1]GFSELNDAEDQAQR.F	320.0	184.0	136.0	22.0	7.0	15.0	6.875	3.80434782609	11.0294117647			0.21898366188
ECB_02756	fbaA	63	N	1	36.0	152.0	8.0	180.0			8.00444819304e-06	5.32894736842	30.0	124.0	21.0	175.0			0.0227634647714	2.01612903226	16.0	106.0	13.0	104.0			0.694648359727	1.20754716981	K.APVIVQFSN[+1]GGASFIAGK.G,K.VKAPVIVQFSN[+1]GGASFIAGK.G	965.0	464.0	501.0	124.0	82.0	42.0	12.8497409326	17.6724137931	8.38323353293			0.239139942982
ECB_00113	aceE	542	N	1	49.0	73.0	66.0	70.0			0.209826244112	0.711913657119	47.0	59.0	63.0	63.0			0.429471083921	0.796610169492	19.0	95.0	31.0	85.0			0.0787323362348	0.548387096774	R.QIGIYSPN[+1]GQQYTPQDR.E	720.0	342.0	378.0	275.0	115.0	160.0	38.1944444444	33.6257309942	42.328042328			0.239343221423
ECB_03798	cpxR	129	N	1	0.0	34.0	17.0	65.0			0.00272885872975	0.0	0.0	26.0	3.0	33.0			0.257535695399	0.0	0.0	22.0	2.0	23.0			0.491211840888	0.0	R.SHWSEQQQNNDN[+1]GSPTLEVDALVLNPGR.Q	225.0	82.0	143.0	22.0	0.0	22.0	9.77777777778	0.0	15.3846153846			0.250492131672
ECB_00092	murC	340	N	1	0.0	16.0	4.0	9.0			0.0301039956212	0.0	0.0	12.0	1.0	9.0			0.454545454545	0.0	0.0	15.0	3.0	21.0			0.271255060729	0.0	R.RFDFLGEFPLEPVN[+1]GK.S	90.0	43.0	47.0	8.0	0.0	8.0	8.88888888889	0.0	17.0212765957			0.251968170298
ECB_02315	ptsH	12	N	1	10.0	119.0	17.0	125.0			0.311026377873	0.61789421651	1.0	86.0	10.0	51.0			0.000646833271508	0.0593023255814	0.0	134.0	1.0	110.0			0.45306122449	0.0	.MFQQEVTITAPN[+1]GLHTR.P,.MFQQEVTITAPN[+1]GLHTRPAAQFVK.E	664.0	350.0	314.0	39.0	11.0	28.0	5.8734939759	3.14285714286	8.91719745223			0.254911478545
ECB_00076	leuA	424	N	1	8.0	116.0	8.0	54.0			0.167786480278	0.465517241379	23.0	111.0	5.0	34.0			0.626648656139	1.40900900901	0.0	85.0	3.0	45.0			0.0451232174816	0.0	K.LACGEEVKAEAAN[+1]GNGPVDAVYQAINR.I,K.AEAAN[+1]GNGPVDAVYQAINR.I	492.0	343.0	149.0	47.0	31.0	16.0	9.55284552846	9.03790087464	10.7382550336			0.279852784633
ECB_03154	rpsE	78	N	1	68.0	117.0	63.0	101.0			0.824768233045	0.931759598426	26.0	138.0	50.0	120.0			0.00393791112566	0.452173913043	17.0	135.0	42.0	155.0			0.0141227001689	0.464726631393	R.NMINVALNN[+1]GTLQHPVK.G,R.RNMINVALNN[+1]GTLQHPVK.G	1032.0	501.0	531.0	266.0	111.0	155.0	25.7751937984	22.1556886228	29.1902071563			0.280942948113
ECB_03154	rpsE	43	N	1	2.0	38.0	0.0	30.0			0.503105590062	inf	10.0	38.0	0.0	30.0			0.00576763254952	inf	0.0	43.0	1.0	25.0			0.376811594203	0.0	R.IFSFTALTVVGDGN[+1]GR.V	217.0	131.0	86.0	13.0	12.0	1.0	5.99078341014	9.16030534351	1.16279069767			0.295228272272
ECB_00160	degP	340	N	1	23.0	73.0	19.0	81.0			0.486566196039	1.34318673396	12.0	60.0	9.0	78.0			0.251321785558	1.73333333333	5.0	65.0	1.0	65.0			0.209499311359	5.0	K.AGDVITSLN[+1]GKPISSFAALR.A	491.0	238.0	253.0	69.0	40.0	29.0	14.0529531568	16.8067226891	11.4624505929			0.315795764319
ECB_01250	topA	686	N	1	2.0	45.0	0.0	34.0			0.506790123457	inf	5.0	40.0	3.0	55.0			0.292128582585	2.29166666667	6.0	45.0	10.0	30.0			0.164061270258	0.4	R.KLHVCGNN[+1]PTCDGYEIEEGEFR.I	275.0	143.0	132.0	26.0	13.0	13.0	9.45454545455	9.09090909091	9.84848484848			0.320993325433
ECB_02624	eno	138	N	1	14.0	160.0	20.0	128.0			0.145016478957	0.56	6.0	108.0	7.0	103.0			0.781070745821	0.81746031746	9.0	128.0	2.0	125.0			0.0620164867169	4.39453125	K.GMPLYEHIAELN[+1]GTPGK.Y	810.0	425.0	385.0	58.0	29.0	29.0	7.16049382716	6.82352941176	7.53246753247			0.329367903832
ECB_00560	entC	45	N	1	0.0	19.0	56.0	38.0			6.29376605327e-07	0.0	0.0	18.0	31.0	36.0			0.000156399552163	0.0	0.0	1.0	0.0	0.0			1.0		R.FDEPAVN[+1]GDSPDSPFQQK.L	199.0	38.0	161.0	87.0	0.0	87.0	43.7185929648	0.0	54.0372670807			0.33338567631
ECB_02369	nlpB	110	N	1	2.0	48.0	21.0	39.0			4.20255505196e-05	0.077380952381	0.0	37.0	15.0	38.0			0.000250950941336	0.0	0.0	25.0	0.0	26.0			1.0		R.TQFTGDTASLLVEN[+1]GR.G	251.0	112.0	139.0	38.0	2.0	36.0	15.1394422311	1.78571428571	25.8992805755			0.333430992164
ECB_03093	yhcB	106	N	1	0.0	128.0	0.0	0.0			1.0		0.0	334.0	8.0	263.0			0.00152968843203	0.0	0.0	60.0	14.0	82.0			0.000969467344073	0.0	R.LAESEASN[+1]DQAPVQMPR.D	889.0	522.0	367.0	22.0	0.0	22.0	2.47469066367	0.0	5.99455040872			0.334166385259
ECB_03708	metE	292	N	1	0.0	171.0	23.0	175.0			6.02842608971e-07	0.0	8.0	147.0	8.0	137.0			1.0	0.931972789116	5.0	159.0	20.0	152.0			0.00308418515243	0.238993710692	R.LPSDWLLSVGLIN[+1]GR.N,K.RLPSDWLLSVGLIN[+1]GR.N	1005.0	490.0	515.0	64.0	13.0	51.0	6.36815920398	2.65306122449	9.90291262136			0.334361595998
ECB_00149	fhuA	140	N	1	4.0	43.0	50.0	68.0			1.53567699959e-05	0.126511627907	12.0	51.0	45.0	66.0			0.00418755469806	0.345098039216	0.0	38.0	0.0	39.0			1.0		R.GFAAEGQSQNNYLN[+1]GLK.L	416.0	148.0	268.0	111.0	16.0	95.0	26.6826923077	10.8108108108	35.447761194			0.334734303823
ECB_01066	flgN	123	N	1	0.0	23.0	3.0	0.0			0.000384615384615	0.0	0.0	9.0	0.0	1.0			1.0		0.0	42.0	5.0	36.0			0.025810697078	0.0	R.NQQALEMLKPHQEPTLYGAN[+1]GQTSTTHR.G	119.0	74.0	45.0	8.0	0.0	8.0	6.72268907563	0.0	17.7777777778			0.342065104154
ECB_00014	dnaK	222	N	1	9.0	104.0	9.0	97.0			1.0	0.932692307692	6.0	72.0	0.0	64.0			0.0324334324941	inf	11.0	100.0	0.0	75.0			0.00333740833233	inf	K.TFEVLATN[+1]GDTHLGGEDFDSR.L	547.0	302.0	245.0	35.0	26.0	9.0	6.39853747715	8.60927152318	3.67346938776			0.345256946942
ECB_03154	rpsE	148	N	1	0.0	569.0	4.0	452.0			0.0388848065451	0.0	1.0	417.0	6.0	289.0			0.0221358091995	0.115507593925	0.0	168.0	0.0	209.0			1.0		R.ATIDGLENMN[+1]SPAMVAAK.R	2115.0	1155.0	960.0	11.0	1.0	10.0	0.520094562648	0.0865800865801	1.04166666667			0.353673538582
ECB_02410	ndk	114	N	1	29.0	79.0	43.0	70.0			0.0858478982828	0.597586105387	3.0	34.0	9.0	53.0			0.526513331129	0.519607843137	9.0	63.0	13.0	63.0			0.493001432591	0.692307692308	R.ADYADSLTEN[+1]GTHGSDSVESAAR.E	468.0	217.0	251.0	106.0	41.0	65.0	22.6495726496	18.8940092166	25.8964143426			0.368454220667
ECB_00623	gltI	104	N	1	0.0	55.0	18.0	68.0			0.000117105130592	0.0	0.0	38.0	4.0	41.0			0.12124922454	0.0	1.0	40.0	3.0	71.0			1.0	0.591666666667	K.LIPITSQNRIPLLQN[+1]GTFDFECGSTTNNVER.Q,R.IPLLQN[+1]GTFDFECGSTTNNVER.Q	339.0	134.0	205.0	26.0	1.0	25.0	7.66961651917	0.746268656716	12.1951219512			0.373788776557
ECB_04013	groEL	467	N	1	3.0	259.0	15.0	248.0			0.00659319612804	0.191505791506	11.0	179.0	14.0	223.0			1.0	0.97885075818	0.0	196.0	4.0	235.0			0.130614424509	0.0	R.QIVLNCGEEPSVVAN[+1]TVK.G	1387.0	648.0	739.0	47.0	14.0	33.0	3.38860850757	2.16049382716	4.46549391069			0.379069206879
ECB_03172	rpsJ	58	N	1	0.0	75.0	0.0	41.0			1.0		0.0	57.0	3.0	40.0			0.0763203463203	0.0	0.0	110.0	5.0	127.0			0.0650662337888	0.0	R.FTVLISPHVN[+1]KDAR.D	458.0	242.0	216.0	8.0	0.0	8.0	1.74672489083	0.0	3.7037037037			0.38046219337
ECB_00700	tolB	174	N	1	3.0	75.0	17.0	53.0			0.000453765314187	0.124705882353	7.0	59.0	6.0	53.0			1.0	1.04802259887	6.0	20.0	2.0	25.0			0.141531361641	3.75	R.IAYVVQTN[+1]GGQFPYELR.V	326.0	170.0	156.0	41.0	16.0	25.0	12.5766871166	9.41176470588	16.0256410256			0.380661708985
ECB_01847	argS	42	N	1	0.0	17.0	6.0	22.0			0.0690455318929	0.0	0.0	16.0	7.0	25.0			0.0787743189266	0.0	0.0	11.0	1.0	12.0			1.0	0.0	K.VQFGDYQAN[+1]GMMAVAK.K	117.0	44.0	73.0	14.0	0.0	14.0	11.9658119658	0.0	19.1780821918			0.38260661694
ECB_03165	rpsC	19	N	1	1.0	98.0	8.0	105.0			0.0387216737669	0.133928571429	2.0	81.0	3.0	97.0			1.0	0.798353909465	0.0	120.0	3.0	114.0			0.118744493694	0.0	R.LGIVKPWN[+1]STWFANTK.E	632.0	302.0	330.0	17.0	3.0	14.0	2.68987341772	0.993377483444	4.24242424242			0.38582205582
ECB_00036	carA	129	N	1	18.0	75.0	27.0	61.0			0.087363515403	0.542222222222	16.0	50.0	17.0	65.0			0.692362127741	1.22352941176	9.0	79.0	4.0	68.0			0.386446873124	1.93670886076	R.EKGAQN[+1]GCIIAGDNPDAALALEK.A,K.GAQN[+1]GCIIAGDNPDAALALEK.A	489.0	247.0	242.0	91.0	43.0	48.0	18.609406953	17.4089068826	19.8347107438			0.388724172089
ECB_01075	flgH	210	N	1	0.0	39.0	11.0	29.0			0.00044128129275	0.0	0.0	40.0	2.0	26.0			0.165935030729	0.0	0.0	22.0	0.0	30.0			1.0		R.IEYVGN[+1]GYINEAQNMGWLQR.F	199.0	101.0	98.0	13.0	0.0	13.0	6.53266331658	0.0	13.2653061224			0.388792104007
ECB_02210	nuoE	100	N	1	0.0	44.0	0.0	36.0			1.0		0.0	39.0	2.0	28.0			0.185421994885	0.0	0.0	34.0	8.0	33.0			0.00673961750424	0.0	R.YCDSVVCHIN[+1]GYQGIQAALEKK.L,R.YCDSVVCHIN[+1]GYQGIQAALEK.K	224.0	117.0	107.0	10.0	0.0	10.0	4.46428571429	0.0	9.34579439252			0.39738720413
ECB_01626	sodB	73	N	1	0.0	21.0	3.0	14.0			0.0806069227122	0.0	0.0	0.0	0.0	0.0			1.0		2.0	22.0	0.0	36.0			0.15593220339	inf	R.SSEGGVFNNAAQVWN[+1]HTFYWNCLAPNAGGEPTGK.V	98.0	45.0	53.0	5.0	2.0	3.0	5.10204081633	4.44444444444	5.66037735849			0.412179708701
ECB_03155	rplR	43	N	1	5.0	127.0	0.0	75.0			0.161439090936	inf	1.0	50.0	1.0	43.0			1.0	0.86	3.0	124.0	0.0	129.0			0.120634191176	inf	R.HIYAQVIAPN[+1]GSEVLVAASTVEK.A	558.0	310.0	248.0	10.0	9.0	1.0	1.79211469534	2.90322580645	0.403225806452			0.427357760704
ECB_02609	cysJ	224	N	1	0.0	85.0	2.0	71.0			0.211884221559	0.0	0.0	63.0	0.0	28.0			1.0		0.0	75.0	3.0	56.0			0.0829133553014	0.0	R.APVAAPSQSVATGAVN[+1]EIHTSPYSK.D,K.SRAPVAAPSQSVATGAVN[+1]EIHTSPYSK.D	383.0	223.0	160.0	5.0	0.0	5.0	1.30548302872	0.0	3.125			0.431599192287
ECB_03112	yhdH	312	N	1	3.0	39.0	0.0	54.0			0.0803471444569	inf	2.0	41.0	0.0	45.0			0.235893416928	inf	0.0	35.0	0.0	35.0			1.0		K.EISLSEAPNFAEAIIN[+1]NQIQGR.T	254.0	120.0	134.0	5.0	5.0	0.0	1.96850393701	4.16666666667	0.0			0.438746853795
ECB_03191	fusA	351	N	1	18.0	110.0	24.0	108.0			0.402479006373	0.736363636364	17.0	96.0	20.0	99.0			0.72418491674	0.8765625	1.0	122.0	4.0	105.0			0.189662176929	0.215163934426	R.VYSGVVNSGDTVLN[+1]SVK.A	724.0	364.0	360.0	84.0	36.0	48.0	11.6022099448	9.89010989011	13.3333333333			0.438775366681
ECB_01748	gapA	314	N	1	0.0	326.0	2.0	286.0			0.219606676196	0.0	2.0	361.0	5.0	219.0			0.112105761798	0.242659279778	0.0	160.0	0.0	119.0			1.0		K.LVSWYDN[+1]ETGYSNK.V	1480.0	849.0	631.0	9.0	2.0	7.0	0.608108108108	0.235571260306	1.10935023772			0.443904145998
ECB_03191	fusA	344	N	1	0.0	128.0	4.0	128.0			0.122287393032	0.0	2.0	111.0	3.0	116.0			1.0	0.696696696697	0.0	123.0	2.0	106.0			0.217504234895	0.0	R.VYSGVVN[+1]SGDTVLNSVK.A	723.0	364.0	359.0	11.0	2.0	9.0	1.5214384509	0.549450549451	2.5069637883			0.446597209309
ECB_01090	acpP	74	N	1	8.0	69.0	36.0	85.0			0.00145240215323	0.273752012882	22.0	76.0	19.0	80.0			0.602362076751	1.2188365651	19.0	94.0	25.0	106.0			0.739019038477	0.857021276596	K.ITTVQAAIDYIN[+1]GHQA.	639.0	288.0	351.0	129.0	49.0	80.0	20.1877934272	17.0138888889	22.792022792			0.44761117246
ECB_03897	pgi	357	N	1	4.0	22.0	1.0	22.0			0.353198726299	4.0	9.0	36.0	1.0	49.0			0.00571707064437	12.25	0.0	28.0	0.0	36.0			1.0		R.FAAYFQQGNMESN[+1]GK.Y	208.0	99.0	109.0	15.0	13.0	2.0	7.21153846154	13.1313131313	1.83486238532			0.452971932314
ECB_01089	fabG	40	N	1	22.0	133.0	24.0	106.0			0.337549446427	0.730576441103	10.0	103.0	26.0	112.0			0.0295980580857	0.418222554145	3.0	79.0	2.0	78.0			1.0	1.48101265823	K.VIGTATSEN[+1]GAQAISDYLGANGK.G	698.0	350.0	348.0	87.0	35.0	52.0	12.4641833811	10.0	14.9425287356			0.455715834838
ECB_04013	groEL	457	N	1	5.0	256.0	22.0	236.0			0.000634898744322	0.209517045455	12.0	174.0	18.0	217.0			0.705166565429	0.831417624521	3.0	193.0	2.0	236.0			0.661841046872	1.83419689119	R.QIVLN[+1]CGEEPSVVANTVK.G,R.AMEAPLRQIVLN[+1]CGEEPSVVANTVK.G	1374.0	643.0	731.0	62.0	20.0	42.0	4.51237263464	3.11041990669	5.74555403557			0.455880837015
ECB_04067	rpsF	118	N	1	0.0	285.0	1.0	101.0			0.263565891473	0.0	0.0	342.0	2.0	182.0			0.121933731668	0.0	0.0	126.0	0.0	71.0			1.0		R.RDDFAN[+1]ETADDADAGDSEE.	1110.0	753.0	357.0	3.0	0.0	3.0	0.27027027027	0.0	0.840336134454			0.461833207713
ECB_03148	rpsK	119	N	1	65.0	15.0	27.0	9.0			0.464404874722	1.44444444444	7.0	7.0	5.0	0.0			0.106037151703	0.0	101.0	19.0	47.0	7.0			0.818578631407	0.791713325868	R.ITNITDVTPIPHN[+1]GCRPPK.K,R.ITNITDVTPIPHN[+1]GCRPPKK.R	309.0	214.0	95.0	252.0	173.0	79.0	81.5533980583	80.8411214953	83.1578947368			0.463006885944
ECB_00387	tig	429	N	1	0.0	108.0	1.0	65.0			0.379310344828	0.0	0.0	113.0	5.0	92.0			0.0198660211324	0.0	0.0	86.0	0.0	121.0			1.0		K.VTEKETTFNELMN[+1]QQA.	591.0	307.0	284.0	6.0	0.0	6.0	1.0152284264	0.0	2.11267605634			0.466392121987
ECB_01921	hisG	152	N	1	12.0	0.0	17.0	4.0			0.271260997067	inf	7.0	11.0	10.0	15.0			1.0	0.954545454545	0.0	30.0	2.0	16.0			0.135638297872	0.0	K.SCLLN[+1]GSVEVAPR.A	124.0	60.0	64.0	48.0	19.0	29.0	38.7096774194	31.6666666667	45.3125			0.468966431647
ECB_03285	asd	125	N	1	1.0	43.0	7.0	68.0			0.255247457327	0.225913621262	0.0	70.0	2.0	56.0			0.203371062992	0.0	0.0	55.0	0.0	38.0			1.0		R.MKDDAIIILDPVNQDVITDGLNN[+1]GIR.T	340.0	169.0	171.0	10.0	1.0	9.0	2.94117647059	0.591715976331	5.26315789474			0.48620617344
ECB_01573	ydgH	270	N	1	0.0	83.0	1.0	9.0			0.10752688172	0.0	2.0	76.0	1.0	11.0			0.352434456929	0.289473684211	1.0	39.0	0.0	0.0			1.0		K.FSGN[+1]YGNMTEVSYQVAK.R	223.0	201.0	22.0	5.0	3.0	2.0	2.24215246637	1.49253731343	9.09090909091			0.48665377955
ECB_02306	gltX	405	N	1	1.0	52.0	0.0	36.0			1.0	inf	3.0	14.0	0.0	12.0			0.246305418719	inf	0.0	39.0	2.0	35.0			0.233684210526	0.0	R.DKLAAITDWTAEN[+1]VHHAIQATADELEVGMGK.V,K.LAAITDWTAEN[+1]VHHAIQATADELEVGMGK.V	194.0	109.0	85.0	6.0	4.0	2.0	3.09278350515	3.66972477064	2.35294117647			0.493329876415
ECB_00149	fhuA	137	N	1	0.0	47.0	6.0	112.0			0.184555552641	0.0	0.0	63.0	4.0	107.0			0.297982941231	0.0	0.0	38.0	0.0	39.0			1.0		R.GFAAEGQSQNN[+1]YLNGLK.L	416.0	148.0	268.0	10.0	0.0	10.0	2.40384615385	0.0	3.73134328358			0.494179497957
ECB_02772	metK	88	N	1	21.0	409.0	11.0	465.0			0.0463821638889	2.17048232941	26.0	201.0	22.0	216.0			0.449938983794	1.27001356852	3.0	74.0	1.0	24.0			1.0	0.972972972973	R.EIGYVHSDMGFDAN[+1]SCAVLSAIGK.Q	1473.0	734.0	739.0	84.0	50.0	34.0	5.70264765784	6.81198910082	4.60081190798			0.498773715894
ECB_03029	deaD	67	N	1	0.0	48.0	1.0	21.0			0.314285714286	0.0	0.0	22.0	1.0	4.0			0.185185185185	0.0	1.0	40.0	0.0	22.0			1.0	inf	K.TAAFSLPLLQN[+1]LDPELKAPQILVLAPTR.E	160.0	111.0	49.0	3.0	1.0	2.0	1.875	0.900900900901	4.08163265306			0.499823633157
ECB_01080	rne	784	N	1	0.0	23.0	2.0	15.0			0.174358974359	0.0	0.0	16.0	0.0	1.0			1.0		1.0	12.0	0.0	26.0			0.333333333333	inf	K.VPLPVVAQTAPEQQEEN[+1]NADNRDNGGMPR.R	96.0	52.0	44.0	3.0	1.0	2.0	3.125	1.92307692308	4.54545454545			0.502564102564
ECB_01071	flgD	212	N	1	3.0	64.0	7.0	53.0			0.189276662617	0.354910714286	4.0	62.0	4.0	52.0			1.0	0.838709677419	2.0	54.0	3.0	25.0			0.327472491592	0.308641975309	R.GNNGN[+1]TLDLGTYGTTTLDEVR.Q	333.0	189.0	144.0	23.0	9.0	14.0	6.90690690691	4.7619047619	9.72222222222			0.505583051403
ECB_00888	infA	6	N	1	1.0	41.0	2.0	49.0			1.0	0.59756097561	3.0	19.0	1.0	25.0			0.320202487409	3.94736842105	2.0	27.0	0.0	33.0			0.214701216288	inf	M.AKEDN[+1]IEMQGTVLETLPNTMFR.V	203.0	93.0	110.0	9.0	6.0	3.0	4.43349753695	6.45161290323	2.72727272727			0.511634567899
ECB_03159	rplE	23	N	1	0.0	262.0	3.0	212.0			0.0908684029719	0.0	0.0	261.0	1.0	212.0			0.449367088608	0.0	0.0	187.0	0.0	207.0			1.0		K.LMTEFNYN[+1]SVMQVPR.V,K.KLMTEFNYN[+1]SVMQVPR.V	1345.0	710.0	635.0	4.0	0.0	4.0	0.297397769517	0.0	0.629921259843			0.513411830526
ECB_01748	gapA	153	N	1	8.0	202.0	2.0	222.0			0.0554922454339	4.39603960396	0.0	95.0	1.0	90.0			0.489247311828	0.0	0.0	236.0	0.0	186.0			1.0		K.GANFDKYAGQDIVSNASCTTN[+1]CLAPLAK.V	1042.0	541.0	501.0	11.0	8.0	3.0	1.0556621881	1.47874306839	0.59880239521			0.514913185754
ECB_00004	thrC	10	N	1	0.0	116.0	1.0	70.0			0.379679144385	0.0	3.0	86.0	3.0	62.0			0.697472570029	0.720930232558	0.0	94.0	2.0	98.0			0.497890069975	0.0	.MKLYNLKDHN[+1]EQVSFAQAVTQGLGK.N,K.LYNLKDHN[+1]EQVSFAQAVTQGLGK.N	535.0	299.0	236.0	9.0	3.0	6.0	1.68224299065	1.00334448161	2.54237288136			0.52501392813
ECB_00915	rpsA	545	N	1	0.0	108.0	4.0	144.0			0.140450421711	0.0	0.0	117.0	1.0	97.0			0.455813953488	0.0	0.0	143.0	0.0	104.0			1.0		K.QEDANFSNN[+1]AMAEAFK.A	718.0	368.0	350.0	5.0	0.0	5.0	0.696378830084	0.0	1.42857142857			0.532088125066
ECB_00113	aceE	75	N	1	2.0	14.0	0.0	9.0			0.52	inf	0.0	0.0	0.0	0.0			1.0		0.0	28.0	5.0	37.0			0.0784059243425	0.0	K.GGVNVAAGTGISNYINTIPVEEQPEYPGN[+1]LELERR.I	95.0	44.0	51.0	7.0	2.0	5.0	7.36842105263	4.54545454545	9.80392156863			0.532801974781
ECB_04157	fecA	331	N	1	4.0	60.0	0.0	65.0			0.0577122627113	inf	0.0	22.0	2.0	40.0			0.541666666667	0.0	0.0	25.0	1.0	48.0			1.0	0.0	K.SKYAPDEVHTFN[+1]SLLQYYDGEADMPGGLSR.A	267.0	111.0	156.0	7.0	4.0	3.0	2.62172284644	3.6036036036	1.92307692308			0.533126309793
ECB_00014	dnaK	98	N	1	0.0	327.0	2.0	486.0			0.518921933646	0.0	6.0	310.0	3.0	512.0			0.0909552342604	3.30322580645	0.0	184.0	0.0	210.0			1.0		K.IIAADN[+1]GDAWVEVK.G	2040.0	827.0	1213.0	11.0	6.0	5.0	0.539215686275	0.725513905683	0.412201154163			0.536625722635
ECB_00576	ybdQ	126	N	1	0.0	58.0	7.0	77.0			0.0414037740895	0.0	0.0	30.0	4.0	80.0			0.571620992208	0.0	0.0	31.0	0.0	116.0			1.0		R.NPSISTHLLGSN[+1]ASSVIR.H	403.0	119.0	284.0	11.0	0.0	11.0	2.72952853598	0.0	3.87323943662			0.537674922099
ECB_00550	fepA	463	N	1	1.0	34.0	0.0	105.0			0.25	inf	1.0	13.0	1.0	53.0			0.37181738367	4.07692307692	0.0	12.0	0.0	5.0			1.0		R.FDHHSIVGNN[+1]WSPALNISQGLGDDFTLK.M	225.0	61.0	164.0	3.0	2.0	1.0	1.33333333333	3.27868852459	0.609756097561			0.540605794557
ECB_03585	dnaA	94	N	1	1.0	12.0	0.0	20.0			0.393939393939	inf	0.0	1.0	0.0	0.0			1.0		2.0	26.0	0.0	30.0			0.228675136116	inf	R.FEVGTKPVTQTPQAAVTSN[+1]VAAPAQVAQTQPQR.A	92.0	42.0	50.0	3.0	3.0	0.0	3.26086956522	7.14285714286	0.0			0.540871510019
ECB_03864	rpoC	1268	N	1	1.0	79.0	0.0	100.0			0.444444444444	inf	2.0	73.0	2.0	86.0			1.0	1.17808219178	0.0	77.0	2.0	56.0			0.182752902156	0.0	R.KATIVN[+1]AGSSDFLEGEQVEYSR.V,K.ATIVN[+1]AGSSDFLEGEQVEYSR.V	478.0	232.0	246.0	7.0	3.0	4.0	1.46443514644	1.29310344828	1.62601626016			0.542399115533
ECB_01217	oppA	388	N	1	2.0	54.0	0.0	45.0			0.50099009901	inf	4.0	13.0	0.0	11.0			0.132356532357	inf	1.0	56.0	0.0	43.0			1.0	inf	K.KLLAEAGYTADKPLTIN[+1]LLYNTSDLHK.K,K.LLAEAGYTADKPLTIN[+1]LLYNTSDLHKK.L,K.LLAEAGYTADKPLTIN[+1]LLYNTSDLHK.K	229.0	130.0	99.0	7.0	7.0	0.0	3.05676855895	5.38461538462	0.0			0.544448877122
ECB_03708	metE	742	N	1	0.0	164.0	0.0	155.0			1.0		1.0	163.0	3.0	179.0			0.624867311811	0.366053169734	0.0	164.0	6.0	164.0			0.0300041091732	0.0	R.AALAN[+1]MVQAAQNLR.R	999.0	492.0	507.0	10.0	1.0	9.0	1.001001001	0.20325203252	1.77514792899			0.551623806995
ECB_00550	fepA	410	N	1	4.0	136.0	5.0	685.0			0.0489683945182	4.02941176471	2.0	143.0	2.0	264.0			0.616159955204	1.84615384615	0.0	35.0	0.0	26.0			1.0		R.MKDLSSNTQALTGTN[+1]TGGAIDGVSTTDRSPYSK.A,K.DLSSNTQALTGTN[+1]TGGAIDGVSTTDRSPYSK.A,R.MKDLSSNTQALTGTN[+1]TGGAIDGVSTTDR.S	1302.0	320.0	982.0	13.0	6.0	7.0	0.99846390169	1.875	0.71283095723			0.555042783241
ECB_00934	asnC	329	N	1	1.0	51.0	0.0	71.0			0.422764227642	inf	0.0	52.0	1.0	69.0			1.0	0.0	0.0	62.0	3.0	62.0			0.24446944132	0.0	R.KFEN[+1]PVYWGVDLSSEHER.Y	372.0	166.0	206.0	5.0	1.0	4.0	1.34408602151	0.602409638554	1.94174757282			0.555744556321
ECB_01079	flgL	150	N	1	3.0	21.0	0.0	14.0			0.28307254623	inf	1.0	4.0	0.0	8.0			0.384615384615	inf	0.0	17.0	0.0	19.0			1.0		K.TETAPFSEAN[+1]GDYVGGTESIK.Q	87.0	46.0	41.0	4.0	4.0	0.0	4.59770114943	8.69565217391	0.0			0.555895976949
ECB_00036	carA	66	N	1	1.0	40.0	4.0	28.0			0.161456729258	0.175	2.0	9.0	0.0	6.0			0.514705882353	inf	0.0	33.0	0.0	37.0			1.0		R.QIVTLTYPHIGNVGTN[+1]DADEESSQVHAQGLVIR.D	160.0	85.0	75.0	7.0	3.0	4.0	4.375	3.52941176471	5.33333333333			0.558720870537
ECB_01190	kdsA	193	N	1	4.0	69.0	1.0	76.0			0.200451746089	4.40579710145	0.0	53.0	1.0	66.0			1.0	0.0	0.0	57.0	1.0	51.0			0.477064220183	0.0	K.KVSGN[+1]SPVIFDVTHALQCR.D,K.VSGN[+1]SPVIFDVTHALQCR.D	379.0	183.0	196.0	7.0	4.0	3.0	1.84696569921	2.18579234973	1.5306122449			0.559171988758
ECB_03043	hflB	612	N	1	2.0	58.0	5.0	56.0			0.43921942585	0.386206896552	0.0	67.0	3.0	70.0			0.245991778006	0.0	0.0	70.0	0.0	43.0			1.0		R.DVRPPAGWEEPGASNN[+1]SGDNGSPK.A	374.0	197.0	177.0	10.0	2.0	8.0	2.67379679144	1.0152284264	4.5197740113			0.561737067952
ECB_00030	ileS	61	N	1	0.0	67.0	1.0	30.0			0.316326530612	0.0	1.0	31.0	1.0	15.0			1.0	0.483870967742	0.0	71.0	1.0	41.0			0.371681415929	0.0	K.KTFILHDGPPYAN[+1]GSIHIGHSVNK.I,K.TFILHDGPPYAN[+1]GSIHIGHSVNK.I	259.0	170.0	89.0	4.0	1.0	3.0	1.5444015444	0.588235294118	3.37078651685			0.562669315514
ECB_03035	infB	740	N	1	5.0	58.0	5.0	58.0			1.0	1.0	2.0	59.0	4.0	44.0			0.401915305507	0.372881355932	19.0	126.0	3.0	46.0			0.29572294086	2.31216931217	K.IIGSGVGGITETDATLAAASN[+1]AILVGFNVR.A	429.0	269.0	160.0	38.0	26.0	12.0	8.85780885781	9.66542750929	7.5			0.565879415456
ECB_00701	pal	46	N	1	0.0	19.0	2.0	22.0			0.495016611296	0.0	0.0	0.0	0.0	1.0			1.0		4.0	23.0	5.0	86.0			0.207530030295	2.99130434783	K.NASNDGSEGMLGAGTGMDAN[+1]GGNGNMSSEEQAR.L	162.0	46.0	116.0	11.0	4.0	7.0	6.79012345679	8.69565217391	6.03448275862			0.567515547197
ECB_03043	hflB	616	N	1	13.0	47.0	17.0	58.0			1.0	0.943679599499	10.0	55.0	14.0	60.0			0.656378103638	0.779220779221	0.0	70.0	3.0	40.0			0.0527086821335	0.0	R.DVRPPAGWEEPGASNNSGDN[+1]GSPK.A	387.0	195.0	192.0	57.0	23.0	34.0	14.7286821705	11.7948717949	17.7083333333			0.569695595257
ECB_02744	serA	202	N	1	4.0	39.0	10.0	26.0			0.0410501732604	0.266666666667	1.0	22.0	0.0	8.0			1.0	inf	2.0	32.0	4.0	30.0			0.672844568367	0.46875	K.LPLGNATQVQHLSDLLN[+1]MSDVVSLHVPENPSTK.N	178.0	100.0	78.0	21.0	7.0	14.0	11.797752809	7.0	17.9487179487			0.571298247209
ECB_01748	gapA	147	N	1	1.0	206.0	0.0	222.0			0.482517482518	inf	2.0	83.0	0.0	91.0			0.231818181818	inf	1.0	233.0	0.0	186.0			1.0	inf	K.GANFDKYAGQDIVSN[+1]ASCTTNCLAPLAK.V	1025.0	526.0	499.0	4.0	4.0	0.0	0.390243902439	0.760456273764	0.0			0.571445221445
ECB_03041	glmM	255	N	1	0.0	24.0	0.0	30.0			1.0		1.0	15.0	1.0	2.0			0.298245614035	0.133333333333	1.0	17.0	0.0	23.0			0.439024390244	inf	R.VIMVDHEGN[+1]KVDGDQIMYIIAR.E	114.0	58.0	56.0	3.0	2.0	1.0	2.63157894737	3.44827586207	1.78571428571			0.579090001426
ECB_03038	argG	444	N	1	0.0	108.0	1.0	99.0			0.480769230769	0.0	0.0	57.0	0.0	53.0			1.0		0.0	92.0	3.0	114.0			0.257177033493	0.0	K.TGLLSSSAASGVPQVENLEN[+1]KGQ.	527.0	257.0	270.0	4.0	0.0	4.0	0.759013282732	0.0	1.48148148148			0.579315421421
ECB_00149	fhuA	136	N	1	0.0	47.0	6.0	112.0			0.184555552641	0.0	0.0	63.0	3.0	108.0			0.554288674321	0.0	0.0	38.0	0.0	39.0			1.0		R.GFAAEGQSQN[+1]NYLNGLK.L	416.0	148.0	268.0	9.0	0.0	9.0	2.16346153846	0.0	3.35820895522			0.579614742321
ECB_00008	talB	286	N	1	2.0	110.0	0.0	142.0			0.193458031185	inf	2.0	41.0	1.0	73.0			0.553519394149	3.56097560976	0.0	62.0	0.0	80.0			1.0		R.ITESEFLWQHN[+1]QDPMAVDKLAEGIR.K	513.0	217.0	296.0	5.0	4.0	1.0	0.974658869396	1.84331797235	0.337837837838			0.582325808445
ECB_03119	fis	17	N	1	2.0	106.0	3.0	101.0			0.678680760497	0.635220125786	0.0	55.0	0.0	54.0			1.0		0.0	77.0	6.0	129.0			0.0887208756004	0.0	R.VNSDVLTVSTVN[+1]SQDQVTQKPLRDSVK.Q,R.VNSDVLTVSTVN[+1]SQDQVTQKPLR.D	533.0	240.0	293.0	11.0	2.0	9.0	2.06378986867	0.833333333333	3.07167235495			0.589133878699
ECB_00160	degP	129	N	1	0.0	35.0	0.0	17.0			1.0		0.0	28.0	1.0	24.0			0.471698113208	0.0	1.0	57.0	3.0	35.0			0.297226035232	0.204678362573	K.FMALGSGVIIDADKGYVVTN[+1]NHVVDNATVIK.V	201.0	121.0	80.0	5.0	1.0	4.0	2.48756218905	0.826446280992	5.0			0.589641382813
ECB_03544	nlpA	243	N	1	0.0	49.0	1.0	19.0			0.289855072464	0.0	0.0	18.0	0.0	8.0			1.0		2.0	15.0	0.0	15.0			0.485887096774	inf	K.NAEN[+1]VKEFLQSYQSPEVAK.A,R.EDNKNAEN[+1]VKEFLQSYQSPEVAK.A	127.0	84.0	43.0	3.0	2.0	1.0	2.36220472441	2.38095238095	2.32558139535			0.591914056413
ECB_01581	fumA	282	N	1	1.0	23.0	0.0	11.0			1.0	inf	0.0	7.0	1.0	2.0			0.3	0.0	0.0	28.0	1.0	26.0			0.490909090909	0.0	R.DVELEKELLIEAQN[+1]LGLGAQFGGK.Y	100.0	59.0	41.0	3.0	1.0	2.0	3.0	1.69491525424	4.87804878049			0.59696969697
ECB_02449	purL	44	N	1	1.0	80.0	2.0	84.0			1.0	0.525	1.0	51.0	3.0	40.0			0.325381610752	0.261437908497	0.0	55.0	1.0	51.0			0.485981308411	0.0	R.LPVHNIYAEYVHFADLN[+1]APLNDDEHAQLER.L	369.0	188.0	181.0	8.0	2.0	6.0	2.16802168022	1.06382978723	3.31491712707			0.603787639721
ECB_02248	fabB	172	N	1	1.0	36.0	0.0	63.0			0.37	inf	0.0	15.0	0.0	20.0			1.0		0.0	24.0	1.0	18.0			0.441860465116	0.0	K.IHGVNYSISSACATSAHCIGN[+1]AVEQIQLGK.Q	178.0	76.0	102.0	2.0	1.0	1.0	1.12359550562	1.31578947368	0.980392156863			0.603953488372
ECB_04157	fecA	289	N	1	0.0	32.0	3.0	58.0			0.548726168642	0.0	0.0	21.0	3.0	29.0			0.268505079826	0.0	0.0	8.0	0.0	12.0			1.0		K.ETHNLMVGGTADN[+1]GFGTALLYSGTR.G	166.0	61.0	105.0	6.0	0.0	6.0	3.61445783133	0.0	5.71428571429			0.605743749489
ECB_01078	flgK	446	N	1	0.0	72.0	1.0	62.0			0.466666666667	0.0	0.0	69.0	1.0	40.0			0.372727272727	0.0	0.0	44.0	0.0	39.0			1.0		K.IAMASEEDAGDSDN[+1]RNGQALLDLQSNSK.T	328.0	185.0	143.0	2.0	0.0	2.0	0.609756097561	0.0	1.3986013986			0.613131313131
ECB_00915	rpsA	125	N	1	1.0	95.0	2.0	86.0			0.607121317741	0.452631578947	2.0	73.0	2.0	72.0			1.0	0.986301369863	0.0	66.0	2.0	60.0			0.232652559055	0.0	K.VKGGFTVELN[+1]GIR.A,K.GGFTVELN[+1]GIR.A	461.0	237.0	224.0	9.0	3.0	6.0	1.95227765727	1.26582278481	2.67857142857			0.613257958932
ECB_02740	pepP	239	N	1	3.0	26.0	1.0	41.0			0.297590144447	4.73076923077	1.0	14.0	2.0	9.0			0.555769230769	0.321428571429	0.0	15.0	0.0	0.0			1.0		R.YPSYNTIVGSGEN[+1]GCILHYTENECEMR.D	112.0	59.0	53.0	7.0	4.0	3.0	6.25	6.77966101695	5.66037735849			0.617786458405
ECB_00701	pal	49	N	1	1.0	18.0	0.0	28.0			0.404255319149	inf	0.0	0.0	0.0	1.0			1.0		1.0	27.0	10.0	91.0			0.454401080478	0.337037037037	K.NASNDGSEGMLGAGTGMDANGGN[+1]GNMSSEEQAR.L	177.0	47.0	130.0	12.0	2.0	10.0	6.77966101695	4.25531914894	7.69230769231			0.619552133209
ECB_04103	pmbA	250	N	1	0.0	27.0	0.0	32.0			1.0		0.0	34.0	1.0	27.0			0.451612903226	0.0	1.0	19.0	0.0	27.0			0.425531914894	inf	K.APVIFAN[+1]EVATGLFGHLVGAIAGGSVYR.K	168.0	81.0	87.0	2.0	1.0	1.0	1.19047619048	1.23456790123	1.14942528736			0.625714939373
ECB_00115	lpdA	131	N	1	5.0	86.0	2.0	146.0			0.108781738267	4.24418604651	7.0	65.0	6.0	70.0			0.776143348658	1.25641025641	0.0	80.0	0.0	43.0			1.0		K.FTGANTLEVEGEN[+1]GK.T	510.0	243.0	267.0	20.0	12.0	8.0	3.92156862745	4.93827160494	2.99625468165			0.628308362308
ECB_04091	ytfM	340	N	1	1.0	15.0	0.0	32.0			0.333333333333	inf	0.0	5.0	5.0	21.0			0.560063798106	0.0	0.0	0.0	0.0	0.0			1.0		R.TDLN[+1]DTESDSTTLVASR.Y	79.0	21.0	58.0	6.0	1.0	5.0	7.59493670886	4.7619047619	8.62068965517			0.631132377146
ECB_01835	yebC	123	N	1	0.0	35.0	1.0	20.0			0.375	0.0	2.0	32.0	0.0	21.0			0.519191919192	inf	0.0	21.0	0.0	14.0			1.0		K.CGGN[+1]LGTDGSVAYLFSK.K	146.0	90.0	56.0	3.0	2.0	1.0	2.05479452055	2.22222222222	1.78571428571			0.631397306397
ECB_03269	malP	78	N	1	0.0	45.0	0.0	49.0			1.0		1.0	33.0	0.0	43.0			0.441558441558	inf	0.0	43.0	1.0	35.0			0.455696202532	0.0	R.LTGNN[+1]LLNLGWYQDVQDSLK.A	250.0	122.0	128.0	2.0	1.0	1.0	0.8	0.819672131148	0.78125			0.632418214697
ECB_03794	sodA	37	N	1	1.0	113.0	0.0	105.0			1.0	inf	2.0	48.0	0.0	50.0			0.494949494949	inf	1.0	39.0	0.0	59.0			0.40404040404	inf	K.HHQTYVN[+1]NANAALESLPEFANLPVEELITK.L	418.0	204.0	214.0	4.0	4.0	0.0	0.956937799043	1.96078431373	0.0			0.632996632997
ECB_02778	yqgE	40	N	1	7.0	25.0	1.0	15.0			0.239534742207	4.2	0.0	12.0	0.0	0.0			1.0		3.0	16.0	4.0	11.0			0.672173627263	0.515625	R.SVVYICEHNTNGAMGIIVN[+1]KPLENLK.I	94.0	63.0	31.0	15.0	10.0	5.0	15.9574468085	15.873015873	16.1290322581			0.637236123157
ECB_03132	aroE	28	N	1	0.0	18.0	0.0	30.0			1.0		1.0	3.0	1.0	15.0			0.368421052632	5.0	2.0	24.0	0.0	13.0			0.543859649123	inf	K.SPFIHQQFAQQLN[+1]IEHPYGR.V	107.0	48.0	59.0	4.0	3.0	1.0	3.73831775701	6.25	1.69491525424			0.637426900585
ECB_03883	purH	192	N	1	0.0	50.0	0.0	37.0			1.0		0.0	30.0	1.0	24.0			0.454545454545	0.0	1.0	38.0	0.0	43.0			0.475609756098	inf	K.AFEHTAAYDSMIAN[+1]YFGSMVPAYHGESK.E	224.0	119.0	105.0	2.0	1.0	1.0	0.892857142857	0.840336134454	0.952380952381			0.643385070214
ECB_00014	dnaK	432	N	1	10.0	268.0	15.0	343.0			0.837738589587	0.853233830846	10.0	182.0	15.0	271.0			1.0	0.992673992674	22.0	194.0	10.0	180.0			0.0954012826072	2.0412371134	K.NTTIPTKHSQVFSTAEDN[+1]QSAVTIHVLQGER.K,K.HSQVFSTAEDN[+1]QSAVTIHVLQGERK.R,K.HSQVFSTAEDN[+1]QSAVTIHVLQGER.K	1520.0	686.0	834.0	82.0	42.0	40.0	5.39473684211	6.12244897959	4.79616306954			0.644379957398
ECB_01091	fabF	124	N	1	4.0	38.0	1.0	28.0			0.642019003359	2.94736842105	1.0	19.0	3.0	12.0			0.292398777693	0.210526315789	0.0	26.0	0.0	26.0			1.0		R.IGAAIGSGIGGLGLIEENHTSLMN[+1]GGPR.K	158.0	88.0	70.0	9.0	5.0	4.0	5.69620253165	5.68181818182	5.71428571429			0.644805927017
ECB_00076	leuA	256	N	1	1.0	80.0	0.0	95.0			0.460227272727	inf	0.0	59.0	0.0	51.0			1.0		0.0	57.0	1.0	52.0			0.481818181818	0.0	R.KDILN[+1]VHTAINHQEIWR.T	396.0	197.0	199.0	2.0	1.0	1.0	0.505050505051	0.507614213198	0.502512562814			0.647348484848
ECB_00670	ybgI	25	N	1	6.0	37.0	15.0	55.0			0.455710489909	0.594594594595	15.0	35.0	15.0	48.0			0.522799828361	1.37142857143	0.0	40.0	0.0	51.0			1.0		K.LNSAAISDYAPN[+1]GLQVEGK.E	317.0	133.0	184.0	51.0	21.0	30.0	16.0883280757	15.7894736842	16.3043478261			0.659503439423
ECB_03130	yrdA	180	N	1	0.0	25.0	5.0	0.0			7.01724839656e-06	0.0	0.0	26.0	0.0	28.0			1.0		0.0	28.0	0.0	34.0			1.0		K.WKDEYLDQGN[+1]QTQP.	146.0	79.0	67.0	5.0	0.0	5.0	3.42465753425	0.0	7.46268656716			0.666669005749
ECB_00680	gltA	11	N	1	0.0	10.0	0.0	7.0			1.0		0.0	4.0	1.0	6.0			1.0	0.0	0.0	15.0	10.0	2.0			7.82334878445e-06	0.0	K.AKLTLN[+1]GDTAVELDVLK.G,K.LTLN[+1]GDTAVELDVLK.G	55.0	29.0	26.0	11.0	0.0	11.0	20.0	0.0	42.3076923077			0.66666927445
ECB_03842	argE	240	N	1	9.0	22.0	1.0	40.0			0.00162419966362	16.3636363636	1.0	5.0	1.0	12.0			1.0	2.4	1.0	17.0	1.0	11.0			1.0	0.647058823529	R.YHYEAFTVPYPTLN[+1]LGHIHGGDASNR.I	121.0	55.0	66.0	14.0	11.0	3.0	11.5702479339	20.0	4.54545454545			0.667208066555
ECB_03043	hflB	611	N	1	0.0	60.0	9.0	62.0			0.00377554823279	0.0	0.0	67.0	1.0	73.0			1.0	0.0	0.0	70.0	0.0	43.0			1.0		R.DVRPPAGWEEPGASN[+1]NSGDNGSPK.A	385.0	197.0	188.0	10.0	0.0	10.0	2.5974025974	0.0	5.31914893617			0.667925182744
ECB_00742	bioB	311	N	1	0.0	58.0	4.0	21.0			0.00688390418041	0.0	0.0	52.0	0.0	22.0			1.0		0.0	50.0	0.0	33.0			1.0		K.LGLN[+1]PQQTAVLAGDNEQQQR.L	240.0	160.0	80.0	4.0	0.0	4.0	1.66666666667	0.0	5.0			0.668961301393
ECB_00933	ompF	229	N	1	0.0	0.0	0.0	0.0			1.0		0.0	0.0	0.0	0.0			1.0		5.0	0.0	0.0	4.0			0.00793650793651	inf	R.TNLQEAQPLGN[+1]GK.K	9.0	5.0	4.0	5.0	5.0	0.0	55.5555555556	100.0	0.0			0.669312169312
ECB_00635	nagB	105	N	1	1.0	21.0	0.0	16.0			1.0	inf	2.0	6.0	0.0	5.0			0.487179487179	inf	2.0	11.0	0.0	7.0			0.521052631579	inf	R.NFFDHVDIPAENIN[+1]LLNGNAPDIDAECR.Q	71.0	43.0	28.0	5.0	5.0	0.0	7.04225352113	11.6279069767	0.0			0.669410706253
ECB_04044	purA	71	N	1	0.0	40.0	7.0	37.0			0.0125766234871	0.0	0.0	41.0	0.0	35.0			1.0		0.0	49.0	1.0	50.0			1.0	0.0	R.ENVTSIIGN[+1]GVVLSPAALMK.E	260.0	130.0	130.0	8.0	0.0	8.0	3.07692307692	0.0	6.15384615385			0.670858874496
ECB_02543	gshA	424	N	1	2.0	11.0	0.0	0.0			1.0		17.0	7.0	18.0	0.0			0.0140085775516	0.0	0.0	17.0	0.0	19.0			1.0		R.VAQTLDSIN[+1]GGEAYQK.V	91.0	54.0	37.0	37.0	19.0	18.0	40.6593406593	35.1851851852	48.6486486486			0.671336192517
ECB_03058	yrbD	172	N	1	0.0	0.0	0.0	0.0			1.0		0.0	0.0	0.0	0.0			1.0		0.0	61.0	4.0	33.0			0.018283466398	0.0	K.GDDNKNSGDAPAAAPGN[+1]NETTEPVGTTK.	98.0	61.0	37.0	4.0	0.0	4.0	4.08163265306	0.0	10.8108108108			0.672761155466
ECB_00707	aroG	270	N	1	0.0	27.0	2.0	3.0			0.0201612903226	0.0	0.0	9.0	0.0	6.0			1.0		0.0	21.0	3.0	68.0			1.0	0.0	K.AGLPAQVMIDFSHAN[+1]SSK.Q	139.0	57.0	82.0	5.0	0.0	5.0	3.59712230216	0.0	6.09756097561			0.673387096774
ECB_00700	tolB	233	N	1	0.0	30.0	0.0	18.0			1.0		8.0	35.0	0.0	25.0			0.0225595194316	inf	0.0	31.0	0.0	36.0			1.0		R.SALVIQTLAN[+1]GAVR.Q	183.0	104.0	79.0	8.0	8.0	0.0	4.37158469945	7.69230769231	0.0			0.674186506477
ECB_00113	aceE	696	N	1	2.0	16.0	0.0	16.0			0.486631016043	inf	0.0	0.0	0.0	1.0			1.0		0.0	16.0	3.0	26.0			0.542212825934	0.0	K.QENVYYYITTLNEN[+1]YHMPAMPEGAEEGIRK.G	80.0	34.0	46.0	5.0	2.0	3.0	6.25	5.88235294118	6.52173913043			0.676281280659
ECB_01134	icdA	22	N	1	0.0	40.0	1.0	37.0			0.48717948718	0.0	0.0	11.0	2.0	20.0			0.541666666667	0.0	0.0	37.0	1.0	49.0			1.0	0.0	K.ITLQNGKLN[+1]VPENPIIPYIEGDGIGVDVTPAMLK.V	198.0	88.0	110.0	4.0	0.0	4.0	2.0202020202	0.0	3.63636363636			0.676282051282
ECB_01217	oppA	454	N	1	1.0	35.0	1.0	30.0			1.0	0.857142857143	1.0	14.0	0.0	16.0			0.483870967742	inf	0.0	30.0	2.0	56.0			0.545454545455	0.0	R.AGWCADYNEPTSFLN[+1]TMLSNSSMNTAHYK.S	186.0	81.0	105.0	5.0	2.0	3.0	2.68817204301	2.46913580247	2.85714285714			0.676441837732
ECB_01923	hisC	66	N	1	1.0	46.0	0.0	56.0			0.456310679612	inf	0.0	12.0	0.0	26.0			1.0		2.0	31.0	1.0	42.0			0.576116642959	2.70967741935	K.AVIDN[+1]YAQYAGIKPEQVLVSR.G	217.0	92.0	125.0	4.0	3.0	1.0	1.84331797235	3.26086956522	0.8			0.67747577419
ECB_02208	nuoG	793	N	1	0.0	22.0	1.0	27.0			1.0	0.0	0.0	30.0	0.0	30.0			1.0		0.0	16.0	8.0	20.0			0.0364962090191	0.0	R.LFETSEN[+1]GLDYFTSVPAR.F	154.0	68.0	86.0	9.0	0.0	9.0	5.84415584416	0.0	10.4651162791			0.678832069673
ECB_02158	ubiG	11	N	1	1.0	32.0	0.0	11.0			1.0	inf	0.0	25.0	0.0	26.0			1.0		0.0	21.0	4.0	14.0			0.0372031950979	0.0	K.SPENHN[+1]VDHEEIAKFEAVASR.W,M.NAEKSPENHN[+1]VDHEEIAKFEAVASR.W	134.0	79.0	55.0	5.0	1.0	4.0	3.73134328358	1.26582278481	7.27272727273			0.679067731699
ECB_00355	yajC	65	N	1	1.0	124.0	0.0	72.0			1.0	inf	0.0	103.0	4.0	82.0			0.0412382807716	0.0	0.0	80.0	0.0	111.0			1.0		K.GDEVLTN[+1]GGLVGR.V,K.LMDSIAKGDEVLTN[+1]GGLVGR.V	577.0	308.0	269.0	5.0	1.0	4.0	0.866551126516	0.324675324675	1.48698884758			0.680412760257
ECB_01150	minD	169	N	1	0.0	1.0	0.0	0.0			1.0		0.0	0.0	0.0	0.0			1.0		0.0	36.0	4.0	29.0			0.04733366416	0.0	R.RAEN[+1]GEEPIKEHLLLTR.Y	70.0	37.0	33.0	4.0	0.0	4.0	5.71428571429	0.0	12.1212121212			0.68244455472
ECB_00707	aroG	226	N	1	0.0	27.0	5.0	24.0			0.0522237196765	0.0	0.0	21.0	0.0	25.0			1.0		8.0	73.0	3.0	25.0			1.0	0.913242009132	K.WGHSAIVNTSGN[+1]GDCHIILR.G	211.0	129.0	82.0	16.0	8.0	8.0	7.58293838863	6.2015503876	9.75609756098			0.684074573226
ECB_03616	atpD	34	N	1	11.0	24.0	18.0	42.0			1.0	1.06944444444	14.0	19.0	26.0	42.0			0.828544402986	1.19028340081	7.0	40.0	14.0	41.0			0.225110518945	0.5125	R.VYDALEVQN[+1]GNER.L	298.0	115.0	183.0	90.0	32.0	58.0	30.2013422819	27.8260869565	31.693989071			0.684551640643
ECB_00002	thrA	799	N	1	0.0	52.0	3.0	30.0			0.0552394451757	0.0	1.0	54.0	0.0	45.0			1.0	inf	0.0	49.0	0.0	46.0			1.0		R.GYGAGN[+1]DVTAAGVFADLLR.T	280.0	156.0	124.0	4.0	1.0	3.0	1.42857142857	0.641025641026	2.41935483871			0.685079815059
ECB_03883	purH	243	N	1	3.0	99.0	5.0	117.0			0.730569326977	0.709090909091	2.0	39.0	8.0	65.0			0.326105910038	0.416666666667	2.0	105.0	2.0	99.0			1.0	0.942857142857	R.YGENSHQQAAFYIEEN[+1]VKEASVATATQVQGK.A	546.0	250.0	296.0	22.0	7.0	15.0	4.0293040293	2.8	5.06756756757			0.685558412338
ECB_02744	serA	326	N	1	0.0	119.0	2.0	194.0			0.528379334749	0.0	0.0	60.0	2.0	101.0			0.531924562599	0.0	1.0	158.0	0.0	151.0			1.0	inf	K.YSDNGSTLSAVN[+1]FPEVSLPLHGGR.R,K.YSDNGSTLSAVN[+1]FPEVSLPLHGGRR.L	788.0	338.0	450.0	5.0	1.0	4.0	0.634517766497	0.295857988166	0.888888888889			0.686767965783
ECB_00443	ybbN	212	N	1	2.0	12.0	3.0	16.0			1.0	0.888888888889	0.0	5.0	0.0	3.0			1.0		0.0	27.0	2.0	8.0			0.0675675675676	0.0	K.QAADTPEIQQLQQQVAEN[+1]PEDAALATQLALQLHQVGR.N	78.0	46.0	32.0	7.0	2.0	5.0	8.97435897436	4.34782608696	15.625			0.689189189189
ECB_03637	rbsB	200	N	1	0.0	67.0	2.0	690.0			1.0	0.0	1.0	16.0	0.0	205.0			0.0765765765766	inf	0.0	72.0	0.0	145.0			1.0		K.GLNVMQN[+1]LLTAHPDVQAVFAQNDEMALGALR.A	1198.0	156.0	1042.0	3.0	1.0	2.0	0.25041736227	0.641025641026	0.191938579655			0.692192192192
ECB_00164	dapD	174	N	1	1.0	47.0	5.0	77.0			0.412303989729	0.327659574468	0.0	22.0	0.0	7.0			1.0		5.0	85.0	1.0	47.0			0.664543643647	2.76470588235	K.NVHLSGGVGIGGVLEPLQAN[+1]PTIIEDNCFIGAR.S	297.0	160.0	137.0	12.0	6.0	6.0	4.0404040404	3.75	4.3795620438			0.692282544459
ECB_02084	cirA	303	N	1	2.0	7.0	0.0	20.0			0.0886699507389	inf	0.0	0.0	0.0	16.0			1.0		0.0	16.0	0.0	9.0			1.0		K.YYGEKVENKN[+1]PGNSSPITSESNTVDGK.Y	70.0	25.0	45.0	2.0	2.0	0.0	2.85714285714	8.0	0.0			0.696223316913
ECB_04042	hflC	173	N	1	0.0	47.0	0.0	0.0			1.0		0.0	21.0	0.0	4.0			1.0		0.0	16.0	3.0	11.0			0.0896551724138	0.0	R.DALNSGSAGTEDEVTTPAADN[+1]AIAEAAER.V	102.0	84.0	18.0	3.0	0.0	3.0	2.94117647059	0.0	16.6666666667			0.696551724138
ECB_00058	imp	341	N	1	5.0	41.0	1.0	54.0			0.0897533189044	6.58536585366	2.0	38.0	1.0	29.0			1.0	1.52631578947	0.0	18.0	0.0	21.0			1.0		K.VSDPSYFN[+1]DFDNKYGSSTDGYATQK.F	210.0	104.0	106.0	9.0	7.0	2.0	4.28571428571	6.73076923077	1.88679245283			0.696584439635
ECB_02756	fbaA	258	N	1	0.0	148.0	1.0	109.0			0.426356589147	0.0	1.0	65.0	0.0	28.0			1.0	inf	4.0	240.0	1.0	127.0			0.6636182713	2.11666666667	K.HNLPHN[+1]SLNFVFHGGSGSTAQEIK.D,K.KHNLPHN[+1]SLNFVFHGGSGSTAQEIK.D,K.KHNLPHN[+1]SLNFVFHGGSGSTAQEIKDSVSYGVVK.M	724.0	458.0	266.0	7.0	5.0	2.0	0.966850828729	1.09170305677	0.751879699248			0.696658286816
ECB_01452	pqqL	417	N	1	1.0	1.0	0.0	20.0			0.0909090909091	inf	0.0	0.0	0.0	6.0			1.0		0.0	1.0	0.0	0.0			1.0		R.LASSSLN[+1]NTPFLSPEETYQLSK.R	29.0	3.0	26.0	1.0	1.0	0.0	3.44827586207	33.3333333333	0.0			0.69696969697
ECB_00631	asnB	75	N	1	0.0	53.0	6.0	93.0			0.0920995540374	0.0	0.0	25.0	0.0	31.0			1.0		0.0	28.0	0.0	21.0			1.0		K.THVLAVN[+1]GEIYNHQALR.A	257.0	106.0	151.0	6.0	0.0	6.0	2.33463035019	0.0	3.97350993377			0.697366518012
ECB_01078	flgK	448	N	1	0.0	54.0	0.0	43.0			1.0		0.0	41.0	3.0	33.0			0.0976076555024	0.0	1.0	41.0	0.0	42.0			1.0	inf	K.IAMASEEDAGDSDNRN[+1]GQALLDLQSNSK.T	258.0	137.0	121.0	4.0	1.0	3.0	1.5503875969	0.729927007299	2.47933884298			0.699202551834
ECB_03708	metE	364	N	1	1.0	100.0	2.0	105.0			1.0	0.525	1.0	106.0	0.0	87.0			1.0	inf	0.0	125.0	3.0	108.0			0.102552544222	0.0	R.DALN[+1]SGDTAALAEWSAPIQAR.R	638.0	333.0	305.0	7.0	2.0	5.0	1.09717868339	0.600600600601	1.6393442623			0.700850848074
ECB_03891	metH	274	N	1	3.0	35.0	3.0	32.0			1.0	0.914285714286	2.0	21.0	0.0	16.0			0.503373819163	inf	2.0	26.0	1.0	30.0			0.599495524316	2.30769230769	R.IAECYVTAHPN[+1]AGLPNAFGEYDLDADTMAK.Q	171.0	89.0	82.0	11.0	7.0	4.0	6.43274853801	7.86516853933	4.87804878049			0.700956447827
ECB_03658	rhlB	215	N	1	1.0	42.0	2.0	24.0			0.551895255182	0.285714285714	1.0	25.0	2.0	15.0			0.552305323718	0.3	0.0	3.0	0.0	0.0			1.0		R.VRELAFEQMNN[+1]AEYIEVEPEQK.T	115.0	72.0	43.0	6.0	2.0	4.0	5.21739130435	2.77777777778	9.3023255814			0.701400192967
ECB_01748	gapA	285	N	1	0.0	18.0	0.0	63.0			1.0		0.0	0.0	0.0	6.0			1.0		18.0	645.0	24.0	499.0			0.112559208863	0.58023255814	K.GVLGYTEDDVVSTDFN[+1]GEVCTSVFDAK.A	1273.0	681.0	592.0	42.0	18.0	24.0	3.29929300864	2.64317180617	4.05405405405			0.704186402954
ECB_01217	oppA	214	N	1	0.0	34.0	0.0	42.0			1.0		6.0	35.0	1.0	34.0			0.115785759459	5.82857142857	0.0	24.0	0.0	36.0			1.0		K.WTQPGNIVTN[+1]GAYTLK.D	212.0	99.0	113.0	7.0	6.0	1.0	3.30188679245	6.06060606061	0.884955752212			0.70526191982
ECB_01089	fabG	52	N	1	26.0	112.0	27.0	87.0			0.356378202234	0.748015873016	18.0	80.0	23.0	99.0			1.0	0.96847826087	5.0	61.0	6.0	59.0			0.763448277014	0.806010928962	K.VIGTATSENGAQAISDYLGAN[+1]GK.G	603.0	302.0	301.0	105.0	49.0	56.0	17.4129353234	16.2251655629	18.6046511628			0.706608826416
ECB_00707	aroG	34	N	1	0.0	1.0	0.0	0.0			1.0		0.0	3.0	0.0	0.0			1.0		0.0	39.0	4.0	46.0			0.128009367528	0.0	K.FPATENAAN[+1]TVAHAR.K	93.0	43.0	50.0	4.0	0.0	4.0	4.30107526882	0.0	8.0			0.709336455843
ECB_01067	flgM	97	N	1	0.0	27.0	0.0	0.0			1.0		0.0	26.0	1.0	3.0			0.133333333333	0.0	0.0	11.0	0.0	7.0			1.0		K.IADALINEAQQDLQSN[+1].	75.0	64.0	11.0	1.0	0.0	1.0	1.33333333333	0.0	9.09090909091			0.711111111111
ECB_02826	-	250	N	1	0.0	4.0	0.0	0.0			1.0		0.0	18.0	0.0	0.0			1.0		0.0	13.0	4.0	17.0			0.144471278247	0.0	K.QSVSNN[+1]NVTEHIIK.T	56.0	35.0	21.0	4.0	0.0	4.0	7.14285714286	0.0	19.0476190476			0.714823759416
ECB_01351	hslJ	50	N	1	1.0	10.0	4.0	6.0			0.148606811146	0.15	0.0	1.0	0.0	0.0			1.0		0.0	5.0	0.0	5.0			1.0		R.FVLESVNGKPVTSDKN[+1]PPEISFGEK.M	32.0	17.0	15.0	5.0	1.0	4.0	15.625	5.88235294118	26.6666666667			0.716202270382
ECB_03095	degS	160	N	1	2.0	25.0	7.0	23.0			0.149445857606	0.262857142857	0.0	7.0	1.0	9.0			1.0	0.0	0.0	18.0	1.0	21.0			1.0	0.0	R.VPHIGDVVLAIGN[+1]PYNLGQTITQGIISATGR.I,R.RVPHIGDVVLAIGN[+1]PYNLGQTITQGIISATGR.I	114.0	52.0	62.0	11.0	2.0	9.0	9.64912280702	3.84615384615	14.5161290323			0.716481952535
ECB_03734	ubiD	493	N	1	0.0	0.0	2.0	0.0			1.0		0.0	0.0	0.0	0.0			1.0		0.0	7.0	2.0	3.0			0.151515151515	0.0	R.IDAIWDELAIFNN[+1]GK.S	14.0	7.0	7.0	4.0	0.0	4.0	28.5714285714	0.0	57.1428571429			0.717171717172
ECB_00894	ftsK	687	N	1	0.0	7.0	0.0	0.0			1.0		2.0	12.0	0.0	0.0			1.0		0.0	22.0	1.0	3.0			0.153846153846	0.0	R.YGEQYQHDVPVN[+1]AEDADAAAEAELAR.Q	47.0	43.0	4.0	3.0	2.0	1.0	6.3829787234	4.6511627907	25.0			0.717948717949
ECB_01121	potD	185	N	1	2.0	5.0	0.0	10.0			0.154411764706	inf	0.0	2.0	0.0	3.0			1.0		0.0	0.0	0.0	11.0			1.0		K.LGYSGN[+1]TTDPKEIEAAYNELKK.L	33.0	9.0	24.0	2.0	2.0	0.0	6.06060606061	22.2222222222	0.0			0.718137254902
ECB_03931	ssb	26	N	1	0.0	53.0	2.0	73.0			0.51094980315	0.0	2.0	51.0	2.0	79.0			0.64784302725	1.54901960784	0.0	21.0	0.0	36.0			1.0		R.YMPN[+1]GGAVANITLATSESWR.D	319.0	127.0	192.0	6.0	2.0	4.0	1.88087774295	1.57480314961	2.08333333333			0.719597610133
ECB_02209	nuoF	334	N	1	0.0	35.0	0.0	31.0			1.0		0.0	33.0	2.0	21.0			0.164285714286	0.0	0.0	37.0	0.0	32.0			1.0		R.LGTALAMAVDHEIN[+1]MVSLVR.N	191.0	105.0	86.0	2.0	0.0	2.0	1.04712041885	0.0	2.32558139535			0.721428571429
ECB_03349	gor	219	N	1	1.0	15.0	1.0	25.0			1.0	1.66666666667	1.0	0.0	0.0	5.0			0.166666666667	inf	0.0	3.0	0.0	1.0			1.0		R.SFDPMISETLVEVMN[+1]AEGPQLHTNAIPK.A	52.0	20.0	32.0	3.0	2.0	1.0	5.76923076923	10.0	3.125			0.722222222222
ECB_01897	cbl	140	N	1	0.0	0.0	0.0	0.0			1.0		0.0	0.0	0.0	0.0			1.0		1.0	14.0	4.0	10.0			0.168582375479	0.178571428571	R.LELIQGTPQEIATLLQN[+1]GEADIGIASER.L	29.0	15.0	14.0	5.0	1.0	4.0	17.2413793103	6.66666666667	28.5714285714			0.722860791826
ECB_03581	yidB	115	N	1	0.0	2.0	0.0	1.0			1.0		0.0	0.0	0.0	0.0			1.0		1.0	1.0	0.0	9.0			0.181818181818	inf	K.IIDALSPQGEVSPQAN[+1]NDLLSAGMELLK.G	14.0	4.0	10.0	1.0	1.0	0.0	7.14285714286	25.0	0.0			0.727272727273
ECB_02079	mglB	223	N	1	1.0	5.0	1.0	56.0			0.182795698925	11.2	0.0	0.0	0.0	8.0			1.0		0.0	4.0	0.0	42.0			1.0		K.DKMDAWLSGPN[+1]ANKIEVVIANNDAMAMGAVEALK.A	117.0	10.0	107.0	2.0	1.0	1.0	1.7094017094	10.0	0.934579439252			0.727598566308
ECB_01823	zwf	160	N	1	0.0	10.0	2.0	6.0			0.183006535948	0.0	0.0	0.0	0.0	0.0			1.0		1.0	25.0	0.0	11.0			1.0	inf	R.VVMEKPLGTSLATSQEIN[+1]DQVGEYFEECQVYR.I	55.0	36.0	19.0	3.0	1.0	2.0	5.45454545455	2.77777777778	10.5263157895			0.727668845316
ECB_03159	rplE	52	N	1	0.0	159.0	0.0	151.0			1.0		1.0	130.0	1.0	109.0			1.0	0.838461538462	0.0	213.0	2.0	161.0			0.187276595745	0.0	K.LLDN[+1]AAADLAAISGQKPLITK.A	927.0	503.0	424.0	4.0	1.0	3.0	0.431499460626	0.198807157058	0.707547169811			0.729092198582
ECB_03798	cpxR	127	N	1	0.0	34.0	2.0	91.0			1.0	0.0	0.0	26.0	0.0	37.0			1.0		2.0	20.0	0.0	28.0			0.188571428571	inf	R.SHWSEQQQNN[+1]DNGSPTLEVDALVLNPGR.Q	240.0	82.0	158.0	4.0	2.0	2.0	1.66666666667	2.43902439024	1.26582278481			0.729523809524
ECB_00099	secA	179	N	1	2.0	5.0	2.0	24.0			0.189882697947	4.8	0.0	0.0	0.0	0.0			1.0		0.0	4.0	0.0	1.0			1.0		R.EAYAADITYGTN[+1]NEYGFDYLRDNMAFSPEER.V	38.0	11.0	27.0	4.0	2.0	2.0	10.5263157895	18.1818181818	7.40740740741			0.729960899316
ECB_02463	lepA	394	N	1	2.0	31.0	0.0	42.0			0.19027027027	inf	0.0	39.0	0.0	25.0			1.0		0.0	18.0	0.0	9.0			1.0		R.EVIYVDSPSKLPAVN[+1]NIYELR.E	166.0	90.0	76.0	2.0	2.0	0.0	1.20481927711	2.22222222222	0.0			0.73009009009
ECB_02907	tolC	83	N	1	1.0	55.0	3.0	64.0			0.624950019992	0.387878787879	2.0	23.0	1.0	33.0			0.568581008336	2.86956521739	0.0	26.0	1.0	33.0			1.0	0.0	R.DANGIN[+1]SNATSASLQLTQSIFDMSK.W	242.0	107.0	135.0	8.0	3.0	5.0	3.30578512397	2.80373831776	3.7037037037			0.731177009443
ECB_03206	prkB	74	N	1	2.0	8.0	0.0	12.0			0.194805194805	inf	0.0	0.0	0.0	2.0			1.0		0.0	1.0	0.0	0.0			1.0		R.HISYFGPEAN[+1]DFGLLEQTFIEYGQSGK.G	25.0	11.0	14.0	2.0	2.0	0.0	8.0	18.1818181818	0.0			0.731601731602
ECB_03159	rplE	21	N	1	0.0	262.0	0.0	215.0			1.0		0.0	261.0	2.0	211.0			0.201407659164	0.0	0.0	187.0	0.0	207.0			1.0		K.LMTEFN[+1]YNSVMQVPR.V	1345.0	710.0	635.0	2.0	0.0	2.0	0.148698884758	0.0	0.314960629921			0.733802553055
ECB_03544	nlpA	240	N	1	1.0	47.0	2.0	18.0			0.204725037912	0.191489361702	2.0	16.0	0.0	8.0			1.0	inf	0.0	16.0	0.0	14.0			1.0		K.N[+1]AENVKEFLQSYQSPEVAK.A,R.EDNKN[+1]AENVKEFLQSYQSPEVAK.A	124.0	82.0	42.0	5.0	3.0	2.0	4.03225806452	3.65853658537	4.7619047619			0.734908345971
ECB_00168	tsf	31	N	1	3.0	167.0	7.0	152.0			0.206557567539	0.390076988879	4.0	132.0	4.0	150.0			1.0	1.13636363636	0.0	109.0	0.0	146.0			1.0		K.ALTEAN[+1]GDIELAIENMR.K	874.0	415.0	459.0	18.0	7.0	11.0	2.05949656751	1.68674698795	2.39651416122			0.73551918918
ECB_00002	thrA	520	N	1	0.0	34.0	2.0	27.0			0.20788530466	0.0	0.0	4.0	2.0	15.0			1.0	0.0	0.0	47.0	0.0	33.0			1.0		K.ALLTNVHGLNLEN[+1]WQEELAQAKEPFNLGR.L	164.0	85.0	79.0	4.0	0.0	4.0	2.43902439024	0.0	5.06329113924			0.73596176822
ECB_00685	sucA	389	N	1	0.0	32.0	0.0	48.0			1.0		2.0	40.0	0.0	49.0			0.210256410256	inf	0.0	38.0	0.0	33.0			1.0		R.IVIN[+1]NQVGFTTSNPLDAR.S	242.0	112.0	130.0	2.0	2.0	0.0	0.826446280992	1.78571428571	0.0			0.736752136752
ECB_02160	nrdA	421	N	1	0.0	15.0	0.0	24.0			1.0		0.0	3.0	0.0	7.0			1.0		2.0	14.0	0.0	18.0			0.213903743316	inf	R.IYIQNVDHCN[+1]THSPFDPAIAPVR.Q	83.0	34.0	49.0	2.0	2.0	0.0	2.40963855422	5.88235294118	0.0			0.737967914439
ECB_02686	lysA	385	N	1	0.0	4.0	0.0	0.0			1.0		0.0	0.0	0.0	0.0			1.0		2.0	3.0	1.0	10.0			0.214285714286	6.66666666667	K.AGDYLVLHDTGAYGASMSSN[+1]YNSRPLLPEVLFDNGQAR.L	20.0	9.0	11.0	3.0	2.0	1.0	15.0	22.2222222222	9.09090909091			0.738095238095
ECB_00074	leuC	20	N	1	0.0	74.0	2.0	63.0			0.216869982275	0.0	0.0	34.0	0.0	47.0			1.0		0.0	42.0	0.0	42.0			1.0		K.LFDAHVVYEAEN[+1]ETPLLYIDR.H	304.0	150.0	154.0	2.0	0.0	2.0	0.657894736842	0.0	1.2987012987			0.738956660758
ECB_00102	yacF	194	N	1	0.0	28.0	2.0	23.0			0.21770682148	0.0	0.0	13.0	0.0	25.0			1.0		0.0	16.0	0.0	21.0			1.0		K.QTSLNGFYQDN[+1]GGDADLLR.L	128.0	57.0	71.0	2.0	0.0	2.0	1.5625	0.0	2.81690140845			0.73923560716
ECB_04013	groEL	487	N	1	2.0	50.0	0.0	58.0			0.221184320267	inf	0.0	3.0	0.0	9.0			1.0		1.0	59.0	1.0	85.0			1.0	1.4406779661	K.GGDGNYGYNAATEEYGN[+1]MIDMGILDPTKVTR.S	268.0	115.0	153.0	4.0	3.0	1.0	1.49253731343	2.60869565217	0.653594771242			0.740394773422
ECB_03677	hemY	120	N	1	0.0	12.0	0.0	13.0			1.0		1.0	3.0	0.0	14.0			0.222222222222	inf	0.0	5.0	0.0	8.0			1.0		K.NADHAEQPVVN[+1]YLLAAEAAQQR.G	56.0	21.0	35.0	1.0	1.0	0.0	1.78571428571	4.7619047619	0.0			0.740740740741
ECB_00176	hlpA	140	N	1	1.0	21.0	0.0	9.0			1.0	inf	0.0	6.0	0.0	4.0			1.0		4.0	41.0	4.0	15.0			0.223051507325	0.365853658537	K.SVANSQDIDLVVDAN[+1]AVAYNSSDVKDITADVLK.Q	105.0	73.0	32.0	9.0	5.0	4.0	8.57142857143	6.84931506849	12.5			0.741017169108
ECB_00936	pepN	455	N	1	1.0	25.0	0.0	25.0			1.0	inf	0.0	25.0	2.0	21.0			0.224290780142	0.0	0.0	21.0	0.0	12.0			1.0		R.WYSQSGTPIVTVKDDYN[+1]PETEQYTLTISQR.T,K.DDYN[+1]PETEQYTLTISQR.T	132.0	72.0	60.0	3.0	1.0	2.0	2.27272727273	1.38888888889	3.33333333333			0.741430260047
ECB_03454	mtlA	419	N	1	0.0	8.0	1.0	21.0			1.0	0.0	0.0	1.0	0.0	6.0			1.0		1.0	8.0	0.0	31.0			0.225	inf	K.IQDAGLSQISVTNSAINN[+1]LPPDVDLVITHR.D	77.0	18.0	59.0	2.0	1.0	1.0	2.5974025974	5.55555555556	1.69491525424			0.741666666667
ECB_02229	yfcH	58	N	1	0.0	5.0	0.0	4.0			1.0		0.0	4.0	0.0	0.0			1.0		0.0	15.0	3.0	14.0			0.228830645161	0.0	R.VTLWQGLADQSNLN[+1]GVDAVINLAGEPIADKR.W	45.0	24.0	21.0	3.0	0.0	3.0	6.66666666667	0.0	14.2857142857			0.742943548387
ECB_00683	sdhA	214	N	1	0.0	34.0	2.0	30.0			0.231235431235	0.0	0.0	6.0	0.0	4.0			1.0		0.0	32.0	0.0	41.0			1.0		R.IYQSTTN[+1]AHINTGDGVGMAIR.A	149.0	72.0	77.0	2.0	0.0	2.0	1.34228187919	0.0	2.5974025974			0.743745143745
ECB_03147	rpsD	140	N	1	0.0	70.0	2.0	64.0			0.233660130719	0.0	0.0	63.0	0.0	65.0			1.0		0.0	94.0	0.0	58.0			1.0		R.VVNIASYQVSPN[+1]DVVSIR.E	416.0	227.0	189.0	2.0	0.0	2.0	0.480769230769	0.0	1.0582010582			0.744553376906
ECB_04012	groES	51	N	1	0.0	13.0	0.0	0.0			1.0		4.0	8.0	0.0	0.0			1.0		3.0	29.0	0.0	29.0			0.239344262295	inf	R.ILEN[+1]GEVKPLDVK.V	86.0	57.0	29.0	7.0	7.0	0.0	8.13953488372	12.2807017544	0.0			0.746448087432
ECB_00175	yaeT	534	N	1	0.0	61.0	1.0	82.0			1.0	0.0	0.0	46.0	2.0	43.0			0.241758241758	0.0	0.0	25.0	0.0	46.0			1.0		R.AGLGYVHN[+1]SLSNMQPQVAMWR.Y	306.0	132.0	174.0	3.0	0.0	3.0	0.980392156863	0.0	1.72413793103			0.747252747253
ECB_01114	ycfW	72	N	1	2.0	26.0	1.0	25.0			1.0	1.92307692308	0.0	10.0	0.0	1.0			1.0		3.0	9.0	0.0	8.0			0.242105263158	inf	R.ILAVVPHGEIEAVN[+1]QPWTNWQEALDNVQK.V	85.0	50.0	35.0	6.0	5.0	1.0	7.05882352941	10.0	2.85714285714			0.747368421053
ECB_01091	fabF	118	N	1	0.0	42.0	0.0	29.0			1.0		3.0	17.0	0.0	15.0			0.243697478992	inf	0.0	26.0	0.0	25.0			1.0		R.IGAAIGSGIGGLGLIEEN[+1]HTSLMNGGPR.K	157.0	88.0	69.0	3.0	3.0	0.0	1.91082802548	3.40909090909	0.0			0.747899159664
ECB_01656	ydiJ	91	N	1	0.0	30.0	0.0	29.0			1.0		0.0	29.0	0.0	29.0			1.0		0.0	28.0	3.0	31.0			0.244843997885	0.0	R.GGGTGTN[+1]GQALNQGIIVDMSR.H	179.0	87.0	92.0	3.0	0.0	3.0	1.67597765363	0.0	3.26086956522			0.748281332628
ECB_02410	ndk	97	N	1	0.0	111.0	0.0	117.0			1.0		0.0	83.0	3.0	91.0			0.248651771957	0.0	0.0	88.0	0.0	109.0			1.0		R.DLLGATNPAN[+1]ALAGTLR.A	602.0	282.0	320.0	3.0	0.0	3.0	0.498338870432	0.0	0.9375			0.749550590652
ECB_03885	metA	19	N	1	1.0	5.0	0.0	0.0			1.0		0.0	18.0	0.0	13.0			1.0		0.0	12.0	1.0	3.0			0.25	0.0	M.PIRVPDELPAVNFLREEN[+1]VFVMTTSR.A	53.0	36.0	17.0	2.0	1.0	1.0	3.77358490566	2.77777777778	5.88235294118			0.75
ECB_03321	dcrB	70	N	1	0.0	12.0	0.0	0.0			1.0		0.0	11.0	0.0	4.0			1.0		0.0	17.0	3.0	22.0			0.259581881533	0.0	K.LGTQAN[+1]NMHVWSDATGQK.A	69.0	40.0	29.0	3.0	0.0	3.0	4.34782608696	0.0	10.3448275862			0.753193960511
ECB_00892	trxB	101	N	1	1.0	54.0	2.0	70.0			1.0	0.648148148148	0.0	51.0	3.0	67.0			0.262396694215	0.0	0.0	41.0	0.0	38.0			1.0		R.LNGDN[+1]GEYTCDALIIATGASAR.Y	327.0	147.0	180.0	6.0	1.0	5.0	1.83486238532	0.680272108844	2.77777777778			0.754132231405
ECB_02542	ygaG	71	N	1	1.0	24.0	0.0	70.0			0.263157894737	inf	0.0	28.0	0.0	37.0			1.0		0.0	25.0	0.0	75.0			1.0		R.NHLNGN[+1]GVEIIDISPMGCR.T	260.0	78.0	182.0	1.0	1.0	0.0	0.384615384615	1.28205128205	0.0			0.754385964912
ECB_00197	metI	110	N	1	0.0	9.0	3.0	12.0			0.266304347826	0.0	0.0	3.0	0.0	7.0			1.0		0.0	33.0	0.0	24.0			1.0		R.MVEN[+1]ALLEIPTGLIEASR.A	91.0	45.0	46.0	3.0	0.0	3.0	3.2967032967	0.0	6.52173913043			0.755434782609
ECB_00712	galE	99	N	1	0.0	20.0	0.0	21.0			1.0		1.0	3.0	0.0	11.0			0.266666666667	inf	0.0	17.0	0.0	14.0			1.0		K.AVGESVQKPLEYYDN[+1]NVNGTLR.L	87.0	41.0	46.0	1.0	1.0	0.0	1.14942528736	2.43902439024	0.0			0.755555555556
ECB_00113	aceE	165	N	1	0.0	15.0	1.0	36.0			1.0	0.0	1.0	2.0	0.0	8.0			0.272727272727	inf	0.0	33.0	0.0	22.0			1.0		R.LTQEQLDN[+1]FRQEVHGNGLSSYPHPK.L	118.0	51.0	67.0	2.0	1.0	1.0	1.69491525424	1.96078431373	1.49253731343			0.757575757576
ECB_01718	xthA	107	N	1	1.0	7.0	0.0	21.0			0.275862068966	inf	0.0	2.0	0.0	9.0			1.0		0.0	10.0	0.0	9.0			1.0		R.IIMAEIPSLLGNVTVIN[+1]GYFPQGESR.D	59.0	20.0	39.0	1.0	1.0	0.0	1.69491525424	5.0	0.0			0.758620689655
ECB_02595	truD	217	N	1	0.0	13.0	1.0	4.0			0.277777777778	0.0	0.0	20.0	0.0	4.0			1.0		0.0	23.0	0.0	15.0			1.0		K.KADVN[+1]QVVDGDALQLAGR.G	80.0	56.0	24.0	1.0	0.0	1.0	1.25	0.0	4.16666666667			0.759259259259
ECB_04120	argI	209	N	1	0.0	39.0	0.0	34.0			1.0		3.0	43.0	0.0	29.0			0.278918918919	inf	0.0	34.0	0.0	36.0			1.0		R.ALAQQN[+1]GGNITLTEDVAK.G	218.0	119.0	99.0	3.0	3.0	0.0	1.37614678899	2.52100840336	0.0			0.75963963964
ECB_01801	prc	206	N	1	1.0	32.0	0.0	13.0			1.0	inf	0.0	30.0	1.0	11.0			0.285714285714	0.0	0.0	16.0	0.0	1.0			1.0		R.LAQTN[+1]SEDVFSLAMTAFAR.E	105.0	79.0	26.0	2.0	1.0	1.0	1.90476190476	1.26582278481	3.84615384615			0.761904761905
ECB_01250	topA	640	N	1	0.0	0.0	0.0	0.0			1.0		0.0	6.0	0.0	0.0			1.0		0.0	14.0	4.0	25.0			0.286103233125	0.0	R.CKTTINLVPEN[+1]EVLNVLEGEDAETNALR.A	49.0	20.0	29.0	4.0	0.0	4.0	8.16326530612	0.0	13.7931034483			0.762034411042
ECB_00176	hlpA	145	N	1	0.0	22.0	1.0	8.0			0.290322580645	0.0	0.0	6.0	0.0	4.0			1.0		0.0	45.0	0.0	19.0			1.0		K.SVANSQDIDLVVDANAVAYN[+1]SSDVKDITADVLK.Q	105.0	73.0	32.0	1.0	0.0	1.0	0.952380952381	0.0	3.125			0.763440860215
ECB_03036	nusA	428	N	1	4.0	57.0	4.0	56.0			1.0	0.982456140351	1.0	12.0	0.0	8.0			1.0	inf	1.0	47.0	3.0	29.0			0.296298638071	0.205673758865	R.AKNALATIAQAQEESLGDN[+1]KPADDLLNLEGVDR.D,K.NALATIAQAQEESLGDN[+1]KPADDLLNLEGVDR.D	222.0	122.0	100.0	13.0	6.0	7.0	5.85585585586	4.91803278689	7.0			0.765432879357
ECB_04157	fecA	683	N	1	0.0	11.0	4.0	22.0			0.296313119843	0.0	0.0	0.0	0.0	1.0			1.0		1.0	14.0	2.0	29.0			1.0	1.03571428571	K.GTLGVDYKPGNWTFN[+1]LNSDFQSSQFADNANTVK.E	84.0	26.0	58.0	7.0	1.0	6.0	8.33333333333	3.84615384615	10.3448275862			0.765437706614
ECB_04157	fecA	679	N	1	1.0	10.0	0.0	26.0			0.297297297297	inf	0.0	1.0	0.0	1.0			1.0		0.0	15.0	0.0	31.0			1.0		K.HKGTLGVDYKPGN[+1]WTFNLNSDFQSSQFADNANTVK.E	85.0	27.0	58.0	1.0	1.0	0.0	1.17647058824	3.7037037037	0.0			0.765765765766
ECB_04129	yjgR	170	N	1	0.0	28.0	0.0	36.0			1.0		1.0	16.0	0.0	40.0			0.298245614035	inf	0.0	9.0	0.0	20.0			1.0		K.SFQN[+1]QYGNISSASVGAIQR.G	150.0	54.0	96.0	1.0	1.0	0.0	0.666666666667	1.85185185185	0.0			0.766081871345
ECB_03804	tpiA	65	N	1	0.0	94.0	1.0	39.0			0.298507462687	0.0	0.0	37.0	0.0	7.0			1.0		2.0	16.0	1.0	8.0			1.0	1.0	R.EAEGSHIMLGAQN[+1]VDLNLSGAFTGETSAAMLK.D	205.0	149.0	56.0	4.0	2.0	2.0	1.9512195122	1.34228187919	3.57142857143			0.766169154229
ECB_03035	infB	680	N	1	0.0	21.0	0.0	14.0			1.0		0.0	9.0	1.0	3.0			0.307692307692	0.0	0.0	20.0	0.0	13.0			1.0		K.SKLENMFAN[+1]MTEGEVHEVNIVLK.A	81.0	50.0	31.0	1.0	0.0	1.0	1.23456790123	0.0	3.22580645161			0.769230769231
ECB_03095	degS	163	N	1	1.0	26.0	1.0	29.0			1.0	1.11538461538	1.0	6.0	1.0	9.0			1.0	1.5	3.0	15.0	1.0	21.0			0.309957325747	4.2	R.VPHIGDVVLAIGNPYN[+1]LGQTITQGIISATGR.I	114.0	52.0	62.0	8.0	5.0	3.0	7.01754385965	9.61538461538	4.83870967742			0.769985775249
ECB_02117	yejL	46	N	1	0.0	0.0	0.0	0.0			1.0		0.0	0.0	0.0	0.0			1.0		1.0	5.0	1.0	28.0			0.317647058824	5.6	K.APTDLSLMVLGNMVTNLIN[+1]TSIAPAQR.Q	35.0	6.0	29.0	2.0	1.0	1.0	5.71428571429	16.6666666667	3.44827586207			0.772549019608
ECB_00414	acrA	383	N	1	0.0	0.0	0.0	0.0			1.0		0.0	0.0	0.0	0.0			1.0		0.0	11.0	6.0	34.0			0.318994683905	0.0	K.AQEVTADNN[+1]QQAASGAQPEQSKS.,K.AQEVTADNN[+1]QQAASGAQPEQSK.S	51.0	11.0	40.0	6.0	0.0	6.0	11.7647058824	0.0	15.0			0.772998227968
ECB_02486	yfiA	58	N	1	0.0	43.0	5.0	110.0			0.324163085057	0.0	0.0	19.0	1.0	68.0			1.0	0.0	0.0	32.0	4.0	133.0			1.0	0.0	K.EPQGFVADATINTPN[+1]GVLVASGK.H	415.0	94.0	321.0	10.0	0.0	10.0	2.40963855422	0.0	3.11526479751			0.774721028352
ECB_03863	rpoB	582	N	1	0.0	7.0	0.0	1.0			1.0		0.0	0.0	0.0	0.0			1.0		1.0	2.0	0.0	6.0			0.333333333333	inf	R.VCPIETPEGPNIGLINSLSVYAQTN[+1]EYGFLETPYRK.V	17.0	10.0	7.0	1.0	1.0	0.0	5.88235294118	10.0	0.0			0.777777777778
ECB_03031	pnp	314	N	1	0.0	0.0	0.0	0.0			1.0		0.0	0.0	0.0	1.0			1.0		1.0	0.0	0.0	2.0			0.333333333333	inf	K.SETIATLLAEDETLDEN[+1]ELGEILHAIEK.N	4.0	1.0	3.0	1.0	1.0	0.0	25.0	100.0	0.0			0.777777777778
ECB_03851	btuB	77	N	1	0.0	5.0	0.0	25.0			1.0		0.0	2.0	1.0	0.0			0.333333333333	0.0	0.0	43.0	0.0	44.0			1.0		R.RLPGVDITQN[+1]GGSGQLSSIFIR.G	120.0	50.0	70.0	1.0	0.0	1.0	0.833333333333	0.0	1.42857142857			0.777777777778
ECB_02681	ygdR	57	N	1	0.0	0.0	0.0	1.0			1.0		0.0	0.0	0.0	0.0			1.0		1.0	5.0	0.0	12.0			0.333333333333	inf	R.MILTDGKPEIDDDTGLVSYHDQQGN[+1]AMQINRDDVSQIIER.	19.0	6.0	13.0	1.0	1.0	0.0	5.26315789474	16.6666666667	0.0			0.777777777778
ECB_01213	hns	73	N	1	0.0	248.0	0.0	347.0			1.0		0.0	194.0	0.0	276.0			1.0		1.0	238.0	0.0	466.0			0.339007092198	inf	R.EMLIADGIDPN[+1]ELLNSLAAVK.S	1770.0	681.0	1089.0	1.0	1.0	0.0	0.0564971751412	0.14684287812	0.0			0.779669030733
ECB_03470	yibO	465	N	1	0.0	25.0	1.0	12.0			0.342105263158	0.0	1.0	10.0	0.0	1.0			1.0	inf	0.0	18.0	0.0	12.0			1.0		R.DPATGQAHTAHTN[+1]LPVPLIYVGDK.N	80.0	54.0	26.0	2.0	1.0	1.0	2.5	1.85185185185	3.84615384615			0.780701754386
ECB_02084	cirA	433	N	1	0.0	26.0	7.0	94.0			0.343150913833	0.0	0.0	31.0	2.0	64.0			1.0	0.0	0.0	3.0	0.0	0.0			1.0		K.APSLLQLSPDWTSN[+1]SCR.G	227.0	60.0	167.0	9.0	0.0	9.0	3.96475770925	0.0	5.38922155689			0.781050304611
ECB_00915	rpsA	535	N	1	3.0	32.0	1.0	37.0			0.34442729436	3.46875	0.0	22.0	0.0	14.0			1.0		2.0	66.0	1.0	40.0			1.0	1.21212121212	K.DAIATVN[+1]KQEDANFSNNAMAEAFK.A	218.0	125.0	93.0	7.0	5.0	2.0	3.21100917431	4.0	2.15053763441			0.781475764787
ECB_03614	glmU	169	N	1	1.0	14.0	0.0	28.0			0.348837209302	inf	0.0	21.0	0.0	4.0			1.0		0.0	28.0	0.0	27.0			1.0		R.QIQEIN[+1]TGILIANGADMKR.W	123.0	64.0	59.0	1.0	1.0	0.0	0.813008130081	1.5625	0.0			0.782945736434
ECB_02084	cirA	511	N	1	0.0	8.0	21.0	77.0			0.35175639057	0.0	0.0	7.0	4.0	51.0			1.0	0.0	0.0	1.0	0.0	0.0			1.0		R.TSDVNAAPGYQNFVGFETGAN[+1]GR.R	169.0	16.0	153.0	25.0	0.0	25.0	14.7928994083	0.0	16.339869281			0.783918796857
ECB_00113	aceE	316	N	1	0.0	93.0	1.0	50.0			0.354166666667	0.0	0.0	78.0	0.0	48.0			1.0		0.0	81.0	0.0	89.0			1.0		K.LIQLMN[+1]ETVDGDYQTFK.S	440.0	252.0	188.0	1.0	0.0	1.0	0.227272727273	0.0	0.531914893617			0.784722222222
ECB_02084	cirA	185	N	1	0.0	8.0	9.0	154.0			1.0	0.0	0.0	25.0	9.0	121.0			0.356342747967	0.0	0.0	0.0	0.0	0.0			1.0		R.GDTYN[+1]GQFFTSGPLIDGVLGMK.A,R.DRGDTYN[+1]GQFFTSGPLIDGVLGMK.A	326.0	33.0	293.0	18.0	0.0	18.0	5.52147239264	0.0	6.1433447099			0.785447582656
ECB_03112	yhdH	313	N	1	1.0	41.0	2.0	52.0			1.0	0.634146341463	0.0	43.0	1.0	44.0			1.0	0.0	4.0	31.0	1.0	34.0			0.356478477179	4.38709677419	K.EISLSEAPNFAEAIINN[+1]QIQGR.T	254.0	120.0	134.0	9.0	5.0	4.0	3.54330708661	4.16666666667	2.98507462687			0.785492825726
ECB_03749	polA	524	N	1	0.0	23.0	0.0	40.0			1.0		1.0	31.0	0.0	32.0			1.0	inf	1.0	8.0	0.0	16.0			0.36	inf	K.GPLN[+1]VFENIEMPLVPVLSR.I	152.0	64.0	88.0	2.0	2.0	0.0	1.31578947368	3.125	0.0			0.786666666667
ECB_01409	yncE	216	N	1	3.0	52.0	15.0	194.0			1.0	0.746153846154	2.0	73.0	12.0	180.0			0.361901003987	0.41095890411	0.0	32.0	0.0	15.0			1.0		K.RLYTTNADGELITIDTADN[+1]K.I	578.0	162.0	416.0	32.0	5.0	27.0	5.53633217993	3.08641975309	6.49038461538			0.787300334662
ECB_00175	yaeT	276	N	1	0.0	30.0	0.0	28.0			1.0		0.0	25.0	1.0	14.0			0.375	0.0	0.0	21.0	0.0	27.0			1.0		K.LSGVEVSGN[+1]LAGHSAEIEQLTK.I	146.0	76.0	70.0	1.0	0.0	1.0	0.684931506849	0.0	1.42857142857			0.791666666667
ECB_01954	cpsG	176	N	1	1.0	10.0	0.0	18.0			0.379310344828	inf	1.0	17.0	1.0	10.0			1.0	0.588235294118	0.0	4.0	0.0	5.0			1.0		K.LVIN[+1]SGNGAAGPVVDAIEAR.F	67.0	33.0	34.0	3.0	2.0	1.0	4.4776119403	6.06060606061	2.94117647059			0.793103448276
ECB_00701	pal	68	N	1	1.0	38.0	0.0	63.0			0.382352941176	inf	0.0	18.0	0.0	34.0			1.0		0.0	55.0	0.0	87.0			1.0		R.LQMQQLQQN[+1]NIVYFDLDKYDIR.S	296.0	112.0	184.0	1.0	1.0	0.0	0.337837837838	0.892857142857	0.0			0.794117647059
ECB_00701	pal	69	N	1	1.0	38.0	0.0	63.0			0.382352941176	inf	0.0	18.0	0.0	34.0			1.0		0.0	55.0	0.0	87.0			1.0		R.LQMQQLQQNN[+1]IVYFDLDKYDIR.S	296.0	112.0	184.0	1.0	1.0	0.0	0.337837837838	0.892857142857	0.0			0.794117647059
ECB_00635	nagB	108	N	1	0.0	22.0	0.0	16.0			1.0		0.0	8.0	1.0	4.0			0.384615384615	0.0	0.0	13.0	0.0	7.0			1.0		R.NFFDHVDIPAENINLLN[+1]GNAPDIDAECR.Q	71.0	43.0	28.0	1.0	0.0	1.0	1.40845070423	0.0	3.57142857143			0.794871794872
ECB_02449	purL	1270	N	1	0.0	60.0	0.0	69.0			1.0		1.0	19.0	0.0	32.0			0.384615384615	inf	0.0	11.0	0.0	16.0			1.0		R.TVSN[+1]SWHPENWGEDGPWMR.I	208.0	91.0	117.0	1.0	1.0	0.0	0.480769230769	1.0989010989	0.0			0.794871794872
ECB_03162	rpsQ	51	N	1	0.0	191.0	0.0	61.0			1.0		1.0	81.0	0.0	34.0			1.0	inf	0.0	180.0	1.0	115.0			0.391891891892	0.0	K.LHVHDENN[+1]ECGIGDVVEIR.E	664.0	453.0	211.0	2.0	1.0	1.0	0.301204819277	0.220750551876	0.473933649289			0.797297297297
ECB_00099	secA	190	N	1	1.0	6.0	1.0	24.0			0.395161290323	4.0	0.0	0.0	0.0	0.0			1.0		0.0	6.0	0.0	4.0			1.0		R.EAYAADITYGTNNEYGFDYLRDN[+1]MAFSPEER.V	42.0	13.0	29.0	2.0	1.0	1.0	4.7619047619	7.69230769231	3.44827586207			0.798387096774
ECB_01087	fabH	231	N	1	0.0	46.0	0.0	45.0			1.0		0.0	33.0	1.0	21.0			0.4	0.0	0.0	51.0	0.0	39.0			1.0		K.VAVTELAHIVDETLAAN[+1]NLDR.S	236.0	130.0	106.0	1.0	0.0	1.0	0.423728813559	0.0	0.943396226415			0.8
ECB_00444	ybbO	201	N	1	0.0	23.0	0.0	0.0			1.0		0.0	24.0	1.0	15.0			0.4	0.0	0.0	17.0	0.0	19.0			1.0		R.FTDNVN[+1]QTQSDKPVENPGIAAR.F	99.0	64.0	35.0	1.0	0.0	1.0	1.0101010101	0.0	2.85714285714			0.8
ECB_04111	yjgF	99	N	1	0.0	12.0	0.0	10.0			1.0		0.0	3.0	0.0	1.0			1.0		0.0	9.0	1.0	5.0			0.4	0.0	K.DLNDFATVNATYEAFFTEHN[+1]ATFPAR.S	41.0	24.0	17.0	1.0	0.0	1.0	2.43902439024	0.0	5.88235294118			0.8
ECB_02210	nuoE	4	N	1	0.0	57.0	0.0	47.0			1.0		0.0	88.0	0.0	87.0			1.0		1.0	58.0	0.0	88.0			0.401360544218	inf	.MHEN[+1]QQPQTEAFELSAAER.E	426.0	204.0	222.0	1.0	1.0	0.0	0.234741784038	0.490196078431	0.0			0.800453514739
ECB_01607	tyrS	218	N	1	0.0	77.0	0.0	91.0			1.0		0.0	59.0	0.0	59.0			1.0		0.0	67.0	1.0	44.0			0.401785714286	0.0	R.RLHQN[+1]QVFGLTVPLITK.A	398.0	203.0	195.0	1.0	0.0	1.0	0.251256281407	0.0	0.512820512821			0.800595238095
ECB_02800	flu	189	N	1	1.0	2.0	2.0	9.0			1.0	2.25	0.0	0.0	0.0	0.0			1.0		1.0	16.0	5.0	26.0			0.402205693968	0.325	K.GWQVVKPGAVATDTVVN[+1]TGAEGGPDVENGDTGQFVR.G	62.0	20.0	42.0	9.0	2.0	7.0	14.5161290323	10.0	16.6666666667			0.800735231323
ECB_00073	leuD	64	N	1	0.0	98.0	1.0	65.0			0.40243902439	0.0	1.0	81.0	0.0	64.0			1.0	inf	0.0	66.0	0.0	61.0			1.0		K.GQQPNPDFVLN[+1]FPQYQGASILLAR.E,R.FLDEKGQQPNPDFVLN[+1]FPQYQGASILLAR.E	437.0	246.0	191.0	2.0	1.0	1.0	0.45766590389	0.406504065041	0.523560209424			0.80081300813
ECB_04157	fecA	168	N	1	0.0	39.0	0.0	75.0			1.0		1.0	8.0	2.0	47.0			0.402903811252	2.9375	0.0	31.0	1.0	43.0			1.0	0.0	R.EVLNRIPGVSAPEN[+1]NGTGSHDLAMNFGIR.G	247.0	79.0	168.0	4.0	1.0	3.0	1.61943319838	1.26582278481	1.78571428571			0.800967937084
ECB_03454	mtlA	418	N	1	0.0	8.0	2.0	20.0			1.0	0.0	0.0	1.0	1.0	5.0			1.0	0.0	1.0	8.0	1.0	30.0			0.403846153846	3.75	K.IQDAGLSQISVTNSAIN[+1]NLPPDVDLVITHR.D,K.KIQDAGLSQISVTNSAIN[+1]NLPPDVDLVITHR.D	77.0	18.0	59.0	5.0	1.0	4.0	6.49350649351	5.55555555556	6.77966101695			0.801282051282
ECB_03467	secB	5	N	1	0.0	89.0	0.0	137.0			1.0		1.0	90.0	0.0	134.0			0.404444444444	inf	0.0	72.0	0.0	67.0			1.0		M.SEQN[+1]NTEMTFQIQR.I	590.0	252.0	338.0	1.0	1.0	0.0	0.169491525424	0.396825396825	0.0			0.801481481481
ECB_00149	fhuA	147	N	1	0.0	28.0	0.0	44.0			1.0		1.0	30.0	0.0	45.0			0.407894736842	inf	0.0	16.0	0.0	23.0			1.0		K.LQGN[+1]FYNDAAIDPYMLER.A	187.0	75.0	112.0	1.0	1.0	0.0	0.534759358289	1.33333333333	0.0			0.802631578947
ECB_01075	flgH	133	N	1	0.0	3.0	0.0	17.0			1.0		0.0	13.0	0.0	12.0			1.0		0.0	13.0	1.0	8.0			0.409090909091	0.0	R.ADVEASGGNTFN[+1]GK.G	67.0	29.0	38.0	1.0	0.0	1.0	1.49253731343	0.0	2.63157894737			0.80303030303
ECB_02727	fldB	34	N	1	0.0	19.0	0.0	5.0			1.0		0.0	5.0	0.0	1.0			1.0		0.0	10.0	1.0	6.0			0.411764705882	0.0	K.IRDIIGPELVTLHN[+1]LKDDSPK.L	47.0	34.0	13.0	1.0	0.0	1.0	2.12765957447	0.0	7.69230769231			0.803921568627
ECB_00125	yadF	150	N	1	1.0	18.0	0.0	27.0			0.413043478261	inf	0.0	0.0	0.0	7.0			1.0		0.0	23.0	0.0	24.0			1.0		R.LDTLCELN[+1]VMEQVYNLGHSTIMQSAWK.R	100.0	42.0	58.0	1.0	1.0	0.0	1.0	2.38095238095	0.0			0.804347826087
ECB_03446	selA	85	N	1	0.0	5.0	0.0	2.0			1.0		0.0	7.0	1.0	4.0			0.416666666667	0.0	0.0	4.0	0.0	0.0			1.0		K.EAQSALRPVIN[+1]LTGTVLHTNLGR.A	23.0	16.0	7.0	1.0	0.0	1.0	4.34782608696	0.0	14.2857142857			0.805555555556
ECB_03014	yraM	646	N	1	0.0	3.0	0.0	3.0			1.0		0.0	1.0	0.0	1.0			1.0		0.0	7.0	1.0	4.0			0.416666666667	0.0	R.QVQGFEIN[+1]GNTGSLTANPDCVINR.N	20.0	11.0	9.0	1.0	0.0	1.0	5.0	0.0	11.1111111111			0.805555555556
ECB_03926	tyrB	184	N	1	1.0	41.0	1.0	39.0			1.0	0.951219512195	0.0	14.0	1.0	9.0			0.416666666667	0.0	0.0	30.0	0.0	17.0			1.0		R.SIVLLHPCCHN[+1]PTGADLTNDQWDAVIEILK.A	153.0	86.0	67.0	3.0	1.0	2.0	1.96078431373	1.16279069767	2.98507462687			0.805555555556
ECB_02723	prfB	38	N	1	1.0	37.0	0.0	53.0			0.417582417582	inf	0.0	9.0	0.0	38.0			1.0		1.0	33.0	1.0	29.0			1.0	0.878787878788	R.LEEVN[+1]AELEQPDVWNEPER.A,K.ERLEEVN[+1]AELEQPDVWNEPER.A	202.0	81.0	121.0	3.0	2.0	1.0	1.48514851485	2.46913580247	0.826446280992			0.805860805861
ECB_00193	proS	436	N	1	0.0	43.0	0.0	48.0			1.0		0.0	52.0	0.0	19.0			1.0		0.0	36.0	1.0	25.0			0.41935483871	0.0	K.ASVQGEDGRN[+1]QILTMGCYGIGVTR.V,R.N[+1]QILTMGCYGIGVTR.V	224.0	131.0	93.0	1.0	0.0	1.0	0.446428571429	0.0	1.0752688172			0.806451612903
ECB_03678	hemX	64	N	1	1.0	33.0	0.0	47.0			0.41975308642	inf	0.0	17.0	2.0	38.0			1.0	0.0	0.0	22.0	0.0	24.0			1.0		K.QQAVN[+1]QTATSDALANQLTALQK.A	184.0	73.0	111.0	3.0	1.0	2.0	1.63043478261	1.3698630137	1.8018018018			0.80658436214
ECB_01208	purU	38	N	1	0.0	8.0	0.0	6.0			1.0		0.0	16.0	0.0	1.0			1.0		1.0	41.0	1.0	12.0			0.420202020202	0.292682926829	R.ITNICYKHELNIVQNN[+1]EFVDHR.T	86.0	66.0	20.0	2.0	1.0	1.0	2.32558139535	1.51515151515	5.0			0.806734006734
ECB_04267	yjjK	41	N	1	0.0	0.0	0.0	0.0			1.0		0.0	0.0	1.0	0.0			1.0		0.0	11.0	1.0	7.0			0.421052631579	0.0	K.IGVLGLN[+1]GAGK.S	20.0	11.0	9.0	2.0	0.0	2.0	10.0	0.0	22.2222222222			0.80701754386
ECB_04013	groEL	112	N	1	0.0	0.0	0.0	1.0			1.0		0.0	10.0	0.0	22.0			1.0		1.0	40.0	0.0	56.0			0.422680412371	inf	K.ANDAAGDGTTTATVLAQAIITEGLKAVAAGMN[+1]PMDLKR.G	130.0	51.0	79.0	1.0	1.0	0.0	0.769230769231	1.96078431373	0.0			0.807560137457
ECB_00160	degP	217	N	1	1.0	102.0	1.0	104.0			1.0	1.01960784314	1.0	73.0	0.0	100.0			0.425287356322	inf	0.0	41.0	0.0	48.0			1.0		R.SGLN[+1]AENYENFIQTDAAINR.G	471.0	218.0	253.0	3.0	2.0	1.0	0.636942675159	0.917431192661	0.395256916996			0.808429118774
ECB_03094	degQ	201	N	1	0.0	7.0	0.0	21.0			1.0		0.0	4.0	0.0	19.0			1.0		0.0	16.0	1.0	11.0			0.428571428571	0.0	R.SGLNLEGLEN[+1]FIQTDASINR.G	79.0	27.0	52.0	1.0	0.0	1.0	1.26582278481	0.0	1.92307692308			0.809523809524
ECB_03200	slyD	122	N	1	1.0	8.0	0.0	12.0			0.428571428571	inf	0.0	2.0	0.0	1.0			1.0		0.0	20.0	0.0	20.0			1.0		R.FLAETDQGPVPVEITAVEDDHVVVDGN[+1]HMLAGQNLK.F	64.0	31.0	33.0	1.0	1.0	0.0	1.5625	3.22580645161	0.0			0.809523809524
ECB_03755	glnA	265	N	1	1.0	2.0	0.0	0.0			1.0		1.0	1.0	0.0	0.0			1.0		0.0	32.0	1.0	23.0			0.428571428571	0.0	K.TATFMPKPMFGDN[+1]GSGMHCHMSLSK.N,K.PMFGDN[+1]GSGMHCHMSLSK.N	61.0	37.0	24.0	3.0	2.0	1.0	4.91803278689	5.40540540541	4.16666666667			0.809523809524
ECB_00781	ompX	81	N	1	0.0	57.0	1.0	42.0			0.43	0.0	0.0	22.0	0.0	25.0			1.0		0.0	40.0	0.0	47.0			1.0		R.TASSGDYN[+1]KNQYYGITAGPAYR.I	234.0	119.0	115.0	1.0	0.0	1.0	0.42735042735	0.0	0.869565217391			0.81
ECB_02542	ygaG	69	N	1	0.0	25.0	0.0	70.0			1.0		1.0	27.0	0.0	37.0			0.430769230769	inf	0.0	25.0	0.0	75.0			1.0		R.NHLN[+1]GNGVEIIDISPMGCR.T	260.0	78.0	182.0	1.0	1.0	0.0	0.384615384615	1.28205128205	0.0			0.810256410256
ECB_03161	rplN	90	N	1	0.0	199.0	0.0	136.0			1.0		0.0	108.0	1.0	81.0			0.431578947368	0.0	0.0	102.0	0.0	80.0			1.0		R.FDGNACVLLNNN[+1]SEQPIGTR.I	707.0	409.0	298.0	1.0	0.0	1.0	0.1414427157	0.0	0.335570469799			0.810526315789
ECB_02443	glyA	394	N	1	0.0	86.0	0.0	52.0			1.0		1.0	50.0	0.0	67.0			0.432203389831	inf	0.0	111.0	0.0	144.0			1.0		K.ELAGWMCDVLDSIN[+1]DEAVIER.I	511.0	248.0	263.0	1.0	1.0	0.0	0.195694716243	0.403225806452	0.0			0.810734463277
ECB_00291	codA	376	N	1	0.0	17.0	1.0	12.0			0.433333333333	0.0	1.0	3.0	0.0	3.0			1.0	inf	0.0	25.0	0.0	17.0			1.0		R.TLNLQDYGIAAGNSAN[+1]LIILPAENGFDALRR.Q	79.0	46.0	33.0	2.0	1.0	1.0	2.53164556962	2.17391304348	3.0303030303			0.811111111111
ECB_00291	codA	384	N	1	0.0	17.0	1.0	12.0			0.433333333333	0.0	0.0	4.0	0.0	3.0			1.0		2.0	23.0	1.0	16.0			1.0	1.39130434783	R.TLNLQDYGIAAGNSANLIILPAEN[+1]GFDALRR.Q	79.0	46.0	33.0	4.0	2.0	2.0	5.06329113924	4.34782608696	6.06060606061			0.811111111111
ECB_00426	hemH	165	N	1	0.0	0.0	0.0	6.0			1.0		0.0	0.0	0.0	5.0			1.0		1.0	6.0	0.0	9.0			0.4375	inf	R.DYADN[+1]HDYINALANSVR.A	27.0	7.0	20.0	1.0	1.0	0.0	3.7037037037	14.2857142857	0.0			0.8125
ECB_00685	sucA	635	N	1	0.0	1.0	0.0	0.0			1.0		0.0	0.0	0.0	0.0			1.0		0.0	23.0	1.0	17.0			0.439024390244	0.0	R.HAVIHNQSN[+1]GSTYTPLQHIHNGQGAFR.V	42.0	24.0	18.0	1.0	0.0	1.0	2.38095238095	0.0	5.55555555556			0.813008130081
ECB_00095	ftsA	309	N	1	0.0	16.0	0.0	16.0			1.0		0.0	14.0	1.0	10.0			0.44	0.0	0.0	33.0	0.0	31.0			1.0		R.YTELLNLVN[+1]EEILQLQEK.L	121.0	63.0	58.0	1.0	0.0	1.0	0.826446280992	0.0	1.72413793103			0.813333333333
ECB_00004	thrC	366	N	1	1.0	73.0	0.0	94.0			0.440476190476	inf	1.0	63.0	0.0	51.0			1.0	inf	0.0	77.0	0.0	84.0			1.0		R.DQLN[+1]PGEYGLFLGTAHPAK.F	444.0	215.0	229.0	2.0	2.0	0.0	0.45045045045	0.93023255814	0.0			0.813492063492
ECB_03501	yicC	199	N	1	0.0	19.0	0.0	19.0			1.0		0.0	19.0	1.0	14.0			0.441176470588	0.0	0.0	16.0	0.0	11.0			1.0		K.LEDAQVQLENN[+1]RLEQELVLLAQR.I	99.0	54.0	45.0	1.0	0.0	1.0	1.0101010101	0.0	2.22222222222			0.813725490196
ECB_02547	alaS	303	N	1	0.0	43.0	1.0	33.0			0.441558441558	0.0	0.0	21.0	0.0	29.0			1.0		0.0	22.0	0.0	21.0			1.0		R.SCAFLIADGVMPSN[+1]ENR.G	170.0	86.0	84.0	1.0	0.0	1.0	0.588235294118	0.0	1.19047619048			0.813852813853
ECB_02449	purL	213	N	1	1.0	62.0	0.0	37.0			1.0	inf	0.0	10.0	0.0	13.0			1.0		1.0	45.0	0.0	58.0			0.442307692308	inf	K.LGRNPNDIELYMFAQAN[+1]SEHCR.H	227.0	119.0	108.0	2.0	2.0	0.0	0.881057268722	1.68067226891	0.0			0.814102564103
ECB_00473	purE	61	N	1	1.0	58.0	0.0	74.0			0.443609022556	inf	0.0	9.0	0.0	16.0			1.0		0.0	43.0	0.0	73.0			1.0		R.TPDKLFSFAESAEEN[+1]GYQVIIAGAGGAAHLPGMIAAK.T	274.0	111.0	163.0	1.0	1.0	0.0	0.36496350365	0.900900900901	0.0			0.814536340852
ECB_03908	lamB	190	N	1	0.0	0.0	0.0	0.0			1.0		0.0	0.0	0.0	0.0			1.0		0.0	5.0	2.0	3.0			0.444444444444	0.0	R.SSEAGGSSSFASNNIYDYTN[+1]ETANDVFDVR.L	10.0	5.0	5.0	2.0	0.0	2.0	20.0	0.0	40.0			0.814814814815
ECB_03614	glmU	375	N	1	0.0	45.0	1.0	35.0			0.444444444444	0.0	0.0	20.0	0.0	5.0			1.0		0.0	15.0	0.0	2.0			1.0		K.AGHLTYLGDAEIGDN[+1]VNIGAGTITCNYDGANK.F	123.0	80.0	43.0	1.0	0.0	1.0	0.813008130081	0.0	2.32558139535			0.814814814815
ECB_04112	pyrI	84	N	1	1.0	11.0	0.0	15.0			0.444444444444	inf	0.0	0.0	0.0	1.0			1.0		0.0	21.0	0.0	21.0			1.0		K.IENTFLSEDQVDQLALYAPQATVN[+1]RIDNYEVVGK.S	70.0	33.0	37.0	1.0	1.0	0.0	1.42857142857	3.0303030303	0.0			0.814814814815
ECB_00443	ybbN	129	N	1	0.0	10.0	0.0	23.0			1.0		0.0	15.0	1.0	11.0			0.444444444444	0.0	0.0	17.0	0.0	13.0			1.0		K.AQQAMQLMQESN[+1]YTDALPLLK.D	90.0	42.0	48.0	1.0	0.0	1.0	1.11111111111	0.0	2.08333333333			0.814814814815
ECB_01497	dcp	57	N	1	0.0	0.0	0.0	0.0			1.0		0.0	0.0	0.0	0.0			1.0		1.0	11.0	0.0	15.0			0.444444444444	inf	K.RAEIAAIALNPQTPDFNN[+1]TILALEQSGELLTR.V	27.0	12.0	15.0	1.0	1.0	0.0	3.7037037037	8.33333333333	0.0			0.814814814815
ECB_03269	malP	307	N	1	1.0	27.0	0.0	21.0			1.0	inf	0.0	17.0	0.0	7.0			1.0		0.0	51.0	1.0	40.0			0.445652173913	0.0	R.KLHELADYEVIQLN[+1]DTHPTIAIPELLR.V,K.LHELADYEVIQLN[+1]DTHPTIAIPELLR.V	165.0	96.0	69.0	2.0	1.0	1.0	1.21212121212	1.04166666667	1.44927536232			0.815217391304
ECB_01688	thrS	333	N	1	1.0	24.0	0.0	31.0			0.446428571429	inf	0.0	9.0	0.0	11.0			1.0		0.0	23.0	0.0	14.0			1.0		R.EYCIKPMN[+1]CPGHVQIFNQGLK.S	113.0	57.0	56.0	1.0	1.0	0.0	0.884955752212	1.75438596491	0.0			0.815476190476
ECB_00014	dnaK	13	N	1	0.0	108.0	0.0	132.0			1.0		1.0	74.0	0.0	93.0			0.446428571429	inf	0.0	77.0	0.0	91.0			1.0		M.GKIIGIDLGTTN[+1]SCVAIMDGTTPR.V	576.0	260.0	316.0	1.0	1.0	0.0	0.173611111111	0.384615384615	0.0			0.815476190476
ECB_00918	msbA	430	N	1	0.0	16.0	0.0	20.0			1.0		1.0	14.0	1.0	4.0			0.447368421053	0.285714285714	0.0	6.0	0.0	8.0			1.0		R.NQVALVSQNVHLFN[+1]DTVANNIAYAR.T	70.0	37.0	33.0	2.0	1.0	1.0	2.85714285714	2.7027027027	3.0303030303			0.815789473684
ECB_03154	rpsE	122	N	1	0.0	439.0	0.0	376.0			1.0		0.0	149.0	1.0	120.0			0.448148148148	0.0	0.0	592.0	0.0	351.0			1.0		R.VFMQPASEGTGIIAGGAMCAVLEVAGVHN[+1]VLAKAYGSTNPINVVR.A	2028.0	1180.0	848.0	1.0	0.0	1.0	0.0493096646943	0.0	0.117924528302			0.816049382716
ECB_03477	waaF	52	N	1	0.0	0.0	0.0	0.0			1.0		0.0	0.0	0.0	0.0			1.0		1.0	12.0	0.0	16.0			0.448275862069	inf	R.MPEVN[+1]EAIPMPLGHGALEIGER.R	29.0	13.0	16.0	1.0	1.0	0.0	3.44827586207	7.69230769231	0.0			0.816091954023
ECB_03755	glnA	160	N	1	0.0	58.0	1.0	74.0			1.0	0.0	0.0	16.0	0.0	19.0			1.0		0.0	66.0	1.0	53.0			0.45	0.0	R.FGSSISGSHVAIDDIEGAWN[+1]SSTQYEGGNK.G,R.FGSSISGSHVAIDDIEGAWN[+1]SSTQYEGGNKGHRPAVK.G	288.0	140.0	148.0	2.0	0.0	2.0	0.694444444444	0.0	1.35135135135			0.816666666667
ECB_03891	metH	702	N	1	0.0	31.0	0.0	30.0			1.0		0.0	10.0	0.0	9.0			1.0		0.0	22.0	1.0	17.0			0.45	0.0	R.QQATRPIEVIEGPLMDGMN[+1]VVGDLFGEGK.M	120.0	63.0	57.0	1.0	0.0	1.0	0.833333333333	0.0	1.75438596491			0.816666666667
ECB_03582	gyrB	484	N	1	0.0	0.0	0.0	0.0			1.0		0.0	0.0	0.0	0.0			1.0		0.0	11.0	1.0	8.0			0.45	0.0	K.MLSSQEVATLITALGCGIGRDEYN[+1]PDKLR.Y	20.0	11.0	9.0	1.0	0.0	1.0	5.0	0.0	11.1111111111			0.816666666667
ECB_03168	rplB	128	N	1	0.0	138.0	0.0	81.0			1.0		0.0	73.0	1.0	59.0			0.451127819549	0.0	0.0	129.0	0.0	82.0			1.0		K.AGDQIQSGVDAAIKPGN[+1]TLPMR.N	563.0	340.0	223.0	1.0	0.0	1.0	0.177619893428	0.0	0.448430493274			0.817042606516
ECB_03285	asd	124	N	1	0.0	44.0	1.0	74.0			1.0	0.0	0.0	70.0	1.0	57.0			0.453125	0.0	0.0	55.0	0.0	38.0			1.0		R.MKDDAIIILDPVNQDVITDGLN[+1]NGIR.T	340.0	169.0	171.0	2.0	0.0	2.0	0.588235294118	0.0	1.16959064327			0.817708333333
ECB_03816	hslU	384	N	1	0.0	107.0	1.0	88.0			0.454081632653	0.0	0.0	101.0	0.0	97.0			1.0		0.0	83.0	0.0	65.0			1.0		R.IAEAAWQVN[+1]ESTENIGAR.R	542.0	291.0	251.0	1.0	0.0	1.0	0.184501845018	0.0	0.398406374502			0.818027210884
ECB_00217	gmhA	8	N	1	1.0	64.0	0.0	78.0			0.454545454545	inf	0.0	41.0	0.0	45.0			1.0		0.0	44.0	0.0	57.0			1.0		.MYQDLIRN[+1]ELNEAAETLANFLKDDANIHAIQR.A,R.N[+1]ELNEAAETLANFLK.D	330.0	150.0	180.0	1.0	1.0	0.0	0.30303030303	0.666666666667	0.0			0.818181818182
ECB_01235	trpB	249	N	1	1.0	4.0	0.0	6.0			0.454545454545	inf	0.0	0.0	0.0	1.0			1.0		0.0	6.0	0.0	1.0			1.0		R.LPDAVIACVGGGSNAIGMFADFINETN[+1]VGLIGVEPGGHGIETGEHGAPLK.H	19.0	11.0	8.0	1.0	1.0	0.0	5.26315789474	9.09090909091	0.0			0.818181818182
ECB_01105	ndh	343	N	1	0.0	18.0	0.0	22.0			1.0		0.0	5.0	2.0	4.0			0.454545454545	0.0	0.0	10.0	0.0	5.0			1.0		R.AQAAHQMATCAMN[+1]NILAQINGKPLK.N	66.0	33.0	33.0	2.0	0.0	2.0	3.0303030303	0.0	6.06060606061			0.818181818182
ECB_02539	emrR	69	N	1	0.0	6.0	0.0	5.0			1.0		0.0	1.0	1.0	0.0			1.0	0.0	0.0	6.0	1.0	4.0			0.454545454545	0.0	K.AQGINETLFMALITLESQEN[+1]HSIQPSELSCALGSSR.T	24.0	13.0	11.0	2.0	0.0	2.0	8.33333333333	0.0	18.1818181818			0.818181818182
ECB_00859	potF	154	N	1	1.0	9.0	0.0	12.0			0.454545454545	inf	0.0	0.0	0.0	9.0			1.0		0.0	17.0	0.0	21.0			1.0		K.AVLGEN[+1]APVDSWDLILKPENLEK.L	69.0	27.0	42.0	1.0	1.0	0.0	1.44927536232	3.7037037037	0.0			0.818181818182
ECB_01605	gst	137	N	1	0.0	36.0	0.0	16.0			1.0		0.0	20.0	0.0	15.0			1.0		0.0	24.0	1.0	19.0			0.454545454545	0.0	K.KLQYVN[+1]EALKDEHWICGQR.F	131.0	80.0	51.0	1.0	0.0	1.0	0.763358778626	0.0	1.96078431373			0.818181818182
ECB_01237	trpD	468	N	1	0.0	24.0	1.0	19.0			0.454545454545	0.0	0.0	2.0	0.0	0.0			1.0		0.0	40.0	1.0	44.0			1.0	0.0	K.SYQLTAEDFGLTPYHQEQLAGGTPEEN[+1]RDILTR.L	131.0	66.0	65.0	2.0	0.0	2.0	1.52671755725	0.0	3.07692307692			0.818181818182
ECB_01687	infC	23	N	1	0.0	102.0	1.0	84.0			0.454545454545	0.0	0.0	42.0	0.0	55.0			1.0		0.0	80.0	0.0	78.0			1.0		R.EALEKAEEAGVDLVEISPN[+1]AEPPVCR.I	442.0	224.0	218.0	1.0	0.0	1.0	0.226244343891	0.0	0.45871559633			0.818181818182
ECB_00708	gpmA	99	N	1	1.0	19.0	0.0	3.0			1.0	inf	1.0	22.0	1.0	64.0			0.456635318704	2.90909090909	0.0	0.0	2.0	19.0			1.0		R.HYGALQGLN[+1]KAETAEKYGDEQVK.Q	132.0	43.0	89.0	5.0	2.0	3.0	3.78787878788	4.6511627907	3.37078651685			0.818878439568
ECB_03589	yidC	179	N	1	0.0	88.0	1.0	73.0			0.456790123457	0.0	0.0	46.0	0.0	42.0			1.0		0.0	43.0	1.0	57.0			1.0	0.0	K.RGDYAVNVNYN[+1]VQNAGEKPLEISTFGQLK.Q	351.0	177.0	174.0	2.0	0.0	2.0	0.569800569801	0.0	1.14942528736			0.818930041152
ECB_03031	pnp	181	N	1	0.0	57.0	0.0	60.0			1.0		0.0	48.0	0.0	40.0			1.0		0.0	58.0	1.0	48.0			0.457943925234	0.0	R.VGYIN[+1]DQYVLNPTQDELK.E,R.VGYIN[+1]DQYVLNPTQDELKESK.L	312.0	163.0	149.0	1.0	0.0	1.0	0.320512820513	0.0	0.671140939597			0.819314641745
ECB_03570	ibpA	31	N	1	0.0	13.0	1.0	10.0			0.458333333333	0.0	0.0	3.0	0.0	0.0			1.0		0.0	48.0	0.0	24.0			1.0		R.LFNHLENNQSQSN[+1]GGYPPYNVELVDENHYR.I	99.0	64.0	35.0	1.0	0.0	1.0	1.0101010101	0.0	2.85714285714			0.819444444444
ECB_03156	rplF	104	N	1	0.0	39.0	0.0	37.0			1.0		0.0	11.0	0.0	8.0			1.0		1.0	27.0	0.0	33.0			0.459016393443	inf	K.GNVIN[+1]LSLGFSHPVDHQLPAGITAECPTQTEIVLK.G	156.0	78.0	78.0	1.0	1.0	0.0	0.641025641026	1.28205128205	0.0			0.819672131148
ECB_01045	mdoG	399	N	1	0.0	24.0	0.0	7.0			1.0		0.0	20.0	1.0	16.0			0.459459459459	0.0	0.0	39.0	0.0	34.0			1.0		R.DEDKLHAPDN[+1]AWVQQTR.R	141.0	83.0	58.0	1.0	0.0	1.0	0.709219858156	0.0	1.72413793103			0.81981981982
ECB_02907	tolC	85	N	1	1.0	56.0	0.0	67.0			0.459677419355	inf	0.0	25.0	0.0	34.0			1.0		1.0	25.0	1.0	33.0			1.0	1.32	R.DANGINSN[+1]ATSASLQLTQSIFDMSK.W	243.0	108.0	135.0	3.0	2.0	1.0	1.23456790123	1.85185185185	0.740740740741			0.819892473118
ECB_02404	yfgL	168	N	1	0.0	43.0	0.0	48.0			1.0		0.0	10.0	0.0	11.0			1.0		0.0	47.0	1.0	39.0			0.459770114943	0.0	K.VAGEALSRPVVSDGLVLIHTSN[+1]GQLQALNEADGAVK.W	199.0	100.0	99.0	1.0	0.0	1.0	0.502512562814	0.0	1.0101010101			0.819923371648
ECB_00196	metQ	202	N	1	0.0	98.0	1.0	141.0			1.0	0.0	1.0	88.0	1.0	120.0			1.0	1.36363636364	8.0	211.0	9.0	341.0			0.459907582542	1.43654555029	R.SLDDAQIALAVIN[+1]TTYASQIGLTPAK.D	1019.0	406.0	613.0	20.0	9.0	11.0	1.96270853778	2.21674876847	1.79445350734			0.819969194181
ECB_03192	rpsG	130	N	1	0.0	0.0	0.0	4.0			1.0		0.0	0.0	0.0	0.0			1.0		0.0	95.0	1.0	80.0			0.460227272727	0.0	R.LANELSDAAEN[+1]KGTAVK.K	180.0	95.0	85.0	1.0	0.0	1.0	0.555555555556	0.0	1.17647058824			0.820075757576
ECB_01931	gnd	259	N	1	0.0	84.0	0.0	74.0			1.0		0.0	67.0	0.0	55.0			1.0		0.0	69.0	1.0	58.0			0.4609375	0.0	K.KDEDGNYLVDVILDEAAN[+1]K.G	408.0	220.0	188.0	1.0	0.0	1.0	0.245098039216	0.0	0.531914893617			0.8203125
ECB_03268	malQ	21	N	1	1.0	47.0	0.0	26.0			1.0	inf	0.0	11.0	0.0	4.0			1.0		0.0	56.0	1.0	47.0			0.461538461538	0.0	K.RLDNAALAAGISPNYIN[+1]AHGKPQSISAETK.R	193.0	115.0	78.0	2.0	1.0	1.0	1.03626943005	0.869565217391	1.28205128205			0.820512820513
ECB_02158	ubiG	9	N	1	0.0	33.0	0.0	11.0			1.0		0.0	25.0	0.0	26.0			1.0		0.0	21.0	1.0	17.0			0.461538461538	0.0	K.SPEN[+1]HNVDHEEIAKFEAVASR.W	134.0	79.0	55.0	1.0	0.0	1.0	0.746268656716	0.0	1.81818181818			0.820512820513
ECB_01928	hisI	83	N	1	0.0	13.0	1.0	14.0			1.0	0.0	0.0	1.0	0.0	0.0			1.0		1.0	17.0	0.0	21.0			0.461538461538	inf	K.GETSGNFLNVVSIAPDCDN[+1]DTLLVLANPIGPTCHK.G	68.0	32.0	36.0	2.0	1.0	1.0	2.94117647059	3.125	2.77777777778			0.820512820513
ECB_04041	hflK	123	N	1	1.0	26.0	0.0	18.0			1.0	inf	0.0	13.0	0.0	5.0			1.0		0.0	36.0	1.0	30.0			0.462686567164	0.0	K.FSHLVEPGLN[+1]WKPTFIDEVKPVNVEAVR.E	130.0	76.0	54.0	2.0	1.0	1.0	1.53846153846	1.31578947368	1.85185185185			0.820895522388
ECB_00196	metQ	229	N	1	0.0	81.0	1.0	69.0			0.46357615894	0.0	0.0	76.0	0.0	66.0			1.0		0.0	42.0	1.0	71.0			1.0	0.0	K.DGIFVEDKDSPYVN[+1]LIVTR.E	407.0	199.0	208.0	2.0	0.0	2.0	0.4914004914	0.0	0.961538461538			0.82119205298
ECB_01134	icdA	220	N	1	1.0	108.0	0.0	126.0			0.463829787234	inf	0.0	62.0	0.0	75.0			1.0		0.0	113.0	0.0	126.0			1.0		R.AAIEYAIAN[+1]DRDSVTLVHK.G	611.0	284.0	327.0	1.0	1.0	0.0	0.163666121113	0.352112676056	0.0			0.821276595745
ECB_00951	ycbX	314	N	1	0.0	30.0	1.0	25.0			0.464285714286	0.0	0.0	32.0	0.0	16.0			1.0		0.0	18.0	0.0	7.0			1.0		R.GNNQQVLLEQLEN[+1]QGIR.I	129.0	80.0	49.0	1.0	0.0	1.0	0.77519379845	0.0	2.04081632653			0.821428571429
ECB_03077	gltB	1245	N	1	0.0	18.0	0.0	1.0			1.0		0.0	4.0	0.0	0.0			1.0		0.0	16.0	1.0	13.0			0.466666666667	0.0	K.ALYCTENNPPFDNGLLN[+1]AQLLQQAKPFVDER.Q	53.0	38.0	15.0	1.0	0.0	1.0	1.88679245283	0.0	6.66666666667			0.822222222222
ECB_03684	yifL	54	N	1	0.0	0.0	0.0	0.0			1.0		0.0	0.0	0.0	0.0			1.0		0.0	8.0	1.0	6.0			0.466666666667	0.0	K.NAPPPTKPVETQTQSTVPDKN[+1]DR.A	15.0	8.0	7.0	1.0	0.0	1.0	6.66666666667	0.0	14.2857142857			0.822222222222
ECB_03095	degS	197	N	1	0.0	8.0	2.0	6.0			0.466666666667	0.0	0.0	1.0	1.0	0.0			1.0	0.0	1.0	6.0	3.0	9.0			1.0	0.5	R.QNFLQTDASIN[+1]HGNSGGALVNSLGELMGINTLSFDK.S	37.0	16.0	21.0	7.0	1.0	6.0	18.9189189189	6.25	28.5714285714			0.822222222222
ECB_02229	yfcH	65	N	1	0.0	5.0	0.0	4.0			1.0		0.0	4.0	0.0	0.0			1.0		1.0	14.0	0.0	17.0			0.46875	inf	R.VTLWQGLADQSNLNGVDAVIN[+1]LAGEPIADKR.W	45.0	24.0	21.0	1.0	1.0	0.0	2.22222222222	4.16666666667	0.0			0.822916666667
ECB_03680	hemC	115	N	1	0.0	2.0	0.0	1.0			1.0		0.0	0.0	0.0	0.0			1.0		0.0	17.0	1.0	14.0			0.46875	0.0	R.EDPRDAFVSNNYDN[+1]LDALPAGSIVGTSSLR.R	35.0	19.0	16.0	1.0	0.0	1.0	2.85714285714	0.0	6.25			0.822916666667
ECB_03891	metH	849	N	1	1.0	58.0	0.0	38.0			1.0	inf	1.0	46.0	1.0	39.0			1.0	0.847826086957	0.0	37.0	1.0	32.0			0.471428571429	0.0	K.IEQN[+1]YSGPTVYVQNASR.T,K.AHTAVKIEQN[+1]YSGPTVYVQNASR.T	254.0	143.0	111.0	4.0	2.0	2.0	1.57480314961	1.3986013986	1.8018018018			0.82380952381
ECB_04126	pepA	439	N	1	1.0	17.0	0.0	20.0			0.473684210526	inf	0.0	1.0	0.0	3.0			1.0		1.0	14.0	1.0	10.0			1.0	0.714285714286	R.LPLGDEYQEQLESNFADMAN[+1]IGGRPGGAITAGCFLSR.F	68.0	34.0	34.0	3.0	2.0	1.0	4.41176470588	5.88235294118	2.94117647059			0.824561403509
ECB_00725	ybhC	352	N	1	0.0	10.0	1.0	8.0			0.473684210526	0.0	0.0	17.0	0.0	1.0			1.0		0.0	0.0	0.0	15.0			1.0		R.SLDVDAN[+1]TNGQVVIR.D	52.0	27.0	25.0	1.0	0.0	1.0	1.92307692308	0.0	4.0			0.824561403509
ECB_02900	mdaB	169	N	1	1.0	27.0	0.0	31.0			0.474576271186	inf	0.0	21.0	0.0	20.0			1.0		0.0	21.0	0.0	23.0			1.0		K.ANQFLGMEPLPTFIAN[+1]DVIK.M	144.0	70.0	74.0	1.0	1.0	0.0	0.694444444444	1.42857142857	0.0			0.824858757062
ECB_04078	ytfB	195	N	1	2.0	9.0	0.0	11.0			0.47619047619	inf	0.0	0.0	0.0	0.0			1.0		0.0	0.0	0.0	4.0			1.0		K.IRQNASGVVTGLTIDTGNN[+1]QQVLFTR.Q	26.0	11.0	15.0	2.0	2.0	0.0	7.69230769231	18.1818181818	0.0			0.825396825397
ECB_02157	gyrA	108	N	1	0.0	37.0	0.0	48.0			1.0		1.0	39.0	0.0	44.0			0.47619047619	inf	0.0	22.0	0.0	37.0			1.0		R.YMLVDGQGN[+1]FGSIDGDSAAAMR.Y	228.0	99.0	129.0	1.0	1.0	0.0	0.438596491228	1.0101010101	0.0			0.825396825397
ECB_00702	ybgF	80	N	1	0.0	42.0	0.0	35.0			1.0		0.0	30.0	0.0	32.0			1.0		1.0	59.0	0.0	66.0			0.476190476191	inf	R.ISNAHSQLLTQLQQQLSDNQSDIDSLRGQIQEN[+1]QYQLNQVVER.Q	265.0	132.0	133.0	1.0	1.0	0.0	0.377358490566	0.757575757576	0.0			0.825396825397
ECB_01837	aspS	479	N	1	0.0	52.0	0.0	50.0			1.0		0.0	52.0	1.0	47.0			0.48	0.0	0.0	38.0	0.0	54.0			1.0		K.AAPENAVANAYDMVIN[+1]GYEVGGGSVR.I	294.0	142.0	152.0	1.0	0.0	1.0	0.340136054422	0.0	0.657894736842			0.826666666667
ECB_01265	fabI	136	N	1	1.0	61.0	0.0	67.0			0.480620155039	inf	0.0	65.0	0.0	61.0			1.0		0.0	72.0	0.0	66.0			1.0		R.SMLN[+1]PGSALLTLSYLGAER.A	393.0	199.0	194.0	1.0	1.0	0.0	0.254452926209	0.502512562814	0.0			0.826873385013
ECB_04153	fecE	64	N	1	0.0	43.0	0.0	67.0			1.0		1.0	37.0	0.0	41.0			0.481012658228	inf	0.0	10.0	0.0	2.0			1.0		R.LLMPQSGTVFLGDN[+1]PINMLSSR.Q	201.0	91.0	110.0	1.0	1.0	0.0	0.497512437811	1.0989010989	0.0			0.827004219409
ECB_00686	sucB	359	N	1	1.0	13.0	0.0	15.0			0.48275862069	inf	0.0	8.0	0.0	5.0			1.0		0.0	9.0	0.0	2.0			1.0		K.DRPMAVN[+1]GQVEILPMMYLALSYDHR.L	53.0	31.0	22.0	1.0	1.0	0.0	1.88679245283	3.22580645161	0.0			0.827586206897
ECB_03840	yijP	279	N	1	0.0	0.0	0.0	0.0			1.0		0.0	0.0	0.0	0.0			1.0		0.0	15.0	1.0	13.0			0.48275862069	0.0	K.TDPNLTVFN[+1]NVVTSRPYTIEILQQALTFANEK.N	29.0	15.0	14.0	1.0	0.0	1.0	3.44827586207	0.0	7.14285714286			0.827586206897
ECB_03379	bcsZ	75	N	1	0.0	1.0	1.0	13.0			1.0	0.0	0.0	1.0	0.0	2.0			1.0		0.0	15.0	2.0	14.0			0.483870967742	0.0	R.AAFDN[+1]ILDWTQNNLAQGSLK.E	49.0	17.0	32.0	3.0	0.0	3.0	6.12244897959	0.0	9.375			0.827956989247
ECB_01647	ynhG	262	N	1	1.0	5.0	5.0	49.0			0.484115587572	1.96	0.0	0.0	2.0	6.0			1.0		0.0	2.0	5.0	67.0			1.0	0.0	R.YVEVHRPLSAEEQQN[+1]VQTMPYTLPAGFTQFK.D,R.YVEVHRPLSAEEQQN[+1]VQTMPYTLPAGFTQFKDNK.A	142.0	8.0	134.0	13.0	1.0	12.0	9.15492957746	12.5	8.9552238806			0.828038529191
ECB_02399	guaA	284	N	1	0.0	19.0	0.0	23.0			1.0		0.0	5.0	0.0	6.0			1.0		1.0	31.0	0.0	34.0			0.484848484848	inf	R.LNEAEQVLDMFGDHFGLN[+1]IVHVPAEDR.F	119.0	56.0	63.0	1.0	1.0	0.0	0.840336134454	1.78571428571	0.0			0.828282828283
ECB_03269	malP	673	N	1	1.0	48.0	0.0	47.0			1.0	inf	0.0	39.0	1.0	36.0			0.486842105263	0.0	0.0	41.0	0.0	40.0			1.0		K.VGEEN[+1]IFIFGHTVEQVK.A	253.0	129.0	124.0	2.0	1.0	1.0	0.790513833992	0.77519379845	0.806451612903			0.828947368421
ECB_00196	metQ	84	N	1	0.0	63.0	0.0	71.0			1.0		1.0	37.0	0.0	40.0			0.48717948718	inf	0.0	97.0	0.0	112.0			1.0		K.GDIDAN[+1]AFQHKPYLDQQLKDR.G	421.0	198.0	223.0	1.0	1.0	0.0	0.237529691211	0.505050505051	0.0			0.82905982906
ECB_00637	glnS	493	N	1	0.0	58.0	0.0	59.0			1.0		0.0	34.0	0.0	27.0			1.0		0.0	40.0	1.0	37.0			0.48717948718	0.0	R.LFSVPNPGAADDFLSVIN[+1]PESLVIK.Q	256.0	132.0	124.0	1.0	0.0	1.0	0.390625	0.0	0.806451612903			0.82905982906
ECB_03827	metF	43	N	1	0.0	44.0	1.0	41.0			0.488372093023	0.0	0.0	44.0	0.0	41.0			1.0		0.0	38.0	0.0	53.0			1.0		R.TSEMEQTLWN[+1]SIDR.L	262.0	126.0	136.0	1.0	0.0	1.0	0.381679389313	0.0	0.735294117647			0.829457364341
ECB_03112	yhdH	305	N	1	0.0	42.0	0.0	54.0			1.0		1.0	42.0	0.0	45.0			0.488636363636	inf	0.0	35.0	0.0	35.0			1.0		K.EISLSEAPN[+1]FAEAIINNQIQGR.T	254.0	120.0	134.0	1.0	1.0	0.0	0.393700787402	0.833333333333	0.0			0.829545454545
ECB_00787	ybiT	236	N	1	0.0	35.0	0.0	27.0			1.0		0.0	24.0	1.0	22.0			0.489361702128	0.0	0.0	34.0	0.0	30.0			1.0		R.VYPGN[+1]YDEYMTAATQAR.E	173.0	93.0	80.0	1.0	0.0	1.0	0.578034682081	0.0	1.25			0.829787234043
ECB_01499	ydfH	116	N	1	1.0	7.0	0.0	7.0			1.0	inf	0.0	6.0	0.0	0.0			1.0		1.0	12.0	1.0	4.0			0.490196078431	0.333333333333	R.RAASMITESQCYQLEQN[+1]LHQQR.I	39.0	27.0	12.0	3.0	2.0	1.0	7.69230769231	7.40740740741	8.33333333333			0.830065359477
ECB_01129	purB	381	N	1	0.0	10.0	0.0	10.0			1.0		0.0	3.0	0.0	0.0			1.0		0.0	24.0	2.0	24.0			0.490612244898	0.0	K.LEVNRDHLLDELDHN[+1]WEVLAEPIQTVMR.R	73.0	37.0	36.0	2.0	0.0	2.0	2.7397260274	0.0	5.55555555556			0.830204081633
ECB_02208	nuoG	435	N	1	0.0	15.0	1.0	24.0			1.0	0.0	1.0	2.0	1.0	7.0			0.490909090909	3.5	0.0	20.0	0.0	13.0			1.0		R.AKHPLFVTN[+1]VDDTRLDDIAAWTYR.A	84.0	38.0	46.0	3.0	1.0	2.0	3.57142857143	2.63157894737	4.34782608696			0.830303030303
ECB_03841	ppc	231	N	1	1.0	81.0	0.0	85.0			0.491017964072	inf	0.0	48.0	0.0	62.0			1.0		0.0	65.0	0.0	59.0			1.0		R.ELNEQLEEN[+1]LGYKLPVEFVPVR.F	401.0	195.0	206.0	1.0	1.0	0.0	0.249376558603	0.512820512821	0.0			0.830339321357
ECB_00014	dnaK	619	N	1	0.0	24.0	0.0	59.0			1.0		0.0	12.0	0.0	33.0			1.0		0.0	87.0	1.0	83.0			0.491228070175	0.0	K.LMEIAQQQHAQQQTAGADASAN[+1]NAKDDDVVDAEFEEVK.D	299.0	123.0	176.0	1.0	0.0	1.0	0.334448160535	0.0	0.568181818182			0.830409356725
ECB_01924	hisB	144	N	1	0.0	25.0	2.0	26.0			0.492017416546	0.0	1.0	23.0	2.0	29.0			1.0	0.630434782609	0.0	26.0	0.0	54.0			1.0		R.ATDIQLAENMGIN[+1]GLR.Y	188.0	75.0	113.0	5.0	1.0	4.0	2.65957446809	1.33333333333	3.53982300885			0.830672472182
ECB_02826	-	320	N	1	0.0	67.0	0.0	61.0			1.0		0.0	64.0	1.0	61.0			0.492063492063	0.0	0.0	49.0	0.0	68.0			1.0		R.DKTLETIQDALQN[+1]SFIDR.S	371.0	180.0	191.0	1.0	0.0	1.0	0.269541778976	0.0	0.523560209424			0.830687830688
ECB_03214	ppiA	55	N	1	0.0	36.0	0.0	37.0			1.0		1.0	31.0	0.0	33.0			0.492307692308	inf	0.0	28.0	1.0	37.0			1.0	0.0	K.APVSVQN[+1]FVNYVNSGFYNNTTFHR.V	204.0	96.0	108.0	2.0	1.0	1.0	0.980392156863	1.04166666667	0.925925925926			0.830769230769
ECB_00002	thrA	313	N	1	0.0	34.0	0.0	44.0			1.0		1.0	31.0	0.0	33.0			0.492307692308	inf	1.0	26.0	1.0	39.0			1.0	1.5	K.GISNLN[+1]NMAMFSVSGPGMK.G	210.0	93.0	117.0	3.0	2.0	1.0	1.42857142857	2.15053763441	0.854700854701			0.830769230769
ECB_02608	cysI	160	N	1	0.0	1.0	0.0	4.0			1.0		0.0	0.0	0.0	0.0			1.0		0.0	19.0	2.0	21.0			0.492450638792	0.0	R.NVLCTSN[+1]PYESQLHAEAYEWAK.K	47.0	20.0	27.0	2.0	0.0	2.0	4.25531914894	0.0	7.40740740741			0.830816879597
ECB_00308	yaiL	126	N	1	0.0	33.0	0.0	31.0			1.0		0.0	34.0	2.0	33.0			0.492753623188	0.0	0.0	12.0	0.0	21.0			1.0		R.LLVDN[+1]NSEGEYAIIPASVADK.I	166.0	79.0	87.0	2.0	0.0	2.0	1.20481927711	0.0	2.29885057471			0.830917874396
ECB_03635	rbsA	327	N	1	0.0	35.0	2.0	33.0			0.492753623188	0.0	0.0	34.0	0.0	37.0			1.0		0.0	23.0	0.0	25.0			1.0		R.SPQDGLAN[+1]GIVYISEDR.K	189.0	92.0	97.0	2.0	0.0	2.0	1.0582010582	0.0	2.0618556701			0.830917874396
ECB_02624	eno	215	N	1	0.0	141.0	0.0	102.0			1.0		0.0	63.0	0.0	47.0			1.0		0.0	107.0	1.0	103.0			0.492890995261	0.0	K.AKGMNTAVGDEGGYAPN[+1]LGSNAEALAVIAEAVK.A	564.0	311.0	253.0	1.0	0.0	1.0	0.177304964539	0.0	0.395256916996			0.830963665087
ECB_03214	ppiA	58	N	1	1.0	35.0	0.0	37.0			0.493150684932	inf	0.0	32.0	0.0	33.0			1.0		0.0	28.0	0.0	38.0			1.0		K.APVSVQNFVN[+1]YVNSGFYNNTTFHR.V	204.0	96.0	108.0	1.0	1.0	0.0	0.490196078431	1.04166666667	0.0			0.831050228311
ECB_00700	tolB	269	N	1	0.0	47.0	0.0	51.0			1.0		0.0	38.0	1.0	36.0			0.493333333333	0.0	0.0	19.0	0.0	34.0			1.0		K.TGSLN[+1]LYVMDLASGQIR.Q	226.0	104.0	122.0	1.0	0.0	1.0	0.442477876106	0.0	0.819672131148			0.831111111111
ECB_02221	ackA	205	N	1	0.0	17.0	0.0	23.0			1.0		0.0	13.0	0.0	15.0			1.0		0.0	41.0	1.0	39.0			0.493827160494	0.0	K.MLNKPVEELN[+1]IITCHLGNGGSVSAIR.N	149.0	71.0	78.0	1.0	0.0	1.0	0.671140939597	0.0	1.28205128205			0.831275720165
ECB_00781	ompX	83	N	1	0.0	58.0	0.0	43.0			1.0		1.0	39.0	0.0	41.0			0.493827160494	inf	0.0	50.0	0.0	56.0			1.0		R.TASSGDYNKN[+1]QYYGITAGPAYR.I	288.0	148.0	140.0	1.0	1.0	0.0	0.347222222222	0.675675675676	0.0			0.831275720165
ECB_02547	alaS	252	N	1	0.0	45.0	0.0	53.0			1.0		0.0	43.0	1.0	41.0			0.494117647059	0.0	0.0	48.0	0.0	37.0			1.0		R.IAAVLQHVN[+1]SNYDIDLFR.T	268.0	136.0	132.0	1.0	0.0	1.0	0.373134328358	0.0	0.757575757576			0.83137254902
ECB_01178	ychF	209	N	1	2.0	10.0	0.0	8.0			0.494736842105	inf	0.0	1.0	0.0	1.0			1.0		0.0	32.0	0.0	23.0			1.0		R.YLSFLTLKPTMYIANVN[+1]EDGFENNPYLDQVR.E	77.0	45.0	32.0	2.0	2.0	0.0	2.5974025974	4.44444444444	0.0			0.831578947368
ECB_02391	purM	323	N	1	0.0	46.0	2.0	46.0			0.494852436513	0.0	0.0	42.0	0.0	34.0			1.0		0.0	32.0	0.0	34.0			1.0		K.ALALLNAN[+1]GENAWK.I	236.0	120.0	116.0	2.0	0.0	2.0	0.847457627119	0.0	1.72413793103			0.831617478838
ECB_03794	sodA	38	N	1	0.0	114.0	0.0	105.0			1.0		2.0	48.0	0.0	50.0			0.494949494949	inf	0.0	40.0	0.0	59.0			1.0		K.HHQTYVNN[+1]ANAALESLPEFANLPVEELITK.L	418.0	204.0	214.0	2.0	2.0	0.0	0.478468899522	0.980392156863	0.0			0.83164983165
ECB_02772	metK	129	N	1	1.0	16.0	1.0	8.0			1.0	0.5	0.0	2.0	0.0	1.0			1.0		2.0	42.0	0.0	40.0			0.495123350545	inf	R.ADPLEQGAGDQGLMFGYATN[+1]ETDVLMPAPITYAHR.L	113.0	63.0	50.0	4.0	3.0	1.0	3.53982300885	4.7619047619	2.0			0.831707783515
ECB_00888	infA	28	N	1	0.0	27.0	0.0	22.0			1.0		0.0	7.0	0.0	11.0			1.0		2.0	51.0	0.0	51.0			0.495332337565	inf	R.VELEN[+1]GHVVTAHISGK.M	171.0	87.0	84.0	2.0	2.0	0.0	1.16959064327	2.29885057471	0.0			0.831777445855
ECB_00102	yacF	188	N	1	0.0	28.0	0.0	25.0			1.0		0.0	13.0	1.0	24.0			1.0	0.0	0.0	16.0	2.0	19.0			0.495495495496	0.0	K.QTSLN[+1]GFYQDNGGDADLLR.L	128.0	57.0	71.0	3.0	0.0	3.0	2.34375	0.0	4.22535211268			0.831831831832
ECB_02608	cysI	521	N	1	0.0	65.0	0.0	51.0			1.0		0.0	47.0	0.0	45.0			1.0		0.0	71.0	1.0	69.0			0.496453900709	0.0	R.MYKEN[+1]ITEPEILASLDELIGR.W	349.0	183.0	166.0	1.0	0.0	1.0	0.286532951289	0.0	0.602409638554			0.832151300236
ECB_02907	tolC	219	N	1	2.0	42.0	0.0	38.0			0.496537187594	inf	0.0	35.0	0.0	43.0			1.0		0.0	51.0	0.0	53.0			1.0		R.QITGNYYPELAALN[+1]VENFK.T	264.0	130.0	134.0	2.0	2.0	0.0	0.757575757576	1.53846153846	0.0			0.832179062531
ECB_00601	dacA	102	N	1	2.0	31.0	0.0	27.0			0.496610169492	inf	0.0	11.0	0.0	15.0			1.0		0.0	23.0	0.0	8.0			1.0		K.FKETDLVTIGN[+1]DAWATGNPVFK.G	117.0	67.0	50.0	2.0	2.0	0.0	1.7094017094	2.98507462687	0.0			0.832203389831
ECB_02755	yggB	242	N	1	0.0	19.0	0.0	16.0			1.0		2.0	16.0	0.0	13.0			0.496774193548	inf	0.0	12.0	0.0	9.0			1.0		R.VWSN[+1]SGDLQNVYWDVLER.I	87.0	49.0	38.0	2.0	2.0	0.0	2.29885057471	4.08163265306	0.0			0.832258064516
ECB_00915	rpsA	178	N	1	1.0	90.0	0.0	92.0			0.497267759563	inf	0.0	43.0	1.0	49.0			1.0	0.0	0.0	76.0	1.0	75.0			1.0	0.0	R.AVIESEN[+1]SAERDQLLENLQEGMEVK.G,R.RAVIESEN[+1]SAERDQLLENLQEGMEVK.G	428.0	210.0	218.0	3.0	1.0	2.0	0.700934579439	0.47619047619	0.917431192661			0.832422586521
ECB_00061	hepA	851	N	1	1.0	21.0	0.0	20.0			1.0	inf	2.0	15.0	0.0	12.0			0.497536945813	inf	0.0	12.0	0.0	5.0			1.0		K.NGNN[+1]LAAQVEFETFNR.Q	88.0	51.0	37.0	3.0	3.0	0.0	3.40909090909	5.88235294118	0.0			0.832512315271
ECB_03756	bipA	402	N	1	2.0	109.0	0.0	101.0			0.498748099794	inf	0.0	59.0	0.0	42.0			1.0		0.0	75.0	1.0	74.0			1.0	0.0	R.KQEPYEN[+1]VTLDVEEQHQGSVMQALGER.K	463.0	245.0	218.0	3.0	2.0	1.0	0.647948164147	0.816326530612	0.45871559633			0.832916033265
ECB_01709	nadE	73	N	1	0.0	59.0	0.0	63.0			1.0		0.0	49.0	0.0	50.0			1.0		0.0	53.0	2.0	63.0			0.500941619586	0.0	K.LCQMAINELRQETGN[+1]ESLQFIAVR.L	339.0	161.0	178.0	2.0	0.0	2.0	0.589970501475	0.0	1.12359550562			0.833647206529
ECB_02400	guaB	116	N	1	0.0	100.0	2.0	117.0			0.501487160152	0.0	0.0	90.0	1.0	95.0			1.0	0.0	0.0	90.0	0.0	103.0			1.0		K.ELTERN[+1]GFAGYPVVTEENELVGIITGR.D,R.N[+1]GFAGYPVVTEENELVGIITGR.D	598.0	280.0	318.0	3.0	0.0	3.0	0.501672240803	0.0	0.943396226415			0.833829053384
ECB_04013	groEL	206	N	1	0.0	90.0	0.0	87.0			1.0		1.0	31.0	1.0	33.0			1.0	1.06451612903	0.0	80.0	2.0	95.0			0.501797637391	0.0	R.GYLSPYFIN[+1]KPETGAVELESPFILLADK.K	420.0	202.0	218.0	4.0	1.0	3.0	0.952380952381	0.49504950495	1.37614678899			0.833932545797
ECB_01215	adhE	397	N	1	0.0	31.0	0.0	39.0			1.0		0.0	30.0	2.0	38.0			0.503105590062	0.0	0.0	31.0	0.0	23.0			1.0		R.ILIN[+1]TPASQGGIGDLYNFK.L	194.0	92.0	102.0	2.0	0.0	2.0	1.03092783505	0.0	1.96078431373			0.834368530021
ECB_01845	cutC	34	N	1	0.0	2.0	0.0	19.0			1.0		0.0	7.0	0.0	9.0			1.0		0.0	24.0	2.0	31.0			0.503759398496	0.0	R.AFDMCANPLNTLNN[+1]LAELGIAR.V	94.0	33.0	61.0	2.0	0.0	2.0	2.12765957447	0.0	3.27868852459			0.834586466165
ECB_02415	pepB	315	N	1	0.0	23.0	2.0	30.0			0.504377104377	0.0	0.0	10.0	0.0	23.0			1.0		0.0	27.0	0.0	28.0			1.0		K.TALGN[+1]DYHALFSFDDALAGR.L	143.0	60.0	83.0	2.0	0.0	2.0	1.3986013986	0.0	2.40963855422			0.834792368126
ECB_03589	yidC	182	N	1	0.0	88.0	0.0	74.0			1.0		1.0	45.0	0.0	42.0			1.0	inf	0.0	43.0	2.0	56.0			0.506138613861	0.0	K.RGDYAVNVNYNVQN[+1]AGEKPLEISTFGQLK.Q	351.0	177.0	174.0	3.0	1.0	2.0	0.854700854701	0.564971751412	1.14942528736			0.835379537954
ECB_00684	sdhB	124	N	1	0.0	0.0	0.0	0.0			1.0		0.0	0.0	0.0	0.0			1.0		0.0	26.0	2.0	35.0			0.507424475166	0.0	K.IKPYLLNN[+1]GQNPPAR.E	63.0	26.0	37.0	2.0	0.0	2.0	3.1746031746	0.0	5.40540540541			0.835808158389
ECB_00166	map	51	N	1	2.0	22.0	0.0	16.0			0.507692307692	inf	2.0	7.0	0.0	2.0			1.0	inf	2.0	21.0	0.0	2.0			1.0	inf	R.ICNDYIVN[+1]EQHAVSACLGYHGYPK.S	76.0	56.0	20.0	6.0	6.0	0.0	7.89473684211	10.7142857143	0.0			0.835897435897
ECB_00645	pgm	57	N	1	0.0	32.0	1.0	47.0			1.0	0.0	0.0	32.0	2.0	43.0			0.507860560492	0.0	0.0	41.0	0.0	35.0			1.0		R.HSFN[+1]EPHILAIAQAIAEER.A	233.0	105.0	128.0	3.0	0.0	3.0	1.28755364807	0.0	2.34375			0.835953520164
ECB_00076	leuA	322	N	1	2.0	49.0	0.0	36.0			0.509222133119	inf	0.0	20.0	0.0	24.0			1.0		0.0	38.0	0.0	39.0			1.0		K.NRENYEIMTPESIGLN[+1]QIQLNLTSR.S	208.0	109.0	99.0	2.0	2.0	0.0	0.961538461538	1.83486238532	0.0			0.836407377706
ECB_01088	fabD	160	N	1	0.0	68.0	0.0	45.0			1.0		0.0	36.0	0.0	29.0			1.0		0.0	53.0	2.0	74.0			0.512112403101	0.0	K.ACEEAAEGQVVSPVN[+1]FNSPGQVVIAGHKEAVER.A	307.0	157.0	150.0	2.0	0.0	2.0	0.651465798046	0.0	1.33333333333			0.837370801034
ECB_00550	fepA	216	N	1	0.0	68.0	2.0	136.0			1.0	0.0	1.0	51.0	1.0	117.0			0.519457013575	2.29411764706	0.0	4.0	0.0	14.0			1.0		R.LYGN[+1]LDKTQADAWDINQGHQSAR.A	394.0	124.0	270.0	4.0	1.0	3.0	1.0152284264	0.806451612903	1.11111111111			0.839819004525
ECB_01005	agp	59	N	1	0.0	1.0	0.0	23.0			1.0		0.0	0.0	1.0	1.0			1.0		0.0	14.0	2.0	22.0			0.522048364154	0.0	R.APLANNGSVLEQSTPN[+1]KWPEWDVPGGQLTTK.G	64.0	15.0	49.0	3.0	0.0	3.0	4.6875	0.0	6.12244897959			0.840682788051
ECB_01052	yceI	72	N	1	2.0	22.0	0.0	0.0			1.0		3.0	34.0	1.0	15.0			1.0	1.32352941176	3.0	16.0	0.0	9.0			0.53021978022	inf	K.NPAADKVN[+1]VTINTTSVDTNHAER.D	105.0	80.0	25.0	9.0	8.0	1.0	8.57142857143	10.0	4.0			0.843406593407
ECB_03193	rpsL	73	N	1	0.0	39.0	0.0	3.0			1.0		1.0	10.0	0.0	0.0			1.0		2.0	72.0	1.0	20.0			0.5316692555	0.555555555556	R.LTNGFEVTSYIGGEGHN[+1]LQEHSVILIR.G	148.0	124.0	24.0	4.0	3.0	1.0	2.7027027027	2.41935483871	4.16666666667			0.843889751833
ECB_00700	tolB	352	N	1	0.0	0.0	0.0	0.0			1.0		0.0	0.0	0.0	5.0			1.0		0.0	13.0	3.0	22.0			0.537695590327	0.0	K.FMVMVSSN[+1]GGQQHIAK.Q	43.0	13.0	30.0	3.0	0.0	3.0	6.97674418605	0.0	10.0			0.845898530109
ECB_02900	mdaB	17	N	1	2.0	23.0	0.0	13.0			0.537695590327	inf	0.0	9.0	0.0	9.0			1.0		1.0	15.0	2.0	23.0			1.0	0.766666666667	K.KFAHSN[+1]GQLNDTLTEVADGTLR.D	97.0	50.0	47.0	5.0	3.0	2.0	5.15463917526	6.0	4.25531914894			0.845898530109
ECB_04215	hsdM	370	N	1	2.0	42.0	0.0	23.0			0.542288557214	inf	0.0	31.0	0.0	2.0			1.0		0.0	16.0	0.0	3.0			1.0		K.GTVANPHQDKN[+1]CTDDVWVYDLR.T	119.0	91.0	28.0	2.0	2.0	0.0	1.68067226891	2.1978021978	0.0			0.847429519071
ECB_02800	flu	200	N	1	0.0	3.0	0.0	11.0			1.0		0.0	0.0	0.0	0.0			1.0		0.0	17.0	3.0	28.0			0.542957909343	0.0	K.GWQVVKPGAVATDTVVNTGAEGGPDVEN[+1]GDTGQFVR.G	62.0	20.0	42.0	3.0	0.0	3.0	4.83870967742	0.0	7.14285714286			0.847652636448
ECB_01925	hisH	91	N	1	0.0	22.0	3.0	37.0			0.546271813855	0.0	0.0	14.0	0.0	17.0			1.0		0.0	29.0	0.0	23.0			1.0		R.SEESN[+1]GIDLLGIIDEDVPK.M	145.0	65.0	80.0	3.0	0.0	3.0	2.06896551724	0.0	3.75			0.848757271285
ECB_00519	ompT	256	N	1	1.0	72.0	1.0	104.0			1.0	1.44444444444	0.0	44.0	1.0	64.0			1.0	0.0	1.0	16.0	2.0	55.0			0.548623966432	1.71875	R.SKVKDQNYYSVAVN[+1]AGYYVTPNAK.V,K.VKDQNYYSVAVN[+1]AGYYVTPNAK.V	361.0	134.0	227.0	6.0	2.0	4.0	1.6620498615	1.49253731343	1.76211453744			0.849541322144
ECB_02314	cysK	146	N	1	0.0	109.0	0.0	117.0			1.0		0.0	83.0	0.0	131.0			1.0		0.0	78.0	2.0	149.0			0.548839347277	0.0	K.AEEIVASNPEKYLLLQQFSN[+1]PANPEIHEK.T	669.0	270.0	399.0	2.0	0.0	2.0	0.298953662182	0.0	0.501253132832			0.849613115759
ECB_03637	rbsB	58	N	1	0.0	138.0	0.0	286.0			1.0		0.0	98.0	2.0	194.0			0.554038680319	0.0	0.0	82.0	0.0	143.0			1.0		K.DGAQKEADKLGYN[+1]LVVLDSQNNPAK.E,K.EADKLGYN[+1]LVVLDSQNNPAK.E	943.0	318.0	625.0	2.0	0.0	2.0	0.212089077413	0.0	0.32			0.851346226773
ECB_03637	rbsB	67	N	1	2.0	136.0	4.0	281.0			1.0	1.03308823529	0.0	98.0	2.0	194.0			0.554038680319	0.0	1.0	81.0	1.0	142.0			1.0	1.75308641975	K.EADKLGYNLVVLDSQNN[+1]PAKELANVQDLTVR.G	942.0	318.0	624.0	10.0	3.0	7.0	1.06157112527	0.943396226415	1.12179487179			0.851346226773
ECB_01572	pntA	185	N	1	0.0	21.0	0.0	25.0			1.0		0.0	23.0	0.0	15.0			1.0		1.0	223.0	2.0	128.0			0.557108997499	0.286995515695	K.VMVIGAGVAGLAAIGAAN[+1]SLGAIVR.A	438.0	268.0	170.0	3.0	1.0	2.0	0.684931506849	0.373134328358	1.17647058824			0.852369665833
ECB_01388	ydcL	71	N	1	0.0	2.0	3.0	18.0			1.0	0.0	0.0	2.0	0.0	1.0			1.0		0.0	5.0	6.0	23.0			0.558500086252	0.0	R.WVDPSFDQSKYDSIVWN[+1]PITYYPVPKPSTQVGQK.V	60.0	9.0	51.0	9.0	0.0	9.0	15.0	0.0	17.6470588235			0.852833362084
ECB_00363	ribH	99	N	1	0.0	3.0	0.0	0.0			1.0		0.0	0.0	0.0	0.0			1.0		1.0	18.0	2.0	13.0			0.571356951872	0.361111111111	R.GGTAHFEYVAGGASN[+1]GLAHVAQDSEIPVAFGVLTTESIEQAIER.A	37.0	22.0	15.0	3.0	1.0	2.0	8.10810810811	4.54545454545	13.3333333333			0.857118983957
ECB_04112	pyrI	105	N	1	0.0	5.0	0.0	4.0			1.0		0.0	0.0	0.0	1.0			1.0		2.0	10.0	1.0	13.0			0.58	2.6	K.SRPSLPERIDN[+1]VLVCPNSNCISHAEPVSSSFAVR.K	36.0	17.0	19.0	3.0	2.0	1.0	8.33333333333	11.7647058824	5.26315789474			0.86
ECB_02206	nuoI	64	N	1	1.0	38.0	2.0	29.0			0.580361709901	0.381578947368	1.0	30.0	0.0	26.0			1.0	inf	1.0	30.0	0.0	22.0			1.0	inf	R.CVACN[+1]LCAVACPVGCISLQK.A	180.0	101.0	79.0	5.0	3.0	2.0	2.77777777778	2.9702970297	2.53164556962			0.860120569967
ECB_03708	metE	250	N	1	2.0	16.0	2.0	7.0			0.581538461538	0.4375	0.0	2.0	0.0	0.0			1.0		1.0	19.0	1.0	14.0			1.0	0.736842105263	K.LLLTTYFEGVTPN[+1]LDTITALPVQGLHVDLVHGK.D	64.0	40.0	24.0	6.0	3.0	3.0	9.375	7.5	12.5			0.860512820513
ECB_03161	rplN	82	N	1	1.0	199.0	1.0	135.0			1.0	0.678391959799	0.0	110.0	0.0	82.0			1.0		1.0	101.0	2.0	78.0			0.583024710097	0.386138613861	R.FDGN[+1]ACVLLNNNSEQPIGTR.I	710.0	412.0	298.0	5.0	2.0	3.0	0.704225352113	0.485436893204	1.0067114094			0.861008236699
ECB_00550	fepA	721	N	1	0.0	49.0	4.0	263.0			1.0	0.0	0.0	55.0	6.0	290.0			0.595386784308	0.0	0.0	6.0	0.0	5.0			1.0		R.AGNAQTTGDLAGAN[+1]YIAGAGAYTYNEPGR.T	678.0	110.0	568.0	10.0	0.0	10.0	1.47492625369	0.0	1.76056338028			0.865128928103
ECB_02209	nuoF	224	N	1	0.0	0.0	0.0	0.0			1.0		0.0	0.0	0.0	0.0			1.0		2.0	11.0	1.0	13.0			0.595555555556	2.36363636364	R.SKPPFPATSGAWGKPTCVNNVETLCN[+1]VPAILANGVEWYQNISK.S	27.0	13.0	14.0	3.0	2.0	1.0	11.1111111111	15.3846153846	7.14285714286			0.865185185185
ECB_02486	yfiA	105	N	1	0.0	7.0	8.0	115.0			1.0	0.0	0.0	9.0	17.0	132.0			0.598677483941	0.0	0.0	3.0	13.0	109.0			1.0	0.0	R.AATSVKDAN[+1]FVEEVEEE.,R.RAATSVKDAN[+1]FVEEVEEE.	413.0	19.0	394.0	38.0	0.0	38.0	9.200968523	0.0	9.64467005076			0.86622582798
ECB_03313	ftsY	30	N	1	0.0	39.0	0.0	26.0			1.0		0.0	11.0	0.0	8.0			1.0		2.0	33.0	2.0	17.0			0.606783852067	0.515151515152	K.EQTPEKETEVQN[+1]EQPVVEEIVQAQEPVK.A	138.0	85.0	53.0	4.0	2.0	2.0	2.89855072464	2.35294117647	3.77358490566			0.868927950689
ECB_02449	purL	1236	N	1	3.0	26.0	1.0	25.0			0.613112254622	2.88461538462	0.0	2.0	0.0	3.0			1.0		0.0	17.0	0.0	4.0			1.0		R.YVDNFGKVTETYPAN[+1]PNGSPNGITSVTTESGR.V	81.0	48.0	33.0	4.0	3.0	1.0	4.93827160494	6.25	3.0303030303			0.871037418207
ECB_00036	carA	62	N	1	3.0	38.0	1.0	31.0			0.626324154976	2.44736842105	0.0	12.0	0.0	8.0			1.0		0.0	33.0	1.0	35.0			1.0	0.0	R.QIVTLTYPHIGN[+1]VGTNDADEESSQVHAQGLVIR.D	162.0	86.0	76.0	5.0	3.0	2.0	3.08641975309	3.48837209302	2.63157894737			0.875441384992
ECB_00687	sucC	342	N	1	0.0	0.0	0.0	0.0			1.0		0.0	0.0	0.0	0.0			1.0		17.0	80.0	8.0	50.0			0.653992680383	1.328125	R.CDLIADGIIGAVAEVGVN[+1]VPVVVR.L	155.0	97.0	58.0	25.0	17.0	8.0	16.1290322581	17.5257731959	13.7931034483			0.884664226794
ECB_02800	flu	539	N	1	1.0	30.0	4.0	56.0			0.6578328039	0.466666666667	0.0	18.0	2.0	64.0			1.0	0.0	0.0	35.0	0.0	53.0			1.0		R.VSLDGSNASDQLVIN[+1]GGQATGK.T	263.0	84.0	179.0	7.0	1.0	6.0	2.66159695817	1.19047619048	3.35195530726			0.885944267967
ECB_03804	tpiA	69	N	1	6.0	88.0	1.0	38.0			0.673031128336	2.59090909091	5.0	30.0	1.0	6.0			1.0	1.0	1.0	17.0	0.0	9.0			1.0	inf	R.EAEGSHIMLGAQNVDLN[+1]LSGAFTGETSAAMLK.D	202.0	147.0	55.0	14.0	12.0	2.0	6.93069306931	8.16326530612	3.63636363636			0.891010376112
ECB_03755	glnA	281	N	1	5.0	65.0	5.0	68.0			1.0	1.04615384615	2.0	30.0	3.0	45.0			1.0	1.0	3.0	65.0	2.0	69.0			0.676181196162	1.59230769231	K.NGVN[+1]LFAGDKYAGLSEQALYYIGGVIK.H	362.0	170.0	192.0	20.0	10.0	10.0	5.52486187845	5.88235294118	5.20833333333			0.892060398721
ECB_03614	glmU	377	N	1	3.0	42.0	4.0	32.0			0.694058661747	0.571428571429	2.0	18.0	0.0	4.0			1.0	inf	3.0	12.0	0.0	2.0			1.0	inf	K.AGHLTYLGDAEIGDNVN[+1]IGAGTITCNYDGANKFK.T,K.AGHLTYLGDAEIGDNVN[+1]IGAGTITCNYDGANK.F	122.0	80.0	42.0	12.0	8.0	4.0	9.83606557377	10.0	9.52380952381			0.898019553916
ECB_00414	acrA	382	N	1	0.0	0.0	0.0	0.0			1.0		0.0	0.0	0.0	0.0			1.0		2.0	9.0	11.0	27.0			0.702962585368	0.545454545455	K.AQEVTADN[+1]NQQAASGAQPEQSKS.	49.0	11.0	38.0	13.0	2.0	11.0	26.5306122449	18.1818181818	28.9473684211			0.900987528456
ECB_04236	mdoB	437	N	1	0.0	6.0	0.0	0.0			1.0		1.0	0.0	0.0	0.0			1.0		1.0	8.0	0.0	0.0			1.0		R.NTMDN[+1]GATVLDILGGDNYLGLGR.S	16.0	16.0	0.0	2.0	2.0	0.0	12.5	12.5				1.0
ECB_02757	pgk	219	N	1	0.0	54.0	1.0	83.0			1.0	0.0	0.0	35.0	0.0	47.0			1.0		0.0	62.0	0.0	88.0			1.0		K.IADQLIVGGGIAN[+1]TFIAAQGHDVGK.S	370.0	151.0	219.0	1.0	0.0	1.0	0.27027027027	0.0	0.456621004566			1.0
ECB_03091	rplM	58	N	1	0.0	8.0	0.0	51.0			1.0		0.0	4.0	0.0	17.0			1.0		0.0	23.0	2.0	50.0			1.0	0.0	K.AEYTPHVDTGDYIIVLN[+1]ADKVAVTGNKR.T	155.0	35.0	120.0	2.0	0.0	2.0	1.29032258065	0.0	1.66666666667			1.0
ECB_02768	speA	52	N	1	0.0	0.0	1.0	2.0			1.0		0.0	0.0	0.0	0.0			1.0		0.0	0.0	0.0	0.0			1.0		R.TYNIAWWGNNYYDVN[+1]ELGHISVCPDPDVPEAR.V	3.0	0.0	3.0	1.0	0.0	1.0	33.3333333333		33.3333333333			1.0
ECB_04126	pepA	199	N	1	0.0	42.0	0.0	44.0			1.0		1.0	22.0	2.0	43.0			1.0	0.977272727273	0.0	11.0	0.0	15.0			1.0		K.DLGNMPPNICN[+1]AAYLASQAR.Q	180.0	76.0	104.0	3.0	1.0	2.0	1.66666666667	1.31578947368	1.92307692308			1.0
ECB_03013	yraL	9	N	1	0.0	6.0	0.0	1.0			1.0		0.0	0.0	0.0	0.0			1.0		0.0	12.0	1.0	14.0			1.0	0.0	.MKQHQSADN[+1]SQGQLYIVPTPIGNLADITQR.A	34.0	18.0	16.0	1.0	0.0	1.0	2.94117647059	0.0	6.25			1.0
ECB_02961	uxaC	132	N	1	0.0	0.0	0.0	0.0			1.0		0.0	0.0	0.0	0.0			1.0		0.0	0.0	1.0	7.0			1.0		K.LLSPSTADEIWNECN[+1]ELLAQDNFSAR.G	8.0	0.0	8.0	1.0	0.0	1.0	12.5		12.5			1.0
ECB_02942	ygjG	28	N	1	0.0	0.0	0.0	23.0			1.0		0.0	0.0	2.0	9.0			1.0		0.0	0.0	0.0	6.0			1.0		R.LPSSASALACSAHALN[+1]LIEKR.T	40.0	0.0	40.0	2.0	0.0	2.0	5.0		5.0			1.0
ECB_04113	pyrB	133	N	1	0.0	12.0	0.0	4.0			1.0		0.0	0.0	0.0	0.0			1.0		1.0	7.0	2.0	11.0			1.0	0.785714285714	R.LATEFSGNVPVLNAGDGSN[+1]QHPTQTLLDLFTIQETQGR.L	37.0	20.0	17.0	3.0	1.0	2.0	8.10810810811	5.0	11.7647058824			1.0
ECB_04246	rsmC	243	N	1	0.0	38.0	0.0	22.0			1.0		1.0	28.0	0.0	9.0			1.0	inf	0.0	26.0	0.0	14.0			1.0		R.ATLAAN[+1]GVEGEVFASNVFSEVK.G	138.0	93.0	45.0	1.0	1.0	0.0	0.724637681159	1.0752688172	0.0			1.0
ECB_04250	prfC	369	N	1	0.0	0.0	0.0	0.0			1.0		0.0	0.0	0.0	0.0			1.0		0.0	7.0	1.0	14.0			1.0	0.0	R.SHVEEAYPGDILGLHN[+1]HGTIQIGDTFTQGEMMK.F	22.0	7.0	15.0	1.0	0.0	1.0	4.54545454545	0.0	6.66666666667			1.0
ECB_02961	uxaC	129	N	1	0.0	0.0	0.0	0.0			1.0		0.0	0.0	0.0	0.0			1.0		0.0	0.0	1.0	7.0			1.0		K.LLSPSTADEIWN[+1]ECNELLAQDNFSAR.G	8.0	0.0	8.0	1.0	0.0	1.0	12.5		12.5			1.0
ECB_03089	sspA	115	N	1	0.0	9.0	0.0	9.0			1.0		0.0	3.0	0.0	2.0			1.0		1.0	40.0	0.0	34.0			1.0	inf	R.IEKDWYTLMN[+1]TIINGSASEADAAR.K	98.0	53.0	45.0	1.0	1.0	0.0	1.02040816327	1.88679245283	0.0			1.0
ECB_02907	tolC	330	N	1	0.0	115.0	0.0	83.0			1.0		1.0	105.0	0.0	63.0			1.0	inf	0.0	54.0	0.0	46.0			1.0		K.QAQYN[+1]FVGASEQLESAHR.S	467.0	275.0	192.0	1.0	1.0	0.0	0.214132762313	0.363636363636	0.0			1.0
ECB_02777	gshB	179	N	1	0.0	58.0	0.0	40.0			1.0		0.0	30.0	0.0	34.0			1.0		1.0	34.0	0.0	30.0			1.0	inf	R.VKEGDPN[+1]LGVIAETLTEHGTR.Y	227.0	123.0	104.0	1.0	1.0	0.0	0.440528634361	0.813008130081	0.0			1.0
ECB_04215	hsdM	364	N	1	0.0	36.0	0.0	21.0			1.0		1.0	21.0	0.0	2.0			1.0	inf	0.0	7.0	0.0	3.0			1.0		K.GTVAN[+1]PHQDKNCTDDVWVYDLR.T	91.0	65.0	26.0	1.0	1.0	0.0	1.0989010989	1.53846153846	0.0			1.0
ECB_04135	yjgB	109	N	1	0.0	0.0	2.0	22.0			1.0		0.0	0.0	0.0	3.0			1.0		0.0	0.0	0.0	0.0			1.0		R.SCGHCDACISGNQIN[+1]CEQGAVPTIMNR.G	27.0	0.0	27.0	2.0	0.0	2.0	7.40740740741		7.40740740741			1.0
ECB_02937	rpoD	568	N	1	0.0	43.0	0.0	51.0			1.0		0.0	31.0	0.0	49.0			1.0		0.0	36.0	1.0	43.0			1.0	0.0	R.FGIDMN[+1]TDHTLEEVGKQFDVTR.E	254.0	110.0	144.0	1.0	0.0	1.0	0.393700787402	0.0	0.694444444444			1.0
ECB_02842	yghJ	985	N	1	0.0	0.0	1.0	0.0			1.0		0.0	0.0	0.0	0.0			1.0		0.0	0.0	0.0	0.0			1.0		K.TFTEFLNCYANN[+1]AYSEGTQCSADLKK.S	1.0	0.0	1.0	1.0	0.0	1.0	100.0		100.0			1.0
ECB_03038	argG	250	N	1	0.0	0.0	1.0	1.0			1.0		0.0	0.0	0.0	0.0			1.0		0.0	0.0	0.0	0.0			1.0		R.FEQGHPVALN[+1]GKTFSDDVEMMLEANR.I	2.0	0.0	2.0	1.0	0.0	1.0	50.0		50.0			1.0
ECB_04157	fecA	169	N	1	1.0	38.0	1.0	74.0			1.0	1.94736842105	0.0	9.0	0.0	49.0			1.0		0.0	30.0	0.0	44.0			1.0		R.IPGVSAPENN[+1]GTGSHDLAMNFGIR.G,R.EVLNRIPGVSAPENN[+1]GTGSHDLAMNFGIR.G	246.0	78.0	168.0	2.0	1.0	1.0	0.813008130081	1.28205128205	0.595238095238			1.0
ECB_03038	argG	44	N	1	4.0	68.0	3.0	49.0			1.0	0.960784313725	2.0	40.0	2.0	34.0			1.0	0.85	1.0	52.0	2.0	56.0			1.0	0.538461538462	R.QKGAVPYAYTAN[+1]LGQPDEEDYDAIPR.R	313.0	167.0	146.0	14.0	7.0	7.0	4.47284345048	4.19161676647	4.79452054795			1.0
ECB_03023	yhbS	152	N	1	0.0	18.0	0.0	45.0			1.0		0.0	8.0	0.0	21.0			1.0		0.0	13.0	1.0	23.0			1.0	0.0	R.LADDALN[+1]GVTGLVEYHEHFNRF.	129.0	39.0	90.0	1.0	0.0	1.0	0.77519379845	0.0	1.11111111111			1.0
ECB_02880	exbB	93	N	1	0.0	11.0	0.0	0.0			1.0		1.0	1.0	0.0	0.0			1.0		0.0	0.0	0.0	0.0			1.0		K.SLSLHLLNEAQN[+1]ELELSEGSDDNEGIKER.T	13.0	13.0	0.0	1.0	1.0	0.0	7.69230769231	7.69230769231				1.0
ECB_02900	mdaB	21	N	1	1.0	24.0	0.0	13.0			1.0	inf	0.0	9.0	1.0	8.0			1.0	0.0	0.0	16.0	0.0	25.0			1.0		K.FAHSNGQLN[+1]DTLTEVADGTLR.D,K.KFAHSNGQLN[+1]DTLTEVADGTLR.D	97.0	50.0	47.0	2.0	1.0	1.0	2.0618556701	2.0	2.12765957447			1.0
ECB_03030	nlpI	226	N	1	0.0	1.0	2.0	1.0			1.0	0.0	0.0	0.0	0.0	0.0			1.0		2.0	6.0	0.0	1.0			1.0	inf	R.LKADATDN[+1]TSLAEHLSETNFYLGK.Y	13.0	9.0	4.0	4.0	2.0	2.0	30.7692307692	22.2222222222	50.0			1.0
ECB_03035	infB	437	N	1	0.0	34.0	1.0	36.0			1.0	0.0	0.0	6.0	0.0	5.0			1.0		0.0	17.0	0.0	10.0			1.0		K.VASGEAGGITQHIGAYHVETEN[+1]GMITFLDTPGHAAFTSMR.A	109.0	57.0	52.0	1.0	0.0	1.0	0.917431192661	0.0	1.92307692308			1.0
ECB_03035	infB	213	N	1	1.0	58.0	0.0	11.0			1.0	inf	0.0	30.0	0.0	33.0			1.0		0.0	28.0	0.0	35.0			1.0		R.RMAEEN[+1]KWTDNAEPTEDSSDYHVTTSQHAR.Q	196.0	117.0	79.0	1.0	1.0	0.0	0.510204081633	0.854700854701	0.0			1.0
ECB_03032	rpsO	37	N	1	0.0	28.0	0.0	23.0			1.0		1.0	9.0	0.0	5.0			1.0	inf	2.0	44.0	2.0	43.0			1.0	0.977272727273	R.DANDTGSTEVQVALLTAQIN[+1]HLQGHFAEHKK.D,R.DANDTGSTEVQVALLTAQIN[+1]HLQGHFAEHK.K	157.0	84.0	73.0	5.0	3.0	2.0	3.1847133758	3.57142857143	2.7397260274			1.0
ECB_03031	pnp	404	N	1	0.0	26.0	1.0	26.0			1.0	0.0	0.0	7.0	0.0	7.0			1.0		0.0	7.0	0.0	6.0			1.0		R.TDTFLFHYN[+1]FPPYSVGETGMVGSPK.R	80.0	40.0	40.0	1.0	0.0	1.0	1.25	0.0	2.5			1.0
ECB_04157	fecA	685	N	1	1.0	10.0	4.0	22.0			1.0	0.55	0.0	1.0	1.0	0.0			1.0	0.0	1.0	14.0	4.0	27.0			1.0	0.482142857143	K.HKGTLGVDYKPGNWTFNLN[+1]SDFQSSQFADNANTVK.E,K.GTLGVDYKPGNWTFNLN[+1]SDFQSSQFADNANTVK.E	85.0	27.0	58.0	11.0	2.0	9.0	12.9411764706	7.40740740741	15.5172413793			1.0
ECB_03036	nusA	156	N	1	0.0	3.0	1.0	11.0			1.0	0.0	0.0	0.0	1.0	2.0			1.0		0.0	1.0	0.0	8.0			1.0		K.VNRDNISLDLGN[+1]NAEAVILREDMLPR.E,R.DNISLDLGN[+1]NAEAVILREDMLPR.E	27.0	4.0	23.0	2.0	0.0	2.0	7.40740740741	0.0	8.69565217391			1.0
ECB_03089	sspA	45	N	1	1.0	10.0	0.0	3.0			1.0	inf	0.0	2.0	0.0	0.0			1.0		0.0	25.0	0.0	11.0			1.0		K.GVSFEIEHVEKDN[+1]PPQDLIDLNPNQSVPTLVDR.E	52.0	38.0	14.0	1.0	1.0	0.0	1.92307692308	2.63157894737	0.0			1.0
ECB_04126	pepA	433	N	1	0.0	18.0	0.0	20.0			1.0		0.0	1.0	1.0	2.0			1.0	0.0	0.0	15.0	0.0	12.0			1.0		R.LPLGDEYQEQLESN[+1]FADMANIGGRPGGAITAGCFLSR.F	69.0	34.0	35.0	1.0	0.0	1.0	1.44927536232	0.0	2.85714285714			1.0
ECB_03054	murA	350	N	1	1.0	87.0	0.0	65.0			1.0	inf	0.0	52.0	0.0	37.0			1.0		0.0	36.0	0.0	13.0			1.0		R.MGAHAEIESN[+1]TVICHGVEK.L	291.0	176.0	115.0	1.0	1.0	0.0	0.343642611684	0.568181818182	0.0			1.0
ECB_04215	hsdM	437	N	1	1.0	27.0	0.0	0.0			1.0		0.0	6.0	0.0	0.0			1.0		0.0	14.0	0.0	0.0			1.0		R.SEGEWSFNAEETEVADSEENKN[+1]TDQHLATSR.W	48.0	48.0	0.0	1.0	1.0	0.0	2.08333333333	2.08333333333				1.0
ECB_04215	hsdM	435	N	1	1.0	27.0	0.0	0.0			1.0		0.0	6.0	0.0	0.0			1.0		0.0	14.0	0.0	0.0			1.0		R.SEGEWSFNAEETEVADSEEN[+1]KNTDQHLATSR.W	48.0	48.0	0.0	1.0	1.0	0.0	2.08333333333	2.08333333333				1.0
ECB_03086	nanR	246	N	1	0.0	7.0	0.0	25.0			1.0		0.0	1.0	0.0	5.0			1.0		1.0	28.0	0.0	1.0			1.0	inf	R.ALQSHLN[+1]SVSATWHAFGQTTNK.K	68.0	37.0	31.0	1.0	1.0	0.0	1.47058823529	2.7027027027	0.0			1.0
ECB_02788	yggN	190	N	1	0.0	4.0	1.0	24.0			1.0	0.0	0.0	1.0	0.0	25.0			1.0		0.0	20.0	0.0	32.0			1.0		K.SGGNPLQN[+1]VLGSLGGLQSSIQTEWK.K	107.0	25.0	82.0	1.0	0.0	1.0	0.934579439252	0.0	1.21951219512			1.0
ECB_03016	yraO	49	N	1	0.0	1.0	0.0	15.0			1.0		0.0	1.0	0.0	0.0			1.0		0.0	5.0	0.0	8.0			1.0		K.ILCCGN[+1]GTSAANAQHFAASMINR.F	30.0	7.0	23.0	0.0	0.0	0.0	0.0	0.0	0.0			1.0
ECB_04126	pepA	245	N	1	0.0	24.0	0.0	17.0			1.0		1.0	5.0	0.0	6.0			1.0	inf	0.0	0.0	0.0	2.0			1.0		K.ELGMHSYLAVGQGSQN[+1]ESLMSVIEYK.G	55.0	30.0	25.0	1.0	1.0	0.0	1.81818181818	3.33333333333	0.0			1.0
ECB_02792	yggX	72	N	1	0.0	34.0	0.0	37.0			1.0		0.0	34.0	1.0	37.0			1.0	0.0	0.0	42.0	0.0	50.0			1.0		R.KLLEQEMVN[+1]FLFEGK.E	235.0	110.0	125.0	1.0	0.0	1.0	0.425531914894	0.0	0.8			1.0
ECB_03046	greA	118	N	1	0.0	42.0	0.0	41.0			1.0		1.0	19.0	0.0	11.0			1.0	inf	0.0	30.0	0.0	28.0			1.0		R.IVGDDEADFKQN[+1]LISVNSPIAR.G	172.0	92.0	80.0	1.0	1.0	0.0	0.581395348837	1.08695652174	0.0			1.0
ECB_02800	flu	531	N	1	1.0	30.0	1.0	59.0			1.0	1.96666666667	0.0	18.0	1.0	65.0			1.0	0.0	0.0	35.0	0.0	53.0			1.0		R.VSLDGSN[+1]ASDQLVINGGQATGK.T	263.0	84.0	179.0	3.0	1.0	2.0	1.14068441065	1.19047619048	1.11731843575			1.0
ECB_03069	ptsN	4	N	1	0.0	64.0	0.0	48.0			1.0		1.0	94.0	0.0	47.0			1.0	inf	0.0	33.0	0.0	33.0			1.0		M.TNN[+1]DTTLQLSSVLNR.E,.MTNN[+1]DTTLQLSSVLNR.E	320.0	192.0	128.0	1.0	1.0	0.0	0.3125	0.520833333333	0.0			1.0
ECB_02800	flu	596	N	1	0.0	5.0	1.0	5.0			1.0	0.0	0.0	4.0	0.0	2.0			1.0		0.0	23.0	0.0	47.0			1.0		R.VVDAQNGATTEEGAFALSRPLQAGAFN[+1]YTLNR.D	87.0	32.0	55.0	1.0	0.0	1.0	1.14942528736	0.0	1.81818181818			1.0
ECB_02937	rpoD	128	N	1	0.0	14.0	0.0	11.0			1.0		0.0	0.0	1.0	2.0			1.0		0.0	27.0	0.0	37.0			1.0		K.RIEDGIN[+1]QVQCSVAEYPEAITYLLEQYDR.V	92.0	41.0	51.0	1.0	0.0	1.0	1.08695652174	0.0	1.96078431373			1.0
ECB_02814	-	151	N	1	0.0	0.0	0.0	0.0			1.0		2.0	0.0	4.0	1.0			1.0	inf	0.0	3.0	0.0	6.0			1.0		R.IIAITNN[+1]GNSTLAK.N	16.0	5.0	11.0	6.0	2.0	4.0	37.5	40.0	36.3636363636			1.0
ECB_03063	yrbI	119	N	1	0.0	40.0	0.0	34.0			1.0		0.0	28.0	0.0	32.0			1.0		0.0	14.0	1.0	17.0			1.0	0.0	K.LAIAPEN[+1]VAYVGDDLIDWPVMEK.V	166.0	82.0	84.0	1.0	0.0	1.0	0.602409638554	0.0	1.19047619048			1.0
ECB_03057	yrbC	160	N	1	0.0	35.0	0.0	58.0			1.0		0.0	32.0	0.0	46.0			1.0		0.0	27.0	1.0	28.0			1.0	0.0	K.NSQTGN[+1]WQAYDMIAEGVSMITTK.Q	227.0	94.0	133.0	1.0	0.0	1.0	0.440528634361	0.0	0.751879699248			1.0
ECB_02971	yqjG	183	N	1	0.0	0.0	1.0	17.0			1.0		0.0	0.0	3.0	17.0			1.0		0.0	0.0	0.0	1.0			1.0		K.IDELN[+1]GWIYDTVNNGVYK.A	39.0	0.0	39.0	4.0	0.0	4.0	10.2564102564		10.2564102564			1.0
ECB_03074	yhbL	50	N	1	3.0	10.0	0.0	0.0			1.0		0.0	6.0	0.0	0.0			1.0		2.0	25.0	3.0	25.0			1.0	0.666666666667	R.SGAQAVCFAPDKQQVDVIN[+1]HLTGEAMTETR.N	74.0	46.0	28.0	8.0	5.0	3.0	10.8108108108	10.8695652174	10.7142857143			1.0
ECB_03068	yhbH	8	N	1	0.0	10.0	0.0	32.0			1.0		0.0	0.0	1.0	18.0			1.0		0.0	18.0	0.0	16.0			1.0		.MQLNITGN[+1]NVEITEALR.E	95.0	28.0	67.0	1.0	0.0	1.0	1.05263157895	0.0	1.49253731343			1.0
ECB_03212	fic	174	N	1	0.0	0.0	0.0	25.0			1.0		0.0	0.0	1.0	15.0			1.0		0.0	0.0	0.0	1.0			1.0		K.EAWNQAN[+1]QSGAMGDLTALQMIFSK.V	42.0	0.0	42.0	1.0	0.0	1.0	2.38095238095		2.38095238095			1.0
ECB_03109	mreC	330	N	1	0.0	4.0	0.0	0.0			1.0		0.0	0.0	0.0	0.0			1.0		3.0	19.0	1.0	7.0			1.0	1.10526315789	K.LPEPATGIAQPTPQQPATGN[+1]AATAPAAPTQPAANR.S	34.0	26.0	8.0	4.0	3.0	1.0	11.7647058824	11.5384615385	12.5			1.0
ECB_03845	argH	146	N	1	0.0	39.0	0.0	42.0			1.0		0.0	19.0	0.0	10.0			1.0		1.0	32.0	0.0	31.0			1.0	inf	R.QLQSALVETAQNN[+1]QDAVMPGYTHLQR.A	174.0	91.0	83.0	1.0	1.0	0.0	0.574712643678	1.0989010989	0.0			1.0
ECB_03851	btuB	205	N	1	0.0	29.0	1.0	40.0			1.0	0.0	0.0	2.0	0.0	5.0			1.0		0.0	19.0	1.0	24.0			1.0	0.0	R.VTLLGDYAHTHGYDVVAYGN[+1]TGTQAQTDNDGFLSK.T	121.0	50.0	71.0	2.0	0.0	2.0	1.65289256198	0.0	2.81690140845			1.0
ECB_03860	rplA	110	N	1	0.0	104.0	0.0	84.0			1.0		0.0	88.0	0.0	88.0			1.0		0.0	85.0	0.0	101.0			1.0		K.KGEMN[+1]FDVVIASPDAMR.V	550.0	277.0	273.0	0.0	0.0	0.0	0.0	0.0	0.0			1.0
ECB_03860	rplA	155	N	1	0.0	0.0	0.0	0.0			1.0		0.0	0.0	0.0	0.0			1.0		0.0	0.0	2.0	0.0			1.0		K.VGTVTPNVAEAVKN[+1]AK.A	2.0	0.0	2.0	2.0	0.0	2.0	100.0		100.0			1.0
ECB_03860	rplA	168	N	1	0.0	0.0	0.0	0.0			1.0		0.0	0.0	0.0	0.0			1.0		0.0	0.0	2.0	2.0			1.0		R.YRNDKN[+1]GIIHTTIGK.V	4.0	0.0	4.0	2.0	0.0	2.0	50.0		50.0			1.0
ECB_03613	glmS	306	N	1	0.0	31.0	0.0	24.0			1.0		0.0	21.0	0.0	4.0			1.0		1.0	24.0	0.0	6.0			1.0	inf	K.VEHIQILACGTSYN[+1]SGMVSR.Y	111.0	77.0	34.0	1.0	1.0	0.0	0.900900900901	1.2987012987	0.0			1.0
ECB_03613	glmS	285	N	1	0.0	15.0	0.0	5.0			1.0		0.0	16.0	0.0	0.0			1.0		0.0	40.0	0.0	31.0			1.0		R.ISHGQVDLSELGPN[+1]ADELLSKVEHIQILACGTSYNSGMVSR.Y	107.0	71.0	36.0	0.0	0.0	0.0	0.0	0.0	0.0			1.0
ECB_03613	glmS	99	N	1	0.0	0.0	0.0	0.0			1.0		0.0	0.0	0.0	0.0			1.0		0.0	13.0	0.0	16.0			1.0		R.WATHGEPSEVNAHPHVSEHIVVVHN[+1]GIIENHEPLREELK.A	29.0	13.0	16.0	0.0	0.0	0.0	0.0	0.0	0.0			1.0
ECB_03864	rpoC	206	N	1	0.0	41.0	0.0	44.0			1.0		2.0	23.0	1.0	16.0			1.0	1.39130434783	1.0	57.0	0.0	33.0			1.0	inf	K.SMDLEQECEQLREELN[+1]ETNSETKR.K	218.0	124.0	94.0	4.0	3.0	1.0	1.83486238532	2.41935483871	1.06382978723			1.0
ECB_03864	rpoC	458	N	1	0.0	10.0	2.0	33.0			1.0	0.0	0.0	1.0	0.0	0.0			1.0		0.0	1.0	0.0	2.0			1.0		K.AIQLHPLVCAAYN[+1]ADFDGDQMAVHVPLTLEAQLEAR.A	49.0	12.0	37.0	2.0	0.0	2.0	4.08163265306	0.0	5.40540540541			1.0
ECB_03589	yidC	125	N	1	0.0	0.0	0.0	0.0			1.0		0.0	0.0	0.0	0.0			1.0		0.0	12.0	1.0	11.0			1.0	0.0	R.DGPDNPAN[+1]GPRPMYNVEKDAYVLAEGQNELQVPMTYTDAAGNTFTK.T	24.0	12.0	12.0	1.0	0.0	1.0	4.16666666667	0.0	8.33333333333			1.0
ECB_03864	rpoC	1019	N	1	0.0	38.0	0.0	41.0			1.0		1.0	15.0	1.0	18.0			1.0	1.2	1.0	39.0	2.0	38.0			1.0	0.487179487179	K.GDGEQVAGGETVAN[+1]WDPHTMPVITEVSGFVR.F	194.0	94.0	100.0	5.0	2.0	3.0	2.57731958763	2.12765957447	3.0			1.0
ECB_03877	hupA	2	N	1	0.0	26.0	0.0	13.0			1.0		0.0	0.0	0.0	69.0			1.0		0.0	12.0	0.0	102.0			1.0		.MN[+1]KTQLIDVIAEKAELSK.T	222.0	38.0	184.0	0.0	0.0	0.0	0.0	0.0	0.0			1.0
ECB_03882	purD	124	N	1	0.0	85.0	0.0	95.0			1.0		0.0	73.0	0.0	59.0			1.0		0.0	76.0	0.0	70.0			1.0		R.HKIPTAEYQN[+1]FTEVEPALAYLR.E	458.0	234.0	224.0	0.0	0.0	0.0	0.0	0.0	0.0			1.0
ECB_03582	gyrB	746	N	1	0.0	31.0	1.0	43.0			1.0	0.0	0.0	25.0	0.0	25.0			1.0		0.0	7.0	0.0	9.0			1.0		K.GLGEMN[+1]PEQLWETTMDPESR.R	141.0	63.0	78.0	1.0	0.0	1.0	0.709219858156	0.0	1.28205128205			1.0
ECB_03581	yidB	116	N	1	0.0	2.0	0.0	1.0			1.0		0.0	0.0	0.0	0.0			1.0		0.0	2.0	1.0	8.0			1.0	0.0	K.IIDALSPQGEVSPQANN[+1]DLLSAGMELLK.G	14.0	4.0	10.0	1.0	0.0	1.0	7.14285714286	0.0	10.0			1.0
ECB_03580	yidA	70	N	1	0.0	28.0	0.0	34.0			1.0		0.0	26.0	0.0	25.0			1.0		1.0	22.0	0.0	23.0			1.0	inf	K.ELHMEQPGDYCITYN[+1]GALVQK.A	159.0	77.0	82.0	1.0	1.0	0.0	0.62893081761	1.2987012987	0.0			1.0
ECB_03570	ibpA	45	N	1	0.0	13.0	0.0	19.0			1.0		0.0	3.0	0.0	0.0			1.0		1.0	47.0	0.0	27.0			1.0	inf	R.LFNHLENNQSQSNGGYPPYNVELVDEN[+1]HYR.I	110.0	64.0	46.0	1.0	1.0	0.0	0.909090909091	1.5625	0.0			1.0
ECB_03883	purH	163	N	1	1.0	23.0	0.0	11.0			1.0	inf	0.0	43.0	0.0	26.0			1.0		0.0	56.0	0.0	53.0			1.0		K.SSDYDAIIKEMDDN[+1]EGSLTLATR.F	213.0	123.0	90.0	1.0	1.0	0.0	0.469483568075	0.813008130081	0.0			1.0
ECB_03570	ibpA	38	N	1	0.0	13.0	0.0	19.0			1.0		0.0	3.0	0.0	0.0			1.0		1.0	47.0	0.0	27.0			1.0	inf	R.LFNHLENNQSQSNGGYPPYN[+1]VELVDENHYR.I	110.0	64.0	46.0	1.0	1.0	0.0	0.909090909091	1.5625	0.0			1.0
ECB_03883	purH	231	N	1	0.0	102.0	0.0	122.0			1.0		0.0	41.0	0.0	73.0			1.0		2.0	106.0	1.0	100.0			1.0	1.88679245283	R.YGEN[+1]SHQQAAFYIEENVKEASVATATQVQGK.A,R.YGEN[+1]SHQQAAFYIEENVK.E	547.0	251.0	296.0	3.0	2.0	1.0	0.54844606947	0.796812749004	0.337837837838			1.0
ECB_03544	nlpA	40	N	1	0.0	32.0	0.0	0.0			1.0		1.0	30.0	0.0	2.0			1.0	inf	0.0	33.0	0.0	16.0			1.0		K.VGVIN[+1]GAEQDVAEVAK.K	114.0	96.0	18.0	1.0	1.0	0.0	0.877192982456	1.04166666667	0.0			1.0
ECB_03883	purH	264	N	1	1.0	58.0	0.0	43.0			1.0	inf	0.0	45.0	0.0	34.0			1.0		0.0	47.0	0.0	33.0			1.0		K.ALSYNN[+1]IADTDAALECVKEFAEPACVIVK.H	261.0	151.0	110.0	1.0	1.0	0.0	0.383141762452	0.662251655629	0.0			1.0
ECB_03470	yibO	401	N	1	1.0	47.0	0.0	45.0			1.0	inf	0.0	31.0	0.0	31.0			1.0		0.0	29.0	0.0	32.0			1.0		K.SGKYDTIICNYPN[+1]GDMVGHTGVMEAAVK.A	216.0	108.0	108.0	1.0	1.0	0.0	0.462962962963	0.925925925926	0.0			1.0
ECB_03470	yibO	398	N	1	3.0	45.0	2.0	42.0			1.0	1.4	1.0	30.0	1.0	30.0			1.0	1.0	1.0	28.0	1.0	31.0			1.0	1.10714285714	K.SGKYDTIICN[+1]YPNGDMVGHTGVMEAAVK.A	215.0	108.0	107.0	9.0	5.0	4.0	4.18604651163	4.62962962963	3.73831775701			1.0
ECB_03845	argH	145	N	1	0.0	58.0	0.0	51.0			1.0		0.0	20.0	0.0	10.0			1.0		0.0	38.0	0.0	35.0			1.0		R.QLQSALVETAQN[+1]NQDAVMPGYTHLQR.A	212.0	116.0	96.0	0.0	0.0	0.0	0.0	0.0	0.0			1.0
ECB_03616	atpD	198	N	1	0.0	96.0	0.0	142.0			1.0		0.0	58.0	0.0	30.0			1.0		1.0	89.0	1.0	106.0			1.0	1.19101123596	R.TREGNDFYHEMTDSN[+1]VIDKVSLVYGQMNEPPGNR.L	523.0	244.0	279.0	2.0	1.0	1.0	0.38240917782	0.409836065574	0.358422939068			1.0
ECB_03618	atpA	20	N	1	0.0	41.0	0.0	44.0			1.0		0.0	27.0	0.0	28.0			1.0		1.0	66.0	0.0	46.0			1.0	inf	R.IAQFN[+1]VVSEAHNEGTIVSVSDGVIR.I	253.0	135.0	118.0	1.0	1.0	0.0	0.395256916996	0.740740740741	0.0			1.0
ECB_03637	rbsB	66	N	1	0.0	138.0	0.0	286.0			1.0		0.0	98.0	0.0	196.0			1.0		1.0	81.0	1.0	142.0			1.0	1.75308641975	K.EADKLGYNLVVLDSQN[+1]NPAKELANVQDLTVR.G	943.0	318.0	625.0	2.0	1.0	1.0	0.212089077413	0.314465408805	0.16			1.0
ECB_03794	sodA	40	N	1	1.0	113.0	0.0	105.0			1.0	inf	1.0	49.0	0.0	50.0			1.0	inf	0.0	40.0	0.0	59.0			1.0		K.HHQTYVNNAN[+1]AALESLPEFANLPVEELITK.L	418.0	204.0	214.0	2.0	2.0	0.0	0.478468899522	0.980392156863	0.0			1.0
ECB_03779	fdoG	861	N	1	2.0	3.0	0.0	0.0			1.0		0.0	0.0	0.0	0.0			1.0		1.0	18.0	0.0	0.0			1.0		K.MAEGPFPEHYEPFETPLGTN[+1]PLHPNVISNPAAR.I	24.0	24.0	0.0	3.0	3.0	0.0	12.5	12.5				1.0
ECB_03794	sodA	51	N	1	0.0	114.0	0.0	105.0			1.0		0.0	50.0	1.0	49.0			1.0	0.0	0.0	40.0	1.0	58.0			1.0	0.0	K.HHQTYVNNANAALESLPEFAN[+1]LPVEELITKLDQLPADKK.T	418.0	204.0	214.0	2.0	0.0	2.0	0.478468899522	0.0	0.934579439252			1.0
ECB_03778	fdoH	61	N	1	0.0	0.0	0.0	0.0			1.0		0.0	0.0	0.0	0.0			1.0		1.0	24.0	0.0	0.0			1.0		K.ACQVACSEWNDIRDTVGN[+1]NIGVYDNPNDLSAK.S	25.0	25.0	0.0	1.0	1.0	0.0	4.0	4.0				1.0
ECB_03755	glnA	40	N	1	0.0	154.0	0.0	124.0			1.0		0.0	72.0	0.0	78.0			1.0		0.0	136.0	0.0	112.0			1.0		K.GKEQHVTIPAHQVN[+1]AEFFEEGKMFDGSSIGGWK.G	676.0	362.0	314.0	0.0	0.0	0.0	0.0	0.0	0.0			1.0
ECB_03746	dsbA	189	N	1	0.0	26.0	1.0	37.0			1.0	0.0	0.0	33.0	0.0	34.0			1.0		0.0	10.0	0.0	25.0			1.0		K.YQLNPQGMDTSN[+1]MDVFVQQYADTVK.Y	166.0	69.0	97.0	1.0	0.0	1.0	0.602409638554	0.0	1.03092783505			1.0
ECB_03738	pepQ	425	N	1	0.0	77.0	0.0	93.0			1.0		0.0	16.0	1.0	45.0			1.0	0.0	0.0	19.0	0.0	25.0			1.0		R.IEDN[+1]VVIHENNVENMTR.D	276.0	112.0	164.0	1.0	0.0	1.0	0.36231884058	0.0	0.609756097561			1.0
ECB_03794	sodA	191	N	1	0.0	52.0	0.0	55.0			1.0		0.0	35.0	1.0	53.0			1.0	0.0	0.0	18.0	0.0	43.0			1.0		R.RPDYIKEFWN[+1]VVNWDEAAAR.F	257.0	105.0	152.0	1.0	0.0	1.0	0.389105058366	0.0	0.657894736842			1.0
ECB_03734	ubiD	432	N	1	0.0	25.0	0.0	20.0			1.0		1.0	14.0	1.0	15.0			1.0	1.07142857143	0.0	27.0	0.0	28.0			1.0		R.DTVLVEN[+1]TPIDYLDFASPVSGLGSK.M	131.0	67.0	64.0	2.0	1.0	1.0	1.52671755725	1.49253731343	1.5625			1.0
ECB_03798	cpxR	126	N	1	0.0	34.0	0.0	97.0			1.0		0.0	26.0	0.0	38.0			1.0		0.0	22.0	0.0	28.0			1.0		R.SHWSEQQQN[+1]NDNGSPTLEVDALVLNPGR.Q	245.0	82.0	163.0	0.0	0.0	0.0	0.0	0.0	0.0			1.0
ECB_03708	metE	506	N	1	0.0	91.0	1.0	94.0			1.0	0.0	0.0	39.0	0.0	41.0			1.0		0.0	27.0	0.0	12.0			1.0		R.NDMVEYFGEHLDGFVFTQN[+1]GWVQSYGSR.C	305.0	157.0	148.0	1.0	0.0	1.0	0.327868852459	0.0	0.675675675676			1.0
ECB_03705	yigL	251	N	1	0.0	0.0	0.0	0.0			1.0		0.0	0.0	0.0	0.0			1.0		1.0	2.0	0.0	2.0			1.0	inf	R.LKDLHPELEVIGTN[+1]AEDAVPHYLR.K	5.0	3.0	2.0	1.0	1.0	0.0	20.0	33.3333333333	0.0			1.0
ECB_03886	aceB	141	N	1	0.0	19.0	0.0	95.0			1.0		0.0	13.0	1.0	87.0			1.0	0.0	0.0	2.0	0.0	18.0			1.0		R.DAVN[+1]GTISYTNEAGK.I	235.0	34.0	201.0	1.0	0.0	1.0	0.425531914894	0.0	0.497512437811			1.0
ECB_03685	dapF	75	N	1	0.0	0.0	0.0	0.0			1.0		0.0	0.0	2.0	0.0			1.0		0.0	17.0	0.0	5.0			1.0		R.IFNADGSEVAQCGN[+1]GAR.C	24.0	17.0	7.0	2.0	0.0	2.0	8.33333333333	0.0	28.5714285714			1.0
ECB_03661	rho	142	N	1	0.0	55.0	0.0	70.0			1.0		0.0	44.0	0.0	60.0			1.0		0.0	38.0	1.0	42.0			1.0	0.0	K.ILFENLTPLHAN[+1]SR.L	310.0	137.0	173.0	1.0	0.0	1.0	0.322580645161	0.0	0.578034682081			1.0
ECB_03658	rhlB	330	N	1	0.0	27.0	0.0	12.0			1.0		1.0	9.0	0.0	3.0			1.0	inf	0.0	26.0	0.0	15.0			1.0		R.GLHIPAVTHVFN[+1]YDLPDDCEDYVHR.I	93.0	63.0	30.0	1.0	1.0	0.0	1.0752688172	1.5873015873	0.0			1.0
ECB_03658	rhlB	214	N	1	1.0	42.0	1.0	25.0			1.0	0.595238095238	3.0	23.0	2.0	15.0			1.0	0.978260869565	0.0	3.0	0.0	0.0			1.0		R.VRELAFEQMN[+1]NAEYIEVEPEQK.T	115.0	72.0	43.0	7.0	4.0	3.0	6.08695652174	5.55555555556	6.97674418605			1.0
ECB_03649	ilvD	109	N	1	0.0	9.0	0.0	0.0			1.0		0.0	0.0	0.0	0.0			1.0		2.0	1.0	0.0	0.0			1.0		R.ELIADSVEYMVN[+1]AHCADAMVCISNCDK.I	12.0	12.0	0.0	2.0	2.0	0.0	16.6666666667	16.6666666667				1.0
ECB_03840	yijP	431	N	1	0.0	2.0	0.0	2.0			1.0		0.0	0.0	1.0	0.0			1.0		1.0	5.0	0.0	4.0			1.0	inf	K.FDGNTDHVPPGLSAEELESYNDYDN[+1]ANLYNDHVVASLIK.D	15.0	8.0	7.0	2.0	1.0	1.0	13.3333333333	12.5	14.2857142857			1.0
ECB_03648	ilvE	189	N	1	2.0	19.0	0.0	1.0			1.0	inf	0.0	0.0	0.0	0.0			1.0		0.0	2.0	0.0	0.0			1.0		R.HGYQEGIALDVN[+1]GYISEGAGENLFEVK.D	24.0	23.0	1.0	2.0	2.0	0.0	8.33333333333	8.69565217391	0.0			1.0
ECB_03646	ilvG	481	N	1	0.0	7.0	1.0	18.0			1.0	0.0	0.0	1.0	0.0	6.0			1.0		0.0	10.0	1.0	9.0			1.0	0.0	R.YSETTLTDN[+1]PDFLMLASAFGIPGQHITR.K	53.0	18.0	35.0	2.0	0.0	2.0	3.77358490566	0.0	5.71428571429			1.0
ECB_03646	ilvG	326	N	1	0.0	1.0	0.0	0.0			1.0		0.0	0.0	0.0	0.0			1.0		2.0	9.0	0.0	0.0			1.0		R.QAHVALQGDLNALLPALQQPLN[+1]INDWQLHCAQLR.D	12.0	12.0	0.0	2.0	2.0	0.0	16.6666666667	16.6666666667				1.0
ECB_03638	rbsK	258	N	1	0.0	1.0	0.0	0.0			1.0		0.0	1.0	0.0	0.0			1.0		0.0	4.0	0.0	1.0			1.0		R.VQAVDTIAAGDTFN[+1]GALITALLEEKPLPEAIR.F	7.0	6.0	1.0	0.0	0.0	0.0	0.0	0.0	0.0			1.0
ECB_03638	rbsK	57	N	1	0.0	32.0	1.0	37.0			1.0	0.0	0.0	36.0	1.0	43.0			1.0	0.0	0.0	14.0	1.0	14.0			1.0	0.0	R.SGAN[+1]IAFIACTGDDSIGESVR.Q	179.0	82.0	97.0	3.0	0.0	3.0	1.67597765363	0.0	3.09278350515			1.0
ECB_03840	yijP	433	N	1	0.0	2.0	0.0	2.0			1.0		0.0	0.0	0.0	1.0			1.0		0.0	6.0	0.0	4.0			1.0		K.FDGNTDHVPPGLSAEELESYNDYDNAN[+1]LYNDHVVASLIK.D	15.0	8.0	7.0	0.0	0.0	0.0	0.0	0.0	0.0			1.0
ECB_03637	rbsB	250	N	1	0.0	28.0	0.0	67.0			1.0		0.0	20.0	0.0	68.0			1.0		0.0	24.0	0.0	125.0			1.0		K.SDVMVVGFDGTPDGEKAVN[+1]DGKLAATIAQLPDQIGAK.G	332.0	72.0	260.0	0.0	0.0	0.0	0.0	0.0	0.0			1.0
ECB_03825	metB	183	N	1	0.0	3.0	0.0	0.0			1.0		0.0	0.0	0.0	0.0			1.0		2.0	18.0	0.0	0.0			1.0		R.EVGAVSVVDNTFLSPALQN[+1]PLALGADLVLHSCTK.Y	23.0	23.0	0.0	2.0	2.0	0.0	8.69565217391	8.69565217391				1.0
ECB_03887	aceA	67	N	1	0.0	13.0	0.0	77.0			1.0		0.0	2.0	1.0	84.0			1.0	0.0	0.0	26.0	0.0	49.0			1.0		K.KGYIN[+1]SLGALTGGQALQQAK.A,K.GYIN[+1]SLGALTGGQALQQAK.A	252.0	41.0	211.0	1.0	0.0	1.0	0.396825396825	0.0	0.473933649289			1.0
ECB_03454	mtlA	414	N	1	0.0	8.0	1.0	21.0			1.0	0.0	0.0	1.0	0.0	6.0			1.0		0.0	9.0	0.0	31.0			1.0		K.IQDAGLSQISVTN[+1]SAINNLPPDVDLVITHR.D	77.0	18.0	59.0	1.0	0.0	1.0	1.2987012987	0.0	1.69491525424			1.0
ECB_03454	mtlA	194	N	1	0.0	0.0	0.0	0.0			1.0		0.0	0.0	0.0	0.0			1.0		0.0	2.0	1.0	3.0			1.0	0.0	K.ILFLNNAIN[+1]HGIFSPLGIQQSHELGK.S	6.0	2.0	4.0	1.0	0.0	1.0	16.6666666667	0.0	25.0			1.0
ECB_03238	rpe	40	N	1	1.0	14.0	0.0	5.0			1.0	inf	0.0	3.0	0.0	6.0			1.0		0.0	10.0	1.0	11.0			1.0	0.0	K.ALAAGADVVHFDVMDN[+1]HYVPNLTIGPMVLK.S	51.0	28.0	23.0	2.0	1.0	1.0	3.92156862745	3.57142857143	4.34782608696			1.0
ECB_03219	cysG	283	N	1	0.0	10.0	0.0	0.0			1.0		1.0	10.0	0.0	0.0			1.0		0.0	2.0	0.0	0.0			1.0		R.AGYHCVPQEEIN[+1]QILLR.E	23.0	23.0	0.0	1.0	1.0	0.0	4.34782608696	4.34782608696				1.0
ECB_03906	malE	320	N	1	0.0	10.0	0.0	39.0			1.0		0.0	27.0	1.0	26.0			1.0	0.0	0.0	28.0	0.0	51.0			1.0		K.EFLENYLLTDEGLEAVN[+1]KDKPLGAVALK.S	182.0	65.0	117.0	1.0	0.0	1.0	0.549450549451	0.0	0.854700854701			1.0
ECB_03908	lamB	281	N	1	0.0	0.0	0.0	6.0			1.0		0.0	0.0	0.0	0.0			1.0		0.0	10.0	1.0	12.0			1.0	0.0	K.GLSQGSGVAFDN[+1]EKFAYNINNNGHMLR.I	29.0	10.0	19.0	1.0	0.0	1.0	3.44827586207	0.0	5.26315789474			1.0
ECB_03941	acs	210	N	1	0.0	0.0	0.0	14.0			1.0		0.0	0.0	0.0	6.0			1.0		0.0	0.0	2.0	17.0			1.0		K.NVDDALKNPN[+1]VTSVEHVVVLKR.T	39.0	0.0	39.0	2.0	0.0	2.0	5.12820512821		5.12820512821			1.0
ECB_03941	acs	566	N	1	0.0	0.0	1.0	8.0			1.0		0.0	0.0	1.0	1.0			1.0		0.0	0.0	0.0	6.0			1.0		K.GQAIYAYVTLN[+1]HGEEPSPELYAEVR.N	17.0	0.0	17.0	2.0	0.0	2.0	11.7647058824		11.7647058824			1.0
ECB_04000	lysU	425	N	1	0.0	0.0	1.0	16.0			1.0		0.0	2.0	0.0	14.0			1.0		0.0	13.0	0.0	16.0			1.0		R.EIGN[+1]GFSELNDAEDQAER.F	62.0	15.0	47.0	1.0	0.0	1.0	1.61290322581	0.0	2.12765957447			1.0
ECB_03191	fusA	296	N	1	0.0	13.0	0.0	0.0			1.0		0.0	0.0	0.0	1.0			1.0		0.0	2.0	0.0	11.0			1.0		K.NKGVQAMLDAVIDYLPSPVDVPAIN[+1]GILDDGKDTPAER.H	27.0	15.0	12.0	0.0	0.0	0.0	0.0	0.0	0.0			1.0
ECB_03187	bfr	17	N	1	0.0	2.0	0.0	45.0			1.0		0.0	1.0	1.0	32.0			1.0	0.0	0.0	9.0	0.0	45.0			1.0		K.LLGN[+1]ELVAINQYFLHAR.M	135.0	12.0	123.0	1.0	0.0	1.0	0.740740740741	0.0	0.813008130081			1.0
ECB_03170	rplD	24	N	1	0.0	96.0	0.0	76.0			1.0		1.0	70.0	0.0	65.0			1.0	inf	1.0	132.0	0.0	92.0			1.0	inf	K.DAQSALTVSETTFGRDFN[+1]EALVHQVVVAYAAGAR.Q	533.0	300.0	233.0	2.0	2.0	0.0	0.375234521576	0.666666666667	0.0			1.0
ECB_03166	rplV	61	N	1	0.0	67.0	0.0	156.0			1.0		0.0	38.0	1.0	117.0			1.0	0.0	0.0	68.0	0.0	119.0			1.0		K.KVLESAIANAEHN[+1]DGADIDDLK.V	566.0	173.0	393.0	1.0	0.0	1.0	0.17667844523	0.0	0.254452926209			1.0
ECB_03166	rplV	57	N	1	0.0	67.0	0.0	156.0			1.0		0.0	38.0	0.0	118.0			1.0		0.0	68.0	1.0	119.0			1.0	0.0	K.VLESAIAN[+1]AEHNDGADIDDLKVTK.I	567.0	173.0	394.0	1.0	0.0	1.0	0.176366843034	0.0	0.253807106599			1.0
ECB_03240	damX	210	N	1	0.0	0.0	0.0	0.0			1.0		0.0	0.0	0.0	0.0			1.0		1.0	4.0	0.0	0.0			1.0		R.VEVQGDLNNALTQPQN[+1]QQQLNNVAVNSTLPTEPATVAPVR.N	5.0	5.0	0.0	1.0	1.0	0.0	20.0	20.0				1.0
ECB_04041	hflK	237	N	1	0.0	21.0	0.0	25.0			1.0		0.0	10.0	0.0	5.0			1.0		1.0	19.0	1.0	31.0			1.0	1.63157894737	R.ELEETIRPYDMGITLLDVN[+1]FQAARPPEEVK.A	113.0	51.0	62.0	2.0	1.0	1.0	1.76991150442	1.96078431373	1.61290322581			1.0
ECB_04042	hflC	43	N	1	0.0	22.0	0.0	33.0			1.0		2.0	18.0	1.0	10.0			1.0	1.11111111111	0.0	46.0	0.0	24.0			1.0		K.VLRDDDN[+1]KPLVYEPGLHFK.I	156.0	88.0	68.0	3.0	2.0	1.0	1.92307692308	2.27272727273	1.47058823529			1.0
ECB_03156	rplF	48	N	1	0.0	0.0	0.0	1.0			1.0		0.0	0.0	0.0	0.0			1.0		0.0	0.0	1.0	7.0			1.0		K.HADN[+1]TLTFGPR.D	9.0	0.0	9.0	1.0	0.0	1.0	11.1111111111		11.1111111111			1.0
ECB_04044	purA	170	N	1	0.0	71.0	1.0	70.0			1.0	0.0	0.0	52.0	0.0	41.0			1.0		0.0	51.0	0.0	58.0			1.0		K.LKEVMEYHN[+1]FQLVNYYK.A	344.0	174.0	170.0	1.0	0.0	1.0	0.290697674419	0.0	0.588235294118			1.0
ECB_04078	ytfB	194	N	1	0.0	11.0	1.0	10.0			1.0	0.0	0.0	0.0	0.0	0.0			1.0		0.0	0.0	0.0	4.0			1.0		K.IRQNASGVVTGLTIDTGN[+1]NQQVLFTR.Q	26.0	11.0	15.0	1.0	0.0	1.0	3.84615384615	0.0	6.66666666667			1.0
ECB_03154	rpsE	73	N	1	0.0	184.0	0.0	164.0			1.0		1.0	164.0	1.0	169.0			1.0	1.03048780488	0.0	170.0	0.0	200.0			1.0		R.NMIN[+1]VALNNGTLQHPVK.G	1053.0	519.0	534.0	2.0	1.0	1.0	0.189933523267	0.19267822736	0.187265917603			1.0
ECB_04079	fklB	91	N	1	0.0	8.0	0.0	0.0			1.0		0.0	0.0	0.0	16.0			1.0		0.0	4.0	1.0	6.0			1.0	0.0	K.YLEEN[+1]AKKEGVNSTESGLQFR.V	35.0	12.0	23.0	1.0	0.0	1.0	2.85714285714	0.0	4.34782608696			1.0
ECB_04085	cpdB	472	N	1	0.0	0.0	1.0	3.0			1.0		0.0	0.0	0.0	0.0			1.0		0.0	0.0	0.0	0.0			1.0		K.EWLECSAGQFNQIDPDN[+1]TKPQSLINWDGFR.T	4.0	0.0	4.0	1.0	0.0	1.0	25.0		25.0			1.0
ECB_03139	rrmB	411	N	1	0.0	3.0	0.0	9.0			1.0		0.0	1.0	0.0	0.0			1.0		0.0	12.0	0.0	8.0			1.0		R.TADAELCETGTPEQPGKQN[+1]LPGAEEGDGFFYAK.L	33.0	16.0	17.0	0.0	0.0	0.0	0.0	0.0	0.0			1.0
ECB_03139	rrmB	27	N	1	0.0	3.0	0.0	7.0			1.0		0.0	0.0	1.0	5.0			1.0		0.0	0.0	0.0	0.0			1.0		R.SMAAQAVEQVVEQGQSLSN[+1]ILPPLQQK.V	16.0	3.0	13.0	1.0	0.0	1.0	6.25	0.0	7.69230769231			1.0
ECB_04106	nrdD	59	N	1	0.0	0.0	0.0	0.0			1.0		0.0	0.0	0.0	0.0			1.0		0.0	0.0	1.0	0.0			1.0		R.NQVDIN[+1]EIQTAVENQLMSGPYK.Q	1.0	0.0	1.0	1.0	0.0	1.0	100.0		100.0			1.0
ECB_03138	fmt	269	N	1	0.0	30.0	0.0	7.0			1.0		0.0	21.0	0.0	7.0			1.0		0.0	20.0	1.0	26.0			1.0	0.0	K.ASVIDTATNAAPGTILEAN[+1]KQGIQVATGDGILNLLSLQPAGKK.A	112.0	71.0	41.0	1.0	0.0	1.0	0.892857142857	0.0	2.43902439024			1.0
ECB_03112	yhdH	93	N	1	0.0	0.0	0.0	19.0			1.0		0.0	0.0	0.0	10.0			1.0		0.0	2.0	0.0	12.0			1.0		R.FHAGQEVLLTGWGVGEN[+1]HWGGLAEQAR.V	43.0	2.0	41.0	0.0	0.0	0.0	0.0	0.0	0.0			1.0
ECB_04041	hflK	392	N	1	0.0	182.0	0.0	60.0			1.0		3.0	176.0	2.0	141.0			1.0	1.20170454545	0.0	67.0	0.0	86.0			1.0		R.LPPASSSTTSGASN[+1]TSSTSQGDIMDQR.R	717.0	428.0	289.0	5.0	3.0	2.0	0.697350069735	0.700934579439	0.692041522491			1.0
ECB_03095	degS	200	N	1	1.0	7.0	0.0	8.0			1.0	inf	0.0	1.0	0.0	1.0			1.0		0.0	7.0	0.0	12.0			1.0		R.QNFLQTDASINHGN[+1]SGGALVNSLGELMGINTLSFDK.S	37.0	16.0	21.0	1.0	1.0	0.0	2.7027027027	6.25	0.0			1.0
ECB_03242	aroK	29	N	1	1.0	46.0	1.0	33.0			1.0	0.717391304348	0.0	26.0	0.0	19.0			1.0		0.0	26.0	1.0	38.0			1.0	0.0	R.QLAQQLN[+1]MEFYDSDQEIEKR.T	191.0	99.0	92.0	3.0	1.0	2.0	1.57068062827	1.0101010101	2.17391304348			1.0
ECB_03255	pckA	186	N	1	0.0	0.0	2.0	24.0			1.0		0.0	0.0	1.0	23.0			1.0		0.0	8.0	0.0	24.0			1.0		K.CTNPQWKEQGLN[+1]SENFVAFNLTER.M	82.0	8.0	74.0	3.0	0.0	3.0	3.65853658537	0.0	4.05405405405			1.0
ECB_03443	aldB	4	N	1	0.0	0.0	0.0	0.0			1.0		0.0	0.0	0.0	0.0			1.0		0.0	0.0	1.0	0.0			1.0		.MTNN[+1]PPSAQIKPGEYGFPLK.L	1.0	0.0	1.0	1.0	0.0	1.0	100.0		100.0			1.0
ECB_03418	xylF	272	N	1	0.0	0.0	0.0	0.0			1.0		0.0	0.0	0.0	0.0			1.0		0.0	0.0	2.0	0.0			1.0		R.IAAGTQTMTVYKPITLLAN[+1]TAAEIAVELGNGQEPK.A	2.0	0.0	2.0	2.0	0.0	2.0	100.0		100.0			1.0
ECB_03404	yiaF	81	N	1	0.0	10.0	0.0	0.0			1.0		0.0	0.0	0.0	0.0			1.0		0.0	0.0	0.0	0.0			1.0		K.QFGPFVSDYAILYGYSQQVN[+1]QAMDSGLRPVVDSVNAIR.V	10.0	10.0	0.0	0.0	0.0	0.0	0.0	0.0				1.0
ECB_03395	dppA	260	N	1	0.0	191.0	0.0	204.0			1.0		0.0	142.0	1.0	180.0			1.0	0.0	0.0	101.0	0.0	185.0			1.0		K.LQKN[+1]ECQVMPYPNPADIAR.M	1004.0	434.0	570.0	1.0	0.0	1.0	0.0996015936255	0.0	0.175438596491			1.0
ECB_03891	metH	279	N	1	2.0	36.0	1.0	34.0			1.0	1.88888888889	1.0	22.0	0.0	16.0			1.0	inf	0.0	29.0	1.0	30.0			1.0	0.0	R.IAECYVTAHPNAGLPN[+1]AFGEYDLDADTMAK.Q	172.0	90.0	82.0	5.0	3.0	2.0	2.90697674419	3.33333333333	2.43902439024			1.0
ECB_03392	dppD	5	N	1	0.0	18.0	0.0	2.0			1.0		1.0	12.0	0.0	2.0			1.0	inf	0.0	9.0	0.0	4.0			1.0		M.ALLN[+1]VDKLSVHFGDESAPFR.A	48.0	40.0	8.0	1.0	1.0	0.0	2.08333333333	2.5	0.0			1.0
ECB_03349	gor	338	N	1	1.0	29.0	0.0	24.0			1.0	inf	0.0	4.0	0.0	2.0			1.0		1.0	18.0	1.0	14.0			1.0	0.777777777778	R.LFNNKPDEHLDYSN[+1]IPTVVFSHPPIGTVGLTEPQAR.E	94.0	53.0	41.0	3.0	2.0	1.0	3.1914893617	3.77358490566	2.43902439024			1.0
ECB_03349	gor	187	N	1	0.0	0.0	0.0	0.0			1.0		0.0	0.0	0.0	0.0			1.0		1.0	27.0	0.0	1.0			1.0	inf	R.VAVVGAGYIAVELAGVIN[+1]GLGAK.T	29.0	28.0	1.0	1.0	1.0	0.0	3.44827586207	3.57142857143	0.0			1.0
ECB_03347	prlC	290	N	1	0.0	62.0	0.0	63.0			1.0		0.0	90.0	0.0	64.0			1.0		1.0	59.0	0.0	55.0			1.0	inf	K.MAEN[+1]PQQVLDFLTDLAKR.A	394.0	212.0	182.0	1.0	1.0	0.0	0.253807106599	0.471698113208	0.0			1.0
ECB_03318	zntA	25	N	1	1.0	3.0	0.0	0.0			1.0		0.0	0.0	0.0	0.0			1.0		0.0	0.0	0.0	0.0			1.0		K.KAPQFAAFKPLTTVQN[+1]ANDCCCDGACSSSPTLSENVSGSR.Y	4.0	4.0	0.0	1.0	1.0	0.0	25.0	25.0				1.0
ECB_03312	ftsE	167	N	1	0.0	4.0	0.0	6.0			1.0		1.0	3.0	0.0	2.0			1.0	inf	0.0	14.0	0.0	13.0			1.0		R.AVVNKPAVLLADEPTGN[+1]LDDALSEGILR.L	43.0	22.0	21.0	1.0	1.0	0.0	2.32558139535	4.54545454545	0.0			1.0
ECB_03309	livJ	253	N	1	1.0	33.0	0.0	14.0			1.0	inf	0.0	6.0	0.0	9.0			1.0		0.0	30.0	0.0	42.0			1.0		K.TQFMGPEGVAN[+1]VSLSNIAGESAEGLLVTKPK.N	135.0	70.0	65.0	1.0	1.0	0.0	0.740740740741	1.42857142857	0.0			1.0
ECB_03248	mrcA	358	N	1	0.0	0.0	0.0	0.0			1.0		0.0	0.0	0.0	0.0			1.0		1.0	9.0	0.0	0.0			1.0		K.ALPTYGPLLPAAVTSAN[+1]PQQATAMLADGSTVALSMEGVR.W	10.0	10.0	0.0	1.0	1.0	0.0	10.0	10.0				1.0
ECB_03307	livK	281	N	1	1.0	96.0	0.0	61.0			1.0	inf	0.0	82.0	0.0	77.0			1.0		0.0	74.0	0.0	68.0			1.0		K.RYDQDPAN[+1]QGIVDALKADK.K	459.0	253.0	206.0	1.0	1.0	0.0	0.217864923747	0.395256916996	0.0			1.0
ECB_03297	yhhA	100	N	1	0.0	0.0	1.0	0.0			1.0		0.0	0.0	0.0	11.0			1.0		0.0	0.0	1.0	10.0			1.0		R.QQMLPNTN[+1]GGMLNSNR.N	23.0	0.0	23.0	2.0	0.0	2.0	8.69565217391		8.69565217391			1.0
ECB_03297	yhhA	75	N	1	0.0	0.0	0.0	0.0			1.0		0.0	0.0	0.0	0.0			1.0		0.0	7.0	1.0	16.0			1.0	0.0	K.TQTQLQQQHLENQINN[+1]NSQR.V	24.0	7.0	17.0	1.0	0.0	1.0	4.16666666667	0.0	5.88235294118			1.0
ECB_03897	pgi	183	N	1	0.0	9.0	0.0	0.0			1.0		0.0	6.0	0.0	4.0			1.0		0.0	20.0	0.0	16.0			1.0		K.NHLNMHFVSN[+1]VDGTHIAEVLK.K	55.0	35.0	20.0	0.0	0.0	0.0	0.0	0.0	0.0			1.0
ECB_03285	asd	115	N	1	0.0	44.0	1.0	74.0			1.0	0.0	0.0	70.0	0.0	58.0			1.0		0.0	55.0	0.0	38.0			1.0		R.MKDDAIIILDPVN[+1]QDVITDGLNNGIR.T	340.0	169.0	171.0	1.0	0.0	1.0	0.294117647059	0.0	0.584795321637			1.0
ECB_03280	glgP	513	N	1	0.0	0.0	0.0	0.0			1.0		0.0	0.0	0.0	0.0			1.0		0.0	4.0	0.0	0.0			1.0		R.TDLSLLNELQQHCDFPMVN[+1]HAVHQAK.L	4.0	4.0	0.0	0.0	0.0	0.0	0.0	0.0				1.0
ECB_03897	pgi	383	N	1	0.0	8.0	0.0	9.0			1.0		0.0	0.0	0.0	2.0			1.0		0.0	15.0	0.0	22.0			1.0		R.NGNVVDYQTGPIIWGEPGTN[+1]GQHAFYQLIHQGTK.M	56.0	23.0	33.0	0.0	0.0	0.0	0.0	0.0	0.0			1.0
ECB_03906	malE	244	N	1	0.0	0.0	1.0	45.0			1.0		0.0	2.0	0.0	30.0			1.0		0.0	8.0	0.0	47.0			1.0		K.HMNADTDYSIAEAAFN[+1]KGETAMTINGPWAWSNIDTSK.V	133.0	10.0	123.0	1.0	0.0	1.0	0.751879699248	0.0	0.813008130081			1.0
ECB_03268	malQ	18	N	1	1.0	47.0	0.0	26.0			1.0	inf	0.0	11.0	0.0	4.0			1.0		1.0	55.0	0.0	48.0			1.0	inf	K.RLDNAALAAGISPN[+1]YINAHGKPQSISAETK.R	193.0	115.0	78.0	2.0	2.0	0.0	1.03626943005	1.73913043478	0.0			1.0
ECB_03259	yhgF	757	N	1	2.0	30.0	0.0	13.0			1.0	inf	0.0	23.0	0.0	11.0			1.0		0.0	5.0	0.0	16.0			1.0		R.GREAQPAGN[+1]SAMMDALAAAMGK.K	100.0	60.0	40.0	2.0	2.0	0.0	2.0	3.33333333333	0.0			1.0
ECB_03259	yhgF	560	N	1	0.0	16.0	0.0	14.0			1.0		0.0	3.0	0.0	0.0			1.0		1.0	18.0	0.0	7.0			1.0	inf	R.INHGDN[+1]PLDASTVHPEAYPVVER.I	59.0	38.0	21.0	1.0	1.0	0.0	1.69491525424	2.63157894737	0.0			1.0
ECB_03255	pckA	440	N	1	0.0	19.0	0.0	73.0			1.0		0.0	10.0	0.0	93.0			1.0		0.0	14.0	1.0	54.0			1.0	0.0	K.RMQAAGAQAYLVN[+1]TGWNGTGK.R	264.0	43.0	221.0	1.0	0.0	1.0	0.378787878788	0.0	0.452488687783			1.0
ECB_03255	pckA	189	N	1	0.0	0.0	0.0	26.0			1.0		0.0	0.0	1.0	23.0			1.0		0.0	8.0	0.0	24.0			1.0		K.CTNPQWKEQGLNSEN[+1]FVAFNLTER.M	82.0	8.0	74.0	1.0	0.0	1.0	1.21951219512	0.0	1.35135135135			1.0
ECB_03304	livG	235	N	1	0.0	31.0	0.0	37.0			1.0		1.0	33.0	0.0	32.0			1.0	inf	0.0	31.0	0.0	29.0			1.0		R.IYVVNQGTPLAN[+1]GTPEQIR.N	194.0	96.0	98.0	1.0	1.0	0.0	0.515463917526	1.04166666667	0.0			1.0
ECB_02757	pgk	69	N	1	0.0	63.0	1.0	69.0			1.0	0.0	0.0	41.0	1.0	45.0			1.0	0.0	0.0	46.0	0.0	48.0			1.0		K.VMVTSHLGRPTEGEYN[+1]EEFSLLPVVNYLK.D	314.0	150.0	164.0	2.0	0.0	2.0	0.636942675159	0.0	1.21951219512			1.0
ECB_00002	thrA	311	N	1	0.0	34.0	1.0	43.0			1.0	0.0	0.0	32.0	0.0	33.0			1.0		0.0	27.0	0.0	40.0			1.0		K.GISN[+1]LNNMAMFSVSGPGMK.G	210.0	93.0	117.0	1.0	0.0	1.0	0.47619047619	0.0	0.854700854701			1.0
ECB_02756	fbaA	36	N	1	0.0	44.0	0.0	45.0			1.0		0.0	18.0	0.0	22.0			1.0		1.0	50.0	1.0	49.0			1.0	0.98	K.ENNFALPAVN[+1]CVGTDSINAVLETAAK.V	230.0	113.0	117.0	2.0	1.0	1.0	0.869565217391	0.884955752212	0.854700854701			1.0
ECB_00745	bioD	53	N	1	0.0	0.0	0.0	0.0			1.0		0.0	0.0	1.0	1.0			1.0		0.0	0.0	0.0	0.0			1.0		K.TPEGLRN[+1]SDALALQR.N	2.0	0.0	2.0	1.0	0.0	1.0	50.0		50.0			1.0
ECB_00746	uvrB	374	N	1	0.0	0.0	0.0	0.0			1.0		0.0	0.0	0.0	0.0			1.0		0.0	0.0	1.0	2.0			1.0		R.LPSALDN[+1]RPLKFEEFEALAPQTIYVSATPGNYELEK.S	3.0	0.0	3.0	1.0	0.0	1.0	33.3333333333		33.3333333333			1.0
ECB_00771	ybiX	90	N	1	0.0	0.0	0.0	0.0			1.0		0.0	0.0	1.0	3.0			1.0		0.0	0.0	0.0	0.0			1.0		R.YQNN[+1]ETYGFHVDGAVR.S	4.0	0.0	4.0	1.0	0.0	1.0	25.0		25.0			1.0
ECB_00772	ybiL	595	N	1	0.0	0.0	0.0	50.0			1.0		0.0	0.0	3.0	24.0			1.0		0.0	0.0	0.0	0.0			1.0		R.TDIEN[+1]EVEQNDDGTYSQYGK.K	77.0	0.0	77.0	3.0	0.0	3.0	3.8961038961		3.8961038961			1.0
ECB_00797	yliB	137	N	1	0.0	0.0	0.0	0.0			1.0		0.0	3.0	0.0	1.0			1.0		0.0	0.0	1.0	5.0			1.0		K.ITLKQPFSAFIN[+1]ILAHPATAMISPAALEK.Y	10.0	3.0	7.0	1.0	0.0	1.0	10.0	0.0	14.2857142857			1.0
ECB_00806	dacC	166	N	1	0.0	51.0	1.0	60.0			1.0	0.0	0.0	35.0	0.0	35.0			1.0		0.0	15.0	0.0	27.0			1.0		K.KLGLTN[+1]TTFQTVHGLDAPGQFSTAR.D	224.0	101.0	123.0	1.0	0.0	1.0	0.446428571429	0.0	0.813008130081			1.0
ECB_00859	potF	36	N	1	0.0	10.0	1.0	34.0			1.0	0.0	0.0	7.0	0.0	16.0			1.0		0.0	10.0	0.0	16.0			1.0		K.TLHIYN[+1]WSDYIAPDTVANFEK.E	94.0	27.0	67.0	1.0	0.0	1.0	1.06382978723	0.0	1.49253731343			1.0
ECB_00859	potF	192	N	1	0.0	0.0	0.0	0.0			1.0		0.0	0.0	0.0	0.0			1.0		0.0	0.0	0.0	5.0			1.0		K.SCGVSFLDAPEEVFATVLN[+1]YLGKDPNSTK.A	5.0	0.0	5.0	0.0	0.0	0.0	0.0		0.0			1.0
ECB_00868	artI	107	N	1	0.0	40.0	0.0	46.0			1.0		0.0	26.0	1.0	38.0			1.0	0.0	0.0	27.0	0.0	31.0			1.0		K.QVLFTTPYYDN[+1]SALFVGQQGK.Y	209.0	93.0	116.0	1.0	0.0	1.0	0.478468899522	0.0	0.862068965517			1.0
ECB_00869	artP	92	N	1	1.0	29.0	0.0	25.0			1.0	inf	0.0	6.0	0.0	17.0			1.0		0.0	11.0	0.0	10.0			1.0		R.NVGMVFQQYN[+1]LWPHLTVQQNLIEAPCR.V	99.0	47.0	52.0	1.0	1.0	0.0	1.0101010101	2.12765957447	0.0			1.0
ECB_00882	ybjX	74	N	1	1.0	8.0	0.0	0.0			1.0		0.0	0.0	0.0	0.0			1.0		0.0	0.0	0.0	0.0			1.0		R.LSVEWMN[+1]ELSHWPNLNVLLTR.Q	9.0	9.0	0.0	1.0	1.0	0.0	11.1111111111	11.1111111111				1.0
ECB_00886	clpS	5	N	1	0.0	13.0	0.0	12.0			1.0		0.0	8.0	1.0	13.0			1.0	0.0	0.0	6.0	0.0	0.0			1.0		M.GKTN[+1]DWLDFDQLAEEK.V	53.0	27.0	26.0	1.0	0.0	1.0	1.88679245283	0.0	3.84615384615			1.0
ECB_00892	trxB	167	N	1	0.0	37.0	0.0	35.0			1.0		0.0	31.0	0.0	17.0			1.0		1.0	37.0	0.0	23.0			1.0	inf	K.VAVIGGGNTAVEEALYLSN[+1]IASEVHLIHR.R	181.0	106.0	75.0	1.0	1.0	0.0	0.552486187845	0.943396226415	0.0			1.0
ECB_00907	pflB	251	N	1	0.0	18.0	0.0	22.0			1.0		0.0	1.0	0.0	8.0			1.0		0.0	23.0	0.0	9.0			1.0		K.YGYDISGPATN[+1]AQEAIQWTYFGYLAAVK.S	81.0	42.0	39.0	0.0	0.0	0.0	0.0	0.0	0.0			1.0
ECB_00911	serC	151	N	1	1.0	9.0	0.0	0.0			1.0		0.0	1.0	0.0	0.0			1.0		0.0	23.0	0.0	30.0			1.0		R.EWQLSDNAAYMHYCPN[+1]ETIDGIAIDETPDFGK.D	64.0	34.0	30.0	1.0	1.0	0.0	1.5625	2.94117647059	0.0			1.0
ECB_00918	msbA	425	N	1	0.0	16.0	0.0	20.0			1.0		1.0	14.0	0.0	5.0			1.0	inf	0.0	6.0	0.0	8.0			1.0		R.NQVALVSQN[+1]VHLFNDTVANNIAYAR.T	70.0	37.0	33.0	1.0	1.0	0.0	1.42857142857	2.7027027027	0.0			1.0
ECB_00932	aspC	64	N	1	2.0	60.0	2.0	79.0			1.0	1.31666666667	0.0	48.0	1.0	56.0			1.0	0.0	0.0	28.0	0.0	42.0			1.0		K.KAEQYLLENETTKN[+1]YLGIDGIPEFGR.C	318.0	138.0	180.0	5.0	2.0	3.0	1.57232704403	1.44927536232	1.66666666667			1.0
ECB_00714	modE	53	N	1	0.0	0.0	0.0	0.0			1.0		0.0	0.0	0.0	0.0			1.0		0.0	10.0	1.0	14.0			1.0	0.0	K.SAWDAIN[+1]EMNQLSEHILVER.A	25.0	10.0	15.0	1.0	0.0	1.0	4.0	0.0	6.66666666667			1.0
ECB_00932	aspC	285	N	1	0.0	70.0	0.0	68.0			1.0		1.0	34.0	0.0	34.0			1.0	inf	0.0	73.0	0.0	73.0			1.0		R.ANYSN[+1]PPAHGASVVATILSNDALR.A	353.0	178.0	175.0	1.0	1.0	0.0	0.28328611898	0.561797752809	0.0			1.0
ECB_00713	modF	284	N	1	0.0	0.0	0.0	0.0			1.0		0.0	0.0	0.0	1.0			1.0		0.0	0.0	1.0	0.0			1.0		R.IVLNNGVVSYNDRPILNNLSWQVN[+1]PGEHWQIVGPNGAGK.S	2.0	0.0	2.0	1.0	0.0	1.0	50.0		50.0			1.0
ECB_00708	gpmA	69	N	1	0.0	8.0	0.0	7.0			1.0		0.0	0.0	0.0	2.0			1.0		0.0	16.0	1.0	28.0			1.0	0.0	R.AIHTLWN[+1]VLDELDQAWLPVEK.S	62.0	24.0	38.0	1.0	0.0	1.0	1.61290322581	0.0	2.63157894737			1.0
ECB_00631	asnB	80	N	1	0.0	53.0	1.0	98.0			1.0	0.0	0.0	25.0	0.0	31.0			1.0		0.0	28.0	0.0	21.0			1.0		K.THVLAVNGEIYN[+1]HQALR.A	257.0	106.0	151.0	1.0	0.0	1.0	0.389105058366	0.0	0.662251655629			1.0
ECB_00635	nagB	103	N	1	0.0	22.0	0.0	16.0			1.0		1.0	7.0	0.0	5.0			1.0	inf	0.0	13.0	0.0	7.0			1.0		R.NFFDHVDIPAEN[+1]INLLNGNAPDIDAECR.Q	71.0	43.0	28.0	1.0	1.0	0.0	1.40845070423	2.32558139535	0.0			1.0
ECB_00636	nagE	621	N	1	0.0	17.0	0.0	49.0			1.0		0.0	21.0	0.0	51.0			1.0		0.0	24.0	0.0	40.0			1.0		R.SMISPVVCSN[+1]IDDFSGLIIK.A	202.0	62.0	140.0	0.0	0.0	0.0	0.0	0.0	0.0			1.0
ECB_00645	pgm	148	N	1	1.0	8.0	1.0	16.0			1.0	2.0	0.0	3.0	0.0	8.0			1.0		0.0	24.0	0.0	10.0			1.0		K.KGGPLADGIVITPSHN[+1]PPEDGGIKYNPPNGGPADTNVTK.V	71.0	36.0	35.0	2.0	1.0	1.0	2.81690140845	2.77777777778	2.85714285714			1.0
ECB_00680	gltA	92	N	1	0.0	0.0	0.0	3.0			1.0		0.0	0.0	0.0	0.0			1.0		1.0	2.0	0.0	0.0			1.0		R.GFPIDQLATDSNYLEVCYILLN[+1]GEKPTQEQYDEFK.T	6.0	3.0	3.0	1.0	1.0	0.0	16.6666666667	33.3333333333	0.0			1.0
ECB_00680	gltA	233	N	1	0.0	45.0	2.0	97.0			1.0	0.0	0.0	30.0	1.0	69.0			1.0	0.0	0.0	40.0	0.0	36.0			1.0		R.ILILHADHEQN[+1]ASTSTVR.T	320.0	115.0	205.0	3.0	0.0	3.0	0.9375	0.0	1.46341463415			1.0
ECB_00683	sdhA	518	N	1	0.0	27.0	0.0	27.0			1.0		0.0	9.0	0.0	14.0			1.0		0.0	44.0	1.0	47.0			1.0	0.0	R.LDDTSSEFNTQRVECLELDN[+1]LMETAYATAVSANFR.T	169.0	80.0	89.0	1.0	0.0	1.0	0.591715976331	0.0	1.12359550562			1.0
ECB_00684	sdhB	68	N	1	0.0	0.0	0.0	3.0			1.0		0.0	0.0	0.0	5.0			1.0		0.0	8.0	0.0	12.0			1.0		R.EGVCGSDGLNMN[+1]GK.N	28.0	8.0	20.0	0.0	0.0	0.0	0.0	0.0	0.0			1.0
ECB_00685	sucA	745	N	1	1.0	37.0	0.0	32.0			1.0	inf	2.0	20.0	1.0	13.0			1.0	1.3	0.0	0.0	0.0	0.0			1.0		R.YLQLCAEQN[+1]MQVCVPSTPAQVYHMLR.R	106.0	60.0	46.0	4.0	3.0	1.0	3.77358490566	5.0	2.17391304348			1.0
ECB_00685	sucA	796	N	1	0.0	8.0	0.0	8.0			1.0		0.0	0.0	0.0	0.0			1.0		0.0	18.0	1.0	21.0			1.0	0.0	R.HPLAVSSLEELAN[+1]GTFLPAIGEIDELDPK.G	56.0	26.0	30.0	1.0	0.0	1.0	1.78571428571	0.0	3.33333333333			1.0
ECB_00685	sucA	878	N	1	0.0	23.0	1.0	48.0			1.0	0.0	0.0	6.0	0.0	4.0			1.0		0.0	23.0	0.0	17.0			1.0		K.DFVWCQEEPLN[+1]QGAWYCSQHHFR.E	122.0	52.0	70.0	1.0	0.0	1.0	0.819672131148	0.0	1.42857142857			1.0
ECB_00687	sucC	89	N	1	0.0	45.0	0.0	55.0			1.0		0.0	23.0	0.0	16.0			1.0		1.0	46.0	1.0	54.0			1.0	1.17391304348	R.LVTYQTDAN[+1]GQPVNQILVEAATDIAK.E,K.RLVTYQTDAN[+1]GQPVNQILVEAATDIAK.E	241.0	115.0	126.0	2.0	1.0	1.0	0.829875518672	0.869565217391	0.793650793651			1.0
ECB_00696	ybgC	101	N	1	0.0	0.0	0.0	0.0			1.0		0.0	0.0	0.0	0.0			1.0		1.0	33.0	2.0	32.0			1.0	0.484848484848	R.IVNAEN[+1]TLLNEAEVLVVCVDPLK.M	68.0	34.0	34.0	3.0	1.0	2.0	4.41176470588	2.94117647059	5.88235294118			1.0
ECB_00696	ybgC	105	N	1	0.0	0.0	0.0	0.0			1.0		0.0	0.0	0.0	0.0			1.0		1.0	34.0	0.0	35.0			1.0	inf	R.IVNAENTLLN[+1]EAEVLVVCVDPLK.M	70.0	35.0	35.0	1.0	1.0	0.0	1.42857142857	2.85714285714	0.0			1.0
ECB_00706	ybgS	114	N	1	0.0	0.0	0.0	0.0			1.0		0.0	0.0	0.0	4.0			1.0		0.0	6.0	1.0	43.0			1.0	0.0	K.KVQTGDGIN[+1]NDVDTKTDGTTQ.	54.0	6.0	48.0	1.0	0.0	1.0	1.85185185185	0.0	2.08333333333			1.0
ECB_00706	ybgS	115	N	1	0.0	0.0	0.0	0.0			1.0		0.0	0.0	0.0	2.0			1.0		0.0	6.0	4.0	40.0			1.0	0.0	K.KVQTGDGINN[+1]DVDTKTDGTTQ.	52.0	6.0	46.0	4.0	0.0	4.0	7.69230769231	0.0	8.69565217391			1.0
ECB_00707	aroG	187	N	1	0.0	0.0	2.0	0.0			1.0		0.0	0.0	0.0	0.0			1.0		0.0	0.0	6.0	0.0			1.0		R.ELASGLSCPVGFKN[+1]GTDGTIK.V	8.0	0.0	8.0	8.0	0.0	8.0	100.0		100.0			1.0
ECB_00709	galM	174	N	1	0.0	2.0	1.0	5.0			1.0	0.0	0.0	1.0	0.0	0.0			1.0		2.0	13.0	2.0	14.0			1.0	1.07692307692	R.ATVDKPCPVNMTN[+1]HVYFNLDGEQSDVR.N	40.0	18.0	22.0	5.0	2.0	3.0	12.5	11.1111111111	13.6363636364			1.0
ECB_00933	ompF	57	N	1	0.0	0.0	0.0	3.0			1.0		0.0	9.0	0.0	5.0			1.0		4.0	38.0	0.0	8.0			1.0	inf	K.GNGENSYGGN[+1]GDMTYAR.L	67.0	51.0	16.0	4.0	4.0	0.0	5.97014925373	7.8431372549	0.0			1.0
ECB_00933	ompF	338	N	1	0.0	33.0	0.0	1.0			1.0		1.0	25.0	0.0	11.0			1.0	inf	0.0	53.0	0.0	42.0			1.0		K.NMSTYVDYIIN[+1]QIDSDNK.L	166.0	112.0	54.0	1.0	1.0	0.0	0.602409638554	0.892857142857	0.0			1.0
ECB_00949	pyrD	246	N	1	0.0	22.0	0.0	27.0			1.0		0.0	28.0	0.0	29.0			1.0		0.0	18.0	0.0	16.0			1.0		R.HNIDGVIATN[+1]TTLDR.S	140.0	68.0	72.0	0.0	0.0	0.0	0.0	0.0	0.0			1.0
ECB_01096	ycfH	70	N	1	1.0	27.0	0.0	13.0			1.0	inf	0.0	4.0	0.0	3.0			1.0		1.0	13.0	1.0	17.0			1.0	1.30769230769	R.ELVGERDNVVFSCGVHPLN[+1]QNDPYDVEDLRR.L	80.0	46.0	34.0	3.0	2.0	1.0	3.75	4.34782608696	2.94117647059			1.0
ECB_01096	ycfH	72	N	1	0.0	28.0	0.0	13.0			1.0		0.0	4.0	0.0	3.0			1.0		0.0	14.0	0.0	18.0			1.0		R.DNVVFSCGVHPLNQN[+1]DPYDVEDLRR.L	80.0	46.0	34.0	0.0	0.0	0.0	0.0	0.0	0.0			1.0
ECB_01098	fhuE	576	N	1	0.0	0.0	3.0	30.0			1.0		0.0	0.0	0.0	5.0			1.0		0.0	0.0	0.0	0.0			1.0		R.IEQDNVAQSTGTPIPGSN[+1]GETAYK.A	38.0	0.0	38.0	3.0	0.0	3.0	7.89473684211		7.89473684211			1.0
ECB_01099	ycfF	45	N	1	0.0	33.0	0.0	36.0			1.0		1.0	13.0	0.0	10.0			1.0	inf	0.0	22.0	0.0	34.0			1.0		R.DISPQAPTHILIIPN[+1]ILIPTVNDVSAEHEQALGR.M	149.0	69.0	80.0	1.0	1.0	0.0	0.671140939597	1.44927536232	0.0			1.0
ECB_01105	ndh	206	N	1	0.0	18.0	0.0	9.0			1.0		1.0	27.0	0.0	3.0			1.0	inf	0.0	13.0	0.0	8.0			1.0		K.GLTN[+1]EALNVTLVEAGER.I	79.0	59.0	20.0	1.0	1.0	0.0	1.26582278481	1.69491525424	0.0			1.0
ECB_01113	lolD	27	N	1	1.0	5.0	0.0	0.0			1.0		0.0	0.0	0.0	0.0			1.0		0.0	0.0	0.0	0.0			1.0		R.YQEGSVQTDVLHN[+1]VSFSVGEGEMMAIVGSSGSGK.S	6.0	6.0	0.0	1.0	1.0	0.0	16.6666666667	16.6666666667				1.0
ECB_01129	purB	309	N	1	0.0	20.0	0.0	10.0			1.0		0.0	1.0	0.0	6.0			1.0		0.0	14.0	1.0	14.0			1.0	0.0	K.TIAGEIGSSTMPHKVNPIDFEN[+1]SEGNLGLSNAVLQHLASK.L	66.0	35.0	31.0	1.0	0.0	1.0	1.51515151515	0.0	3.22580645161			1.0
ECB_01129	purB	313	N	1	1.0	18.0	0.0	10.0			1.0	inf	0.0	1.0	0.0	6.0			1.0		0.0	14.0	0.0	15.0			1.0		K.TIAGEIGSSTMPHKVNPIDFENSEGN[+1]LGLSNAVLQHLASK.L	65.0	34.0	31.0	1.0	1.0	0.0	1.53846153846	2.94117647059	0.0			1.0
ECB_01134	icdA	26	N	1	0.0	39.0	0.0	38.0			1.0		0.0	11.0	1.0	21.0			1.0	0.0	0.0	37.0	1.0	49.0			1.0	0.0	K.ITLQNGKLNVPEN[+1]PIIPYIEGDGIGVDVTPAMLK.V	197.0	87.0	110.0	2.0	0.0	2.0	1.0152284264	0.0	1.81818181818			1.0
ECB_01155	ycgM	145	N	1	0.0	0.0	0.0	1.0			1.0		0.0	0.0	0.0	0.0			1.0		0.0	5.0	1.0	16.0			1.0	0.0	K.AFDNSCPLSGFIPAAEFTGDPQN[+1]TTLGLSVNGEQR.Q	23.0	5.0	18.0	1.0	0.0	1.0	4.34782608696	0.0	5.55555555556			1.0
ECB_01163	ycgB	214	N	1	0.0	0.0	1.0	58.0			1.0		0.0	0.0	1.0	34.0			1.0		0.0	0.0	0.0	11.0			1.0		K.SREEYLQSQVN[+1]MLWR.T	105.0	0.0	105.0	2.0	0.0	2.0	1.90476190476		1.90476190476			1.0
ECB_01172	treA	358	N	1	0.0	7.0	0.0	33.0			1.0		0.0	0.0	0.0	29.0			1.0		0.0	0.0	0.0	16.0			1.0		K.AAGDN[+1]AMANQYETLANAR.Q	85.0	7.0	78.0	0.0	0.0	0.0	0.0	0.0	0.0			1.0
ECB_01178	ychF	207	N	1	2.0	9.0	1.0	7.0			1.0	1.55555555556	0.0	0.0	0.0	1.0			1.0		1.0	31.0	1.0	20.0			1.0	0.645161290323	R.YLSFLTLKPTMYIAN[+1]VNEDGFENNPYLDQVR.E	73.0	43.0	30.0	5.0	3.0	2.0	6.84931506849	6.97674418605	6.66666666667			1.0
ECB_01184	lolB	102	N	1	0.0	2.0	1.0	23.0			1.0	0.0	0.0	0.0	0.0	0.0			1.0		0.0	6.0	0.0	4.0			1.0		R.LLLTNPLGSTELELNAQPGN[+1]VQLVDNK.G	36.0	8.0	28.0	1.0	0.0	1.0	2.77777777778	0.0	3.57142857143			1.0
ECB_01184	lolB	165	N	1	0.0	0.0	0.0	0.0			1.0		0.0	0.0	0.0	0.0			1.0		0.0	0.0	1.0	0.0			1.0		R.LSEITYSQN[+1]GKNWK.V	1.0	0.0	1.0	1.0	0.0	1.0	100.0		100.0			1.0
ECB_01197	ychN	9	N	1	0.0	33.0	0.0	48.0			1.0		0.0	28.0	1.0	36.0			1.0	0.0	0.0	24.0	0.0	20.0			1.0		K.IVIVAN[+1]GAPYGSESLFNSLR.L	190.0	85.0	105.0	1.0	0.0	1.0	0.526315789474	0.0	0.952380952381			1.0
ECB_01197	ychN	60	N	1	0.0	3.0	0.0	2.0			1.0		0.0	2.0	1.0	4.0			1.0	0.0	0.0	4.0	0.0	17.0			1.0		R.GQKPGEGYN[+1]IQQMLEILTAQNVPVK.L	33.0	9.0	24.0	1.0	0.0	1.0	3.0303030303	0.0	4.16666666667			1.0
ECB_01091	fabF	276	N	1	0.0	13.0	1.0	20.0			1.0	0.0	0.0	4.0	0.0	7.0			1.0		0.0	14.0	0.0	16.0			1.0		K.IYAELVGFGMSSDAYHMTSPPEN[+1]GAGAALAMANALR.D	75.0	31.0	44.0	1.0	0.0	1.0	1.33333333333	0.0	2.27272727273			1.0
ECB_01088	fabD	162	N	1	0.0	68.0	0.0	45.0			1.0		0.0	36.0	0.0	29.0			1.0		0.0	53.0	1.0	75.0			1.0	0.0	K.ACEEAAEGQVVSPVNFN[+1]SPGQVVIAGHKEAVER.A	307.0	157.0	150.0	1.0	0.0	1.0	0.325732899023	0.0	0.666666666667			1.0
ECB_01080	rne	791	N	1	0.0	0.0	0.0	4.0			1.0		0.0	0.0	0.0	0.0			1.0		0.0	1.0	1.0	1.0			1.0	0.0	K.VPLPVVAQTAPEQQEENNADNRDN[+1]GGMPR.R	7.0	1.0	6.0	1.0	0.0	1.0	14.2857142857	0.0	16.6666666667			1.0
ECB_01078	flgK	389	N	1	0.0	34.0	0.0	5.0			1.0		0.0	31.0	0.0	0.0			1.0		0.0	7.0	0.0	0.0			1.0		R.LASNTTFTVTPDAN[+1]GK.V	77.0	72.0	5.0	0.0	0.0	0.0	0.0	0.0	0.0			1.0
ECB_00961	ompA	180	N	1	0.0	26.0	1.0	41.0			1.0	0.0	0.0	0.0	0.0	9.0			1.0		0.0	9.0	0.0	17.0			1.0		R.LEYQWTNNIGDAHTIGTRPDN[+1]GMLSLGVSYR.F	103.0	35.0	68.0	1.0	0.0	1.0	0.970873786408	0.0	1.47058823529			1.0
ECB_01005	agp	48	N	1	0.0	1.0	1.0	22.0			1.0	0.0	0.0	0.0	0.0	2.0			1.0		0.0	14.0	1.0	23.0			1.0	0.0	R.APLAN[+1]NGSVLEQSTPNKWPEWDVPGGQLTTK.G	64.0	15.0	49.0	2.0	0.0	2.0	3.125	0.0	4.08163265306			1.0
ECB_01031	ycdX	125	N	1	0.0	8.0	0.0	3.0			1.0		0.0	2.0	0.0	0.0			1.0		1.0	14.0	0.0	12.0			1.0	inf	K.ATNTQAMIATIASGN[+1]VHIISHPGNPK.Y	40.0	25.0	15.0	1.0	1.0	0.0	2.5	4.0	0.0			1.0
ECB_01052	yceI	76	N	1	0.0	24.0	0.0	0.0			1.0		0.0	37.0	0.0	16.0			1.0		0.0	19.0	0.0	9.0			1.0		K.NPAADKVNVTIN[+1]TTSVDTNHAER.D	105.0	80.0	25.0	0.0	0.0	0.0	0.0	0.0	0.0			1.0
ECB_01055	solA	244	N	1	0.0	21.0	0.0	22.0			1.0		0.0	0.0	0.0	1.0			1.0		0.0	15.0	1.0	15.0			1.0	0.0	K.NKFPAFTGELPN[+1]GDQYYGFPAENDALK.I	75.0	36.0	39.0	1.0	0.0	1.0	1.33333333333	0.0	2.5641025641			1.0
ECB_01066	flgN	35	N	1	3.0	40.0	1.0	16.0			1.0	1.2	0.0	15.0	0.0	5.0			1.0		0.0	17.0	0.0	15.0			1.0		K.TVMDQEQQHLSMGQIN[+1]GSQLQWITEQK.S	112.0	75.0	37.0	4.0	3.0	1.0	3.57142857143	4.0	2.7027027027			1.0
ECB_01068	flgA	187	N	1	0.0	0.0	0.0	0.0			1.0		1.0	8.0	0.0	0.0			1.0		0.0	12.0	0.0	0.0			1.0		R.VNVIASGDGFSANAEGQALN[+1]NAAVAQNAR.V	21.0	21.0	0.0	1.0	1.0	0.0	4.7619047619	4.7619047619				1.0
ECB_01068	flgA	188	N	1	0.0	0.0	0.0	0.0			1.0		0.0	9.0	0.0	0.0			1.0		1.0	10.0	0.0	0.0			1.0		R.VNVIASGDGFSANAEGQALNN[+1]AAVAQNAR.V	20.0	20.0	0.0	1.0	1.0	0.0	5.0	5.0				1.0
ECB_00623	gltI	221	N	1	0.0	54.0	0.0	86.0			1.0		0.0	29.0	0.0	49.0			1.0		0.0	43.0	1.0	75.0			1.0	0.0	K.KPDN[+1]WEIVGKPQSQEAYGCMLR.K	337.0	126.0	211.0	1.0	0.0	1.0	0.296735905045	0.0	0.473933649289			1.0
ECB_01069	flgB	112	N	1	0.0	24.0	0.0	0.0			1.0		2.0	21.0	0.0	0.0			1.0		0.0	3.0	0.0	0.0			1.0		R.TQFADN[+1]SLQYQMSLSALSGQIK.G	50.0	50.0	0.0	2.0	2.0	0.0	4.0	4.0				1.0
ECB_01071	flgD	27	N	1	0.0	4.0	0.0	0.0			1.0		0.0	0.0	0.0	0.0			1.0		3.0	28.0	0.0	0.0			1.0		M.SIAVTTTDPTNTGVSTTSSSSLTGSN[+1]AADLQSSFLTLLVAQLK.N	35.0	35.0	0.0	3.0	3.0	0.0	8.57142857143	8.57142857143				1.0
ECB_01072	flgE	80	N	1	0.0	31.0	0.0	5.0			1.0		2.0	31.0	0.0	5.0			1.0	inf	0.0	31.0	0.0	10.0			1.0		R.GLDVAISQN[+1]GFFR.L	115.0	95.0	20.0	2.0	2.0	0.0	1.73913043478	2.10526315789	0.0			1.0
ECB_01072	flgE	89	N	1	1.0	40.0	0.0	0.0			1.0		1.0	39.0	0.0	1.0			1.0	inf	2.0	41.0	0.0	20.0			1.0	inf	R.LVDSN[+1]GSVFYSR.N	145.0	124.0	21.0	4.0	4.0	0.0	2.75862068966	3.22580645161	0.0			1.0
ECB_01072	flgE	133	N	1	0.0	0.0	0.0	0.0			1.0		0.0	0.0	0.0	0.0			1.0		1.0	5.0	0.0	0.0			1.0		R.NLVNMQGLQLTGYPATGTPPTIQQGAN[+1]PTNISIPNTLMAAK.T	6.0	6.0	0.0	1.0	1.0	0.0	16.6666666667	16.6666666667				1.0
ECB_01072	flgE	157	N	1	1.0	19.0	0.0	3.0			1.0	inf	0.0	4.0	0.0	0.0			1.0		0.0	28.0	0.0	2.0			1.0		K.TTTTASMQIN[+1]LNSSDPLPTVTPFSASNADSYNKK.G	57.0	52.0	5.0	1.0	1.0	0.0	1.75438596491	1.92307692308	0.0			1.0
ECB_01072	flgE	159	N	1	2.0	18.0	0.0	3.0			1.0	inf	0.0	4.0	0.0	0.0			1.0		0.0	28.0	0.0	2.0			1.0		K.TTTTASMQINLN[+1]SSDPLPTVTPFSASNADSYNKK.G	57.0	52.0	5.0	2.0	2.0	0.0	3.50877192982	3.84615384615	0.0			1.0
ECB_01073	flgF	17	N	1	1.0	22.0	0.0	0.0			1.0		0.0	0.0	0.0	0.0			1.0		0.0	9.0	0.0	0.0			1.0		.MDHAIYTAMGAASQTLN[+1]QQAVTASNLANASTPGFR.A	32.0	32.0	0.0	1.0	1.0	0.0	3.125	3.125				1.0
ECB_01074	flgG	25	N	1	0.0	28.0	0.0	0.0			1.0		0.0	14.0	0.0	0.0			1.0		0.0	10.0	0.0	0.0			1.0		K.TGLDAQQTNMDVIANN[+1]LANVSTNGFKR.Q	52.0	52.0	0.0	0.0	0.0	0.0	0.0	0.0				1.0
ECB_01070	flgC	27	N	1	0.0	26.0	0.0	0.0			1.0		0.0	10.0	0.0	0.0			1.0		1.0	22.0	0.0	0.0			1.0		R.LNVAASN[+1]LANADSVTGPDGQPYR.A	59.0	59.0	0.0	1.0	1.0	0.0	1.69491525424	1.69491525424				1.0
ECB_00612	ybeL	109	N	1	0.0	15.0	0.0	62.0			1.0		0.0	5.0	0.0	16.0			1.0		1.0	30.0	1.0	57.0			1.0	1.9	R.EVFQDLN[+1]HHGVYHSGEVVGLGNLVCEK.C	187.0	51.0	136.0	2.0	1.0	1.0	1.06951871658	1.96078431373	0.735294117647			1.0
ECB_00611	leuS	555	N	1	0.0	1.0	1.0	3.0			1.0	0.0	0.0	0.0	0.0	0.0			1.0		0.0	0.0	0.0	0.0			1.0		R.DAGMVN[+1]SDEPAKQLLCQGMVLADAFYYVGENGER.N	5.0	1.0	4.0	1.0	0.0	1.0	20.0	0.0	25.0			1.0
ECB_00611	leuS	168	N	1	0.0	10.0	0.0	24.0			1.0		0.0	1.0	1.0	4.0			1.0	0.0	0.0	11.0	0.0	0.0			1.0		K.TSAVNWCPNDQTVLAN[+1]EQVIDGCCWR.C	51.0	22.0	29.0	1.0	0.0	1.0	1.96078431373	0.0	3.44827586207			1.0
ECB_00086	murE	266	N	1	0.0	27.0	0.0	21.0			1.0		0.0	12.0	1.0	21.0			1.0	0.0	0.0	12.0	0.0	8.0			1.0		K.LPDAVAVSMEDHIN[+1]PNCHGR.W	102.0	51.0	51.0	1.0	0.0	1.0	0.980392156863	0.0	1.96078431373			1.0
ECB_00087	murF	218	N	1	1.0	2.0	0.0	0.0			1.0		0.0	0.0	0.0	0.0			1.0		0.0	0.0	0.0	0.0			1.0		K.AKGEIFSGLPENGIAIMN[+1]ADNNDWLNWQSVIGSR.K	3.0	3.0	0.0	1.0	1.0	0.0	33.3333333333	33.3333333333				1.0
ECB_00099	secA	180	N	1	0.0	7.0	1.0	25.0			1.0	0.0	0.0	0.0	0.0	0.0			1.0		0.0	4.0	0.0	1.0			1.0		R.EAYAADITYGTNN[+1]EYGFDYLRDNMAFSPEER.V	38.0	11.0	27.0	1.0	0.0	1.0	2.63157894737	0.0	3.7037037037			1.0
ECB_00113	aceE	173	N	1	0.0	15.0	1.0	36.0			1.0	0.0	0.0	3.0	0.0	8.0			1.0		1.0	13.0	0.0	6.0			1.0	inf	R.LTQEQLDNFRQEVHGN[+1]GLSSYPHPK.L	83.0	32.0	51.0	2.0	1.0	1.0	2.40963855422	3.125	1.96078431373			1.0
ECB_00113	aceE	694	N	1	0.0	18.0	0.0	16.0			1.0		0.0	0.0	0.0	1.0			1.0		1.0	15.0	2.0	27.0			1.0	0.9	K.QENVYYYITTLN[+1]ENYHMPAMPEGAEEGIRK.G,K.QENVYYYITTLN[+1]ENYHMPAMPEGAEEGIR.K	80.0	34.0	46.0	3.0	1.0	2.0	3.75	2.94117647059	4.34782608696			1.0
ECB_00114	aceF	323	N	1	0.0	58.0	0.0	82.0			1.0		0.0	44.0	1.0	93.0			1.0	0.0	0.0	41.0	1.0	48.0			1.0	0.0	K.SEFAEN[+1]DAYVHATPLIR.R,K.AEGKSEFAEN[+1]DAYVHATPLIRR.L	368.0	143.0	225.0	2.0	0.0	2.0	0.54347826087	0.0	0.888888888889			1.0
ECB_00123	gcd	402	N	1	1.0	3.0	1.0	5.0			1.0	1.66666666667	0.0	0.0	0.0	1.0			1.0		0.0	2.0	0.0	0.0			1.0		K.DPNAIPSDEHTFTFNSPN[+1]SWAPAAYDAK.L	13.0	6.0	7.0	2.0	1.0	1.0	15.3846153846	16.6666666667	14.2857142857			1.0
ECB_00123	gcd	654	N	1	0.0	0.0	0.0	1.0			1.0		0.0	1.0	0.0	0.0			1.0		0.0	2.0	0.0	6.0			1.0		K.GTGTESGIQPQYGVPYGVTLN[+1]PFLSPFGLPCK.Q	10.0	3.0	7.0	0.0	0.0	0.0	0.0	0.0	0.0			1.0
ECB_00125	yadF	157	N	1	0.0	19.0	0.0	27.0			1.0		0.0	0.0	0.0	7.0			1.0		1.0	22.0	1.0	22.0			1.0	1.0	R.LDTLCELNVMEQVYN[+1]LGHSTIMQSAWK.R,R.RLDTLCELNVMEQVYN[+1]LGHSTIMQSAWK.R	99.0	42.0	57.0	2.0	1.0	1.0	2.0202020202	2.38095238095	1.75438596491			1.0
ECB_00141	folK	56	N	1	0.0	0.0	0.0	0.0			1.0		0.0	0.0	0.0	0.0			1.0		1.0	10.0	2.0	13.0			1.0	0.65	R.TPPLGPQDQPDYLN[+1]AAVALETSLAPEELLNHTQR.I	26.0	11.0	15.0	3.0	1.0	2.0	11.5384615385	9.09090909091	13.3333333333			1.0
ECB_00149	fhuA	343	N	1	0.0	13.0	0.0	56.0			1.0		0.0	7.0	0.0	51.0			1.0		0.0	17.0	1.0	21.0			1.0	0.0	K.TSQN[+1]SVYGYGVCSDPANAYSK.Q	166.0	37.0	129.0	1.0	0.0	1.0	0.602409638554	0.0	0.77519379845			1.0
ECB_00167	rpsB	93	N	1	2.0	209.0	1.0	116.0			1.0	1.11004784689	1.0	106.0	0.0	80.0			1.0	inf	0.0	154.0	0.0	139.0			1.0		K.DAALSCDQFFVN[+1]HR.W	808.0	472.0	336.0	4.0	3.0	1.0	0.49504950495	0.635593220339	0.297619047619			1.0
ECB_00168	tsf	77	N	1	1.0	121.0	0.0	15.0			1.0	inf	0.0	63.0	0.0	23.0			1.0		0.0	109.0	0.0	7.0			1.0		K.TKIDGNYGIILEVN[+1]CQTDFVAK.D	339.0	294.0	45.0	1.0	1.0	0.0	0.294985250737	0.340136054422	0.0			1.0
ECB_00170	frr	92	N	1	0.0	97.0	1.0	96.0			1.0	0.0	0.0	83.0	0.0	76.0			1.0		0.0	75.0	0.0	91.0			1.0		K.AIMASDLGLNPN[+1]SAGSDIRVPLPPLTEER.R	519.0	255.0	264.0	1.0	0.0	1.0	0.19267822736	0.0	0.378787878788			1.0
ECB_00175	yaeT	681	N	1	1.0	74.0	1.0	63.0			1.0	0.851351351351	1.0	45.0	0.0	35.0			1.0	inf	0.0	32.0	0.0	42.0			1.0		K.AVYFPHQASN[+1]YDPDYDYECATQDGAK.D	294.0	153.0	141.0	3.0	2.0	1.0	1.02040816327	1.30718954248	0.709219858156			1.0
ECB_00179	lpxA	115	N	1	0.0	10.0	0.0	11.0			1.0		0.0	0.0	0.0	2.0			1.0		0.0	10.0	0.0	5.0			1.0		K.VGSDN[+1]LLMINAHIAHDCTVGNR.C	38.0	20.0	18.0	0.0	0.0	0.0	0.0	0.0	0.0			1.0
ECB_00198	metN	22	N	1	1.0	31.0	0.0	31.0			1.0	inf	0.0	11.0	1.0	17.0			1.0	0.0	0.0	21.0	0.0	15.0			1.0		R.TIQALN[+1]NVSLHVPAGQIYGVIGASGAGK.S	128.0	64.0	64.0	2.0	1.0	1.0	1.5625	1.5625	1.5625			1.0
ECB_00086	murE	240	N	1	0.0	0.0	0.0	0.0			1.0		0.0	0.0	0.0	0.0			1.0		1.0	6.0	0.0	0.0			1.0		K.WLLYSEHHCGQAIIN[+1]ADDEVGRR.W	7.0	7.0	0.0	1.0	1.0	0.0	14.2857142857	14.2857142857				1.0
ECB_00079	ilvI	234	N	1	0.0	17.0	0.0	18.0			1.0		0.0	6.0	0.0	3.0			1.0		1.0	2.0	0.0	0.0			1.0		K.EMVEALN[+1]LPVVSSLMGLGAFPATHR.Q	47.0	26.0	21.0	1.0	1.0	0.0	2.12765957447	3.84615384615	0.0			1.0
ECB_00076	leuA	230	N	1	0.0	0.0	0.0	0.0			1.0		0.0	0.0	0.0	0.0			1.0		0.0	0.0	1.0	0.0			1.0		R.QVEGAMN[+1]GIGER.A	1.0	0.0	1.0	1.0	0.0	1.0	100.0		100.0			1.0
ECB_00076	leuA	213	N	1	1.0	49.0	1.0	34.0			1.0	0.69387755102	0.0	24.0	0.0	8.0			1.0		0.0	31.0	0.0	25.0			1.0		K.AIISVHTHDDLGLAVGN[+1]SLAAVHAGAR.Q	173.0	105.0	68.0	2.0	1.0	1.0	1.15606936416	0.952380952381	1.47058823529			1.0
ECB_00002	thrA	548	N	1	1.0	45.0	0.0	18.0			1.0	inf	0.0	9.0	0.0	5.0			1.0		0.0	36.0	0.0	33.0			1.0		R.LVKEYHLLN[+1]PVIVDCTSSQAVADQYADFLR.E	147.0	91.0	56.0	1.0	1.0	0.0	0.680272108844	1.0989010989	0.0			1.0
ECB_00002	thrA	776	N	1	0.0	56.0	0.0	42.0			1.0		0.0	27.0	0.0	31.0			1.0		0.0	36.0	1.0	39.0			1.0	0.0	K.VKNGEN[+1]ALAFYSHYYQPLPLVLR.G	232.0	119.0	113.0	1.0	0.0	1.0	0.431034482759	0.0	0.884955752212			1.0
ECB_00004	thrC	5	N	1	0.0	51.0	0.0	48.0			1.0		0.0	21.0	0.0	42.0			1.0		0.0	35.0	1.0	59.0			1.0	0.0	.MKLYN[+1]LKDHNEQVSFAQAVTQGLGK.N	257.0	107.0	150.0	1.0	0.0	1.0	0.389105058366	0.0	0.666666666667			1.0
ECB_00008	talB	80	N	1	1.0	46.0	0.0	40.0			1.0	inf	0.0	25.0	0.0	19.0			1.0		0.0	39.0	0.0	35.0			1.0		R.AQQIVDATDKLAVN[+1]IGLEILK.L	205.0	111.0	94.0	1.0	1.0	0.0	0.487804878049	0.900900900901	0.0			1.0
ECB_00014	dnaK	366	N	1	0.0	63.0	0.0	73.0			1.0		0.0	52.0	0.0	51.0			1.0		0.0	81.0	0.0	66.0			1.0		R.KDVN[+1]PDEAVAIGAAVQGGVLTGDVK.D	386.0	196.0	190.0	0.0	0.0	0.0	0.0	0.0	0.0			1.0
ECB_00014	dnaK	522	N	1	0.0	55.0	0.0	71.0			1.0		0.0	44.0	1.0	62.0			1.0	0.0	0.0	54.0	0.0	45.0			1.0		R.DAEAN[+1]AEADRKFEELVQTR.N	332.0	153.0	179.0	1.0	0.0	1.0	0.301204819277	0.0	0.558659217877			1.0
ECB_00014	dnaK	620	N	1	0.0	24.0	0.0	60.0			1.0		0.0	12.0	0.0	33.0			1.0		1.0	87.0	1.0	83.0			1.0	0.954022988506	K.LMEIAQQQHAQQQTAGADASANN[+1]AKDDDVVDAEFEEVKDK.K,K.LMEIAQQQHAQQQTAGADASANN[+1]AKDDDVVDAEFEEVK.D	301.0	124.0	177.0	2.0	1.0	1.0	0.664451827243	0.806451612903	0.564971751412			1.0
ECB_00033	ispH	136	N	1	0.0	5.0	0.0	0.0			1.0		0.0	0.0	0.0	0.0			1.0		1.0	4.0	0.0	0.0			1.0		R.RGEESILIGHAGHPEVEGTMGQYSN[+1]PEGGMYLVESPDDVWK.L	10.0	10.0	0.0	1.0	1.0	0.0	10.0	10.0				1.0
ECB_00198	metN	23	N	1	1.0	31.0	1.0	30.0			1.0	0.967741935484	0.0	11.0	0.0	18.0			1.0		0.0	21.0	0.0	15.0			1.0		R.TIQALNN[+1]VSLHVPAGQIYGVIGASGAGK.S	128.0	64.0	64.0	2.0	1.0	1.0	1.5625	1.5625	1.5625			1.0
ECB_00055	ksgA	21	N	1	0.0	52.0	0.0	41.0			1.0		1.0	28.0	1.0	54.0			1.0	1.92857142857	3.0	51.0	2.0	39.0			1.0	1.14705882353	R.FGQNFLN[+1]DQFVIDSIVSAINPQK.G	272.0	135.0	137.0	7.0	4.0	3.0	2.57352941176	2.96296296296	2.1897810219			1.0
ECB_00058	imp	527	N	1	1.0	26.0	0.0	23.0			1.0	inf	0.0	4.0	1.0	10.0			1.0	0.0	0.0	24.0	1.0	26.0			1.0	0.0	R.AQYLYVPYRDQSDIYN[+1]YDSSLLQSDYSGLFR.D	116.0	55.0	61.0	3.0	1.0	2.0	2.58620689655	1.81818181818	3.27868852459			1.0
ECB_00058	imp	741	N	1	0.0	0.0	0.0	0.0			1.0		0.0	0.0	0.0	0.0			1.0		0.0	0.0	1.0	1.0			1.0		R.KLNGWDN[+1]DKQHAVYDNAIGFNIELR.G	2.0	0.0	2.0	1.0	0.0	1.0	50.0		50.0			1.0
ECB_00059	djlA	193	N	1	0.0	9.0	1.0	11.0			1.0	0.0	0.0	0.0	0.0	0.0			1.0		0.0	0.0	0.0	8.0			1.0		R.MMQGGAQFGGGYQQQTGGGN[+1]WLQAQR.G	29.0	9.0	20.0	1.0	0.0	1.0	3.44827586207	0.0	5.0			1.0
ECB_00059	djlA	208	N	1	0.0	5.0	0.0	14.0			1.0		0.0	9.0	0.0	3.0			1.0		0.0	0.0	1.0	1.0			1.0		R.GPTLEDACN[+1]VLGVKPTDDATTIK.R	33.0	14.0	19.0	1.0	0.0	1.0	3.0303030303	0.0	5.26315789474			1.0
ECB_00061	hepA	334	N	1	0.0	0.0	0.0	0.0			1.0		0.0	0.0	0.0	0.0			1.0		1.0	5.0	0.0	2.0			1.0	inf	R.LLDPN[+1]RFHDFAQFVEEQK.N	8.0	6.0	2.0	1.0	1.0	0.0	12.5	16.6666666667	0.0			1.0
ECB_00073	leuD	113	N	1	0.0	35.0	0.0	31.0			1.0		0.0	14.0	0.0	15.0			1.0		0.0	42.0	1.0	46.0			1.0	0.0	K.VVIAPSFADIFYGN[+1]SFNNQLLPVK.L	184.0	91.0	93.0	1.0	0.0	1.0	0.54347826087	0.0	1.0752688172			1.0
ECB_00073	leuD	116	N	1	0.0	35.0	0.0	31.0			1.0		0.0	14.0	0.0	15.0			1.0		0.0	42.0	1.0	45.0			1.0	0.0	K.VVIAPSFADIFYGNSFN[+1]NQLLPVK.L	183.0	91.0	92.0	1.0	0.0	1.0	0.546448087432	0.0	1.08695652174			1.0
ECB_00075	leuB	52	N	1	1.0	6.0	0.0	2.0			1.0	inf	0.0	0.0	0.0	0.0			1.0		0.0	11.0	0.0	8.0			1.0		R.ITTSHYDVGGAAIDN[+1]HGQPLPPATVEGCEQADAVLFGSVGGPK.W	28.0	18.0	10.0	1.0	1.0	0.0	3.57142857143	5.55555555556	0.0			1.0
ECB_00058	imp	109	N	1	1.0	28.0	0.0	26.0			1.0	inf	0.0	16.0	1.0	16.0			1.0	0.0	0.0	11.0	0.0	15.0			1.0		R.TVDALGN[+1]VHYDDNQVILKGPK.G,R.TVDALGN[+1]VHYDDNQVILK.G	114.0	56.0	58.0	2.0	1.0	1.0	1.75438596491	1.78571428571	1.72413793103			1.0
ECB_01213	hns	38	N	1	0.0	87.0	0.0	78.0			1.0		0.0	43.0	1.0	67.0			1.0	0.0	0.0	24.0	0.0	67.0			1.0		K.LEVVVN[+1]ERREEESAAAAEVEER.T	367.0	154.0	213.0	1.0	0.0	1.0	0.272479564033	0.0	0.469483568075			1.0
ECB_00198	metN	293	N	1	0.0	27.0	1.0	41.0			1.0	0.0	0.0	30.0	0.0	17.0			1.0		0.0	15.0	0.0	3.0			1.0		R.FNVN[+1]NNIISAQMDYAGGVK.F	134.0	72.0	62.0	1.0	0.0	1.0	0.746268656716	0.0	1.61290322581			1.0
ECB_00221	dinJ	17	N	1	0.0	0.0	0.0	0.0			1.0		0.0	0.0	0.0	5.0			1.0		0.0	5.0	1.0	10.0			1.0	0.0	R.ARIDEDLKN[+1]QAADVLAGMGLTISDLVR.I	21.0	5.0	16.0	1.0	0.0	1.0	4.7619047619	0.0	6.25			1.0
ECB_00428	gsk	97	N	1	1.0	9.0	0.0	0.0			1.0		0.0	3.0	0.0	0.0			1.0		0.0	21.0	0.0	0.0			1.0		K.NLITHQFAGGTIGN[+1]TMHNYSVLADDR.S	34.0	34.0	0.0	1.0	1.0	0.0	2.94117647059	2.94117647059				1.0
ECB_00435	copA	604	N	1	2.0	24.0	1.0	22.0			1.0	1.83333333333	1.0	5.0	3.0	17.0			1.0	1.13333333333	0.0	0.0	0.0	0.0			1.0		R.GLGVSGEAEGHALLLGN[+1]QALLNEQQVGTK.A	75.0	32.0	43.0	7.0	3.0	4.0	9.33333333333	9.375	9.3023255814			1.0
ECB_00445	tesA	65	N	1	0.0	43.0	0.0	28.0			1.0		1.0	30.0	1.0	26.0			1.0	0.866666666667	0.0	20.0	0.0	11.0			1.0		K.TSVVN[+1]ASISGDTSQQGLAR.L	160.0	94.0	66.0	2.0	1.0	1.0	1.25	1.06382978723	1.51515151515			1.0
ECB_00472	purK	252	N	1	0.0	33.0	0.0	20.0			1.0		0.0	11.0	1.0	10.0			1.0	0.0	1.0	22.0	0.0	11.0			1.0	inf	R.VHNSGHWTQN[+1]GASISQFELHLR.A	109.0	67.0	42.0	2.0	1.0	1.0	1.83486238532	1.49253731343	2.38095238095			1.0
ECB_00475	ppiB	26	N	1	3.0	26.0	4.0	44.0			1.0	1.26923076923	1.0	21.0	2.0	40.0			1.0	0.952380952381	0.0	0.0	0.0	18.0			1.0		K.TFDDKAPETVKN[+1]FLDYCR.E	159.0	51.0	108.0	10.0	4.0	6.0	6.2893081761	7.8431372549	5.55555555556			1.0
ECB_00519	ompT	249	N	1	0.0	72.0	0.0	105.0			1.0		0.0	44.0	1.0	64.0			1.0	0.0	0.0	17.0	0.0	57.0			1.0		K.DQN[+1]YYSVAVNAGYYVTPNAK.V,K.VKDQN[+1]YYSVAVNAGYYVTPNAK.V	360.0	133.0	227.0	1.0	0.0	1.0	0.277777777778	0.0	0.440528634361			1.0
ECB_00533	cusC	103	N	1	0.0	35.0	0.0	34.0			1.0		1.0	25.0	1.0	28.0			1.0	1.12	0.0	4.0	0.0	12.0			1.0		R.LTDADRYPQLN[+1]GEGSGSWSGNLK.G	140.0	65.0	75.0	2.0	1.0	1.0	1.42857142857	1.53846153846	1.33333333333			1.0
ECB_00550	fepA	184	N	1	0.0	0.0	1.0	185.0			1.0		0.0	0.0	2.0	52.0			1.0		0.0	0.0	0.0	0.0			1.0		K.GSGEWHGSWDAYFN[+1]APEHKEEGATK.R,K.GSGEWHGSWDAYFN[+1]APEHKEEGATKR.T	240.0	0.0	240.0	3.0	0.0	3.0	1.25		1.25			1.0
ECB_00550	fepA	290	N	1	0.0	19.0	0.0	78.0			1.0		0.0	7.0	2.0	63.0			1.0	0.0	0.0	9.0	0.0	7.0			1.0		R.QGNLYAGDTQNTN[+1]SDSYTR.S	185.0	35.0	150.0	2.0	0.0	2.0	1.08108108108	0.0	1.33333333333			1.0
ECB_00550	fepA	316	N	1	0.0	1.0	16.0	382.0			1.0	0.0	0.0	1.0	8.0	101.0			1.0	0.0	0.0	0.0	0.0	0.0			1.0		R.QNYALTWN[+1]GGWDNGVTTSNWVQYEHTR.N	509.0	2.0	507.0	24.0	0.0	24.0	4.71512770138	0.0	4.73372781065			1.0
ECB_00550	fepA	321	N	1	0.0	1.0	47.0	348.0			1.0	0.0	0.0	1.0	20.0	88.0			1.0	0.0	0.0	0.0	0.0	0.0			1.0		R.QNYALTWNGGWDN[+1]GVTTSNWVQYEHTR.N	505.0	2.0	503.0	67.0	0.0	67.0	13.2673267327	0.0	13.3200795229			1.0
ECB_00550	fepA	327	N	1	0.0	1.0	2.0	396.0			1.0	0.0	0.0	1.0	5.0	104.0			1.0	0.0	0.0	0.0	0.0	0.0			1.0		R.QNYALTWNGGWDNGVTTSN[+1]WVQYEHTR.N	509.0	2.0	507.0	7.0	0.0	7.0	1.37524557957	0.0	1.38067061144			1.0
ECB_00550	fepA	469	N	1	0.0	35.0	0.0	110.0			1.0		0.0	14.0	1.0	57.0			1.0	0.0	0.0	12.0	0.0	5.0			1.0		R.FDHHSIVGNNWSPALN[+1]ISQGLGDDFTLK.M	234.0	61.0	173.0	1.0	0.0	1.0	0.42735042735	0.0	0.578034682081			1.0
ECB_00550	fepA	568	N	1	0.0	0.0	1.0	109.0			1.0		0.0	0.0	2.0	37.0			1.0		0.0	0.0	0.0	0.0			1.0		R.NKIEAGYVAVGQN[+1]AVGTDLYQWDNVPK.A	149.0	0.0	149.0	3.0	0.0	3.0	2.01342281879		2.01342281879			1.0
ECB_00552	ybdZ	5	N	1	0.0	1.0	0.0	16.0			1.0		0.0	4.0	0.0	16.0			1.0		0.0	0.0	0.0	0.0			1.0		M.AFSN[+1]PFDDPQGAFYILR.N	37.0	5.0	32.0	0.0	0.0	0.0	0.0	0.0	0.0			1.0
ECB_00563	entA	78	N	1	0.0	0.0	1.0	2.0			1.0		0.0	0.0	0.0	0.0			1.0		0.0	0.0	0.0	0.0			1.0		R.LLAETERLDVLIN[+1]AAGILR.M	3.0	0.0	3.0	1.0	0.0	1.0	33.3333333333		33.3333333333			1.0
ECB_00578	rnk	85	N	1	0.0	32.0	0.0	30.0			1.0		0.0	3.0	0.0	12.0			1.0		0.0	20.0	1.0	23.0			1.0	0.0	K.MTDSN[+1]TQLSVMAPVGAALLGLR.V	121.0	55.0	66.0	1.0	0.0	1.0	0.826446280992	0.0	1.51515151515			1.0
ECB_00424	htpG	258	N	1	0.0	24.0	0.0	0.0			1.0		1.0	33.0	0.0	7.0			1.0	inf	1.0	62.0	0.0	34.0			1.0	inf	K.HIAHDFN[+1]DPLTWSHNRVEGK.Q,K.HIAHDFN[+1]DPLTWSHNR.V	162.0	121.0	41.0	2.0	2.0	0.0	1.23456790123	1.65289256198	0.0			1.0
ECB_00424	htpG	150	N	1	0.0	34.0	0.0	61.0			1.0		0.0	21.0	1.0	21.0			1.0	0.0	0.0	36.0	0.0	43.0			1.0		R.AAGEKPEN[+1]GVFWESAGEGEYTVADITKEDR.G	217.0	91.0	126.0	1.0	0.0	1.0	0.460829493088	0.0	0.793650793651			1.0
ECB_00416	kefA	155	N	1	0.0	0.0	0.0	0.0			1.0		0.0	0.0	0.0	0.0			1.0		1.0	7.0	1.0	3.0			1.0	0.428571428571	R.VAQALDDLQNAQNDLASYN[+1]SQLVSLQTQPER.V	12.0	8.0	4.0	2.0	1.0	1.0	16.6666666667	12.5	25.0			1.0
ECB_00395	ybaW	80	N	1	0.0	0.0	0.0	0.0			1.0		0.0	0.0	0.0	0.0			1.0		0.0	0.0	2.0	1.0			1.0		R.RPAVLSDLLTITSQLQQLN[+1]GK.S	3.0	0.0	3.0	2.0	0.0	2.0	66.6666666667		66.6666666667			1.0
ECB_00239	proB	136	N	1	1.0	42.0	0.0	34.0			1.0	inf	0.0	19.0	0.0	15.0			1.0		0.0	21.0	0.0	22.0			1.0		R.ALLDNNIVPVINEN[+1]DAVATAEIK.V	154.0	83.0	71.0	1.0	1.0	0.0	0.649350649351	1.20481927711	0.0			1.0
ECB_00240	proA	85	N	1	0.0	29.0	0.0	33.0			1.0		1.0	40.0	1.0	28.0			1.0	0.7	0.0	29.0	0.0	29.0			1.0		R.QVCN[+1]LADPVGQVIDGGVLDSGLR.L	190.0	99.0	91.0	2.0	1.0	1.0	1.05263157895	1.0101010101	1.0989010989			1.0
ECB_00284	yahO	47	N	1	0.0	4.0	0.0	91.0			1.0		0.0	0.0	0.0	25.0			1.0		0.0	5.0	1.0	101.0			1.0	0.0	K.IGDISTSN[+1]EMSTADAKEDLIKK.A	227.0	9.0	218.0	1.0	0.0	1.0	0.440528634361	0.0	0.45871559633			1.0
ECB_00291	codA	373	N	1	1.0	16.0	0.0	13.0			1.0	inf	0.0	4.0	0.0	3.0			1.0		0.0	25.0	0.0	17.0			1.0		R.TLNLQDYGIAAGN[+1]SANLIILPAENGFDALRR.Q	79.0	46.0	33.0	1.0	1.0	0.0	1.26582278481	2.17391304348	0.0			1.0
ECB_00323	ampH	243	N	1	1.0	0.0	0.0	0.0			1.0		0.0	0.0	0.0	0.0			1.0		0.0	3.0	0.0	0.0			1.0		R.GASPCN[+1]NTLAAIGSGGVYSTPGDMMR.W	4.0	4.0	0.0	1.0	1.0	0.0	25.0	25.0				1.0
ECB_00323	ampH	244	N	1	0.0	1.0	0.0	0.0			1.0		0.0	0.0	0.0	0.0			1.0		0.0	3.0	0.0	0.0			1.0		R.GASPCNN[+1]TLAAIGSGGVYSTPGDMMR.W	4.0	4.0	0.0	0.0	0.0	0.0	0.0	0.0				1.0
ECB_00333	proC	136	N	1	0.0	0.0	0.0	0.0			1.0		0.0	0.0	0.0	0.0			1.0		0.0	2.0	2.0	7.0			1.0	0.0	R.AMPNTPALVNAGMTSVTPN[+1]ALVTPEDTADVLNIFR.C	11.0	2.0	9.0	2.0	0.0	2.0	18.1818181818	0.0	22.2222222222			1.0
ECB_00353	queA	51	N	1	1.0	1.0	0.0	0.0			1.0		0.0	0.0	0.0	0.0			1.0		0.0	2.0	0.0	2.0			1.0		R.LLSLDGPTGALTHGTFTDLLDKLN[+1]PGDLLVFNNTR.V	6.0	4.0	2.0	1.0	1.0	0.0	16.6666666667	25.0	0.0			1.0
ECB_00217	gmhA	19	N	1	0.0	66.0	1.0	77.0			1.0	0.0	0.0	42.0	0.0	45.0			1.0		0.0	45.0	0.0	57.0			1.0		.MYQDLIRNELNEAAETLAN[+1]FLKDDANIHAIQR.A	333.0	153.0	180.0	1.0	0.0	1.0	0.3003003003	0.0	0.555555555556			1.0
ECB_00355	yajC	86	N	1	0.0	128.0	0.0	127.0			1.0		0.0	39.0	1.0	57.0			1.0	0.0	0.0	1.0	0.0	4.0			1.0		K.VAENGYIAIALN[+1]DTTEVVIKR.D	357.0	168.0	189.0	1.0	0.0	1.0	0.280112044818	0.0	0.529100529101			1.0
ECB_00356	secD	342	N	1	0.0	1.0	0.0	0.0			1.0		0.0	0.0	0.0	0.0			1.0		0.0	4.0	1.0	6.0			1.0	0.0	R.VILTGDHITDSTSSQDEYNQPQVN[+1]ISLDSAGGNIMSNFTK.D	12.0	5.0	7.0	1.0	0.0	1.0	8.33333333333	0.0	14.2857142857			1.0
ECB_00357	secF	87	N	1	0.0	9.0	0.0	8.0			1.0		1.0	4.0	0.0	1.0			1.0	inf	0.0	6.0	0.0	19.0			1.0		K.AGFEEPMLQN[+1]FGSSHDIMVR.M	48.0	20.0	28.0	1.0	1.0	0.0	2.08333333333	5.0	0.0			1.0
ECB_00370	xseB	37	N	1	0.0	35.0	0.0	41.0			1.0		0.0	32.0	1.0	34.0			1.0	0.0	0.0	25.0	0.0	28.0			1.0		R.LESGDLPLEEALN[+1]EFER.G	196.0	92.0	104.0	1.0	0.0	1.0	0.510204081633	0.0	0.961538461538			1.0
ECB_00383	cyoA	268	N	1	0.0	19.0	0.0	17.0			1.0		0.0	2.0	1.0	8.0			1.0	0.0	0.0	12.0	0.0	16.0			1.0		K.LAAPSEYNQVEYFSN[+1]VKPDLFADVINK.F	75.0	33.0	42.0	1.0	0.0	1.0	1.33333333333	0.0	2.38095238095			1.0
ECB_00387	tig	325	N	1	0.0	0.0	0.0	0.0			1.0		0.0	0.0	0.0	0.0			1.0		0.0	0.0	2.0	0.0			1.0		R.QAAQHFGGN[+1]EKQALELPR.E	2.0	0.0	2.0	2.0	0.0	2.0	100.0		100.0			1.0
ECB_00389	clpX	315	N	1	0.0	54.0	0.0	26.0			1.0		0.0	27.0	0.0	6.0			1.0		2.0	82.0	1.0	34.0			1.0	0.829268292683	R.LPVVATLN[+1]ELSEEALIQILKEPK.N	232.0	165.0	67.0	3.0	2.0	1.0	1.29310344828	1.21212121212	1.49253731343			1.0
ECB_00393	ppiD	167	N	1	0.0	38.0	0.0	36.0			1.0		0.0	15.0	0.0	15.0			1.0		0.0	39.0	0.0	30.0			1.0		R.NQLTTQQLIN[+1]GVAGTDFMLKGETDELAALVAQQR.V	173.0	92.0	81.0	0.0	0.0	0.0	0.0	0.0	0.0			1.0
ECB_00393	ppiD	439	N	1	1.0	0.0	0.0	1.0			1.0	inf	0.0	0.0	0.0	0.0			1.0		0.0	5.0	0.0	6.0			1.0		K.DNLPEELNFKPVADAIFN[+1]GGLVGENGAPGINSDIITVDGDR.A	13.0	6.0	7.0	1.0	1.0	0.0	7.69230769231	16.6666666667	0.0			1.0
ECB_00356	secD	337	N	1	0.0	1.0	0.0	0.0			1.0		0.0	0.0	0.0	0.0			1.0		1.0	2.0	2.0	5.0			1.0	1.25	R.VILTGDHITDSTSSQDEYN[+1]QPQVNISLDSAGGNIMSNFTK.D	11.0	4.0	7.0	3.0	1.0	2.0	27.2727272727	25.0	28.5714285714			1.0
ECB_01213	hns	103	N	1	0.0	29.0	0.0	32.0			1.0		0.0	40.0	0.0	72.0			1.0		0.0	10.0	2.0	64.0			1.0	0.0	K.YSYVDEN[+1]GETK.T	249.0	79.0	170.0	2.0	0.0	2.0	0.803212851406	0.0	1.17647058824			1.0
ECB_01215	adhE	427	N	1	0.0	47.0	0.0	58.0			1.0		0.0	19.0	0.0	38.0			1.0		0.0	43.0	0.0	25.0			1.0		K.LAPSLTLGCGSWGGN[+1]SISENVGPK.H	230.0	109.0	121.0	0.0	0.0	0.0	0.0	0.0	0.0			1.0
ECB_01224	kch	393	N	1	0.0	4.0	0.0	0.0			1.0		0.0	0.0	0.0	0.0			1.0		1.0	0.0	0.0	0.0			1.0		R.VLNGEEINNDMLVSMLLN[+1]SGHGIFSDNDEQETK.A	5.0	5.0	0.0	1.0	1.0	0.0	20.0	20.0				1.0
ECB_02371	gcvR	170	N	1	1.0	33.0	0.0	9.0			1.0	inf	0.0	6.0	0.0	2.0			1.0		0.0	10.0	0.0	10.0			1.0		K.ALCTELN[+1]AQGSINVVNYSQHDEQDGVK.	71.0	50.0	21.0	1.0	1.0	0.0	1.40845070423	2.0	0.0			1.0
ECB_02386	yfgC	200	N	1	1.0	16.0	1.0	9.0			1.0	0.5625	0.0	22.0	0.0	2.0			1.0		0.0	16.0	0.0	20.0			1.0		R.QGMISFTQQN[+1]EQEADRIGIQVLQR.S	87.0	55.0	32.0	2.0	1.0	1.0	2.29885057471	1.81818181818	3.125			1.0
ECB_02387	yfgD	26	N	1	0.0	26.0	0.0	20.0			1.0		0.0	19.0	0.0	19.0			1.0		0.0	19.0	1.0	31.0			1.0	0.0	K.SRETLNLLKEN[+1]GVEPEVVLYLETPADAATLR.D	135.0	64.0	71.0	1.0	0.0	1.0	0.740740740741	0.0	1.40845070423			1.0
ECB_02390	upp	188	N	1	1.0	9.0	0.0	9.0			1.0	inf	0.0	2.0	0.0	1.0			1.0		2.0	21.0	3.0	23.0			1.0	0.730158730159	K.AHPDVELYTASIDQGLN[+1]EHGYIIPGLGDAGDKIFGTK.	71.0	35.0	36.0	6.0	3.0	3.0	8.45070422535	8.57142857143	8.33333333333			1.0
ECB_02392	purN	127	N	1	0.0	8.0	1.0	15.0			1.0	0.0	0.0	3.0	0.0	4.0			1.0		0.0	9.0	0.0	3.0			1.0		R.QALEN[+1]GDEEHGTSVHFVTDELDGGPVILQAK.V	43.0	20.0	23.0	1.0	0.0	1.0	2.32558139535	0.0	4.34782608696			1.0
ECB_02404	yfgL	58	N	1	0.0	0.0	0.0	0.0			1.0		0.0	0.0	0.0	0.0			1.0		0.0	10.0	1.0	9.0			1.0	0.0	K.MSPLPTVENQFTPTTAWSTSVGSGIGN[+1]FYSNLHPALADNVVYAADR.A	20.0	10.0	10.0	1.0	0.0	1.0	5.0	0.0	10.0			1.0
ECB_02404	yfgL	62	N	1	0.0	0.0	0.0	0.0			1.0		0.0	0.0	0.0	0.0			1.0		0.0	10.0	1.0	9.0			1.0	0.0	K.MSPLPTVENQFTPTTAWSTSVGSGIGNFYSN[+1]LHPALADNVVYAADR.A	20.0	10.0	10.0	1.0	0.0	1.0	5.0	0.0	10.0			1.0
ECB_02404	yfgL	213	N	1	0.0	39.0	1.0	49.0			1.0	0.0	0.0	40.0	0.0	47.0			1.0		0.0	35.0	0.0	37.0			1.0		R.GESAPATAFGAAVVGGDN[+1]GR.V	248.0	114.0	134.0	1.0	0.0	1.0	0.403225806452	0.0	0.746268656716			1.0
ECB_02404	yfgL	334	N	1	0.0	15.0	0.0	8.0			1.0		0.0	0.0	0.0	3.0			1.0		1.0	15.0	0.0	7.0			1.0	inf	R.LLTSPVLYN[+1]GNLVVGDSEGYLHWINVEDGR.F	49.0	31.0	18.0	1.0	1.0	0.0	2.04081632653	3.22580645161	0.0			1.0
ECB_02404	yfgL	336	N	1	0.0	15.0	0.0	8.0			1.0		0.0	0.0	0.0	3.0			1.0		0.0	16.0	0.0	7.0			1.0		R.LLTSPVLYNGN[+1]LVVGDSEGYLHWINVEDGR.F	49.0	31.0	18.0	0.0	0.0	0.0	0.0	0.0	0.0			1.0
ECB_02407	ispG	308	N	1	1.0	6.0	2.0	7.0			1.0	0.583333333333	0.0	1.0	0.0	2.0			1.0		1.0	7.0	0.0	4.0			1.0	inf	R.LEDIITPMDVSIIGCVVN[+1]GPGEALVSTLGVTGGNKK.S	31.0	16.0	15.0	4.0	2.0	2.0	12.9032258065	12.5	13.3333333333			1.0
ECB_02408	yfgA	10	N	1	0.0	0.0	0.0	0.0			1.0		0.0	0.0	0.0	0.0			1.0		0.0	2.0	2.0	13.0			1.0	0.0	.MNTEATHDQN[+1]EALTTGAR.L	17.0	2.0	15.0	2.0	0.0	2.0	11.7647058824	0.0	13.3333333333			1.0
ECB_02413	sseA	85	N	1	0.0	0.0	0.0	9.0			1.0		0.0	0.0	0.0	0.0			1.0		0.0	0.0	2.0	9.0			1.0		R.ELGVN[+1]QDKHLIVYDEGNLFSAPR.A	20.0	0.0	20.0	2.0	0.0	2.0	10.0		10.0			1.0
ECB_02423	iscR	123	N	1	0.0	35.0	0.0	6.0			1.0		0.0	0.0	0.0	1.0			1.0		0.0	25.0	0.0	0.0			1.0		R.LTGFLNN[+1]ITLGELVNNQEVLDVSGR.Q	67.0	60.0	7.0	0.0	0.0	0.0	0.0	0.0	0.0			1.0
ECB_02423	iscR	132	N	1	0.0	35.0	0.0	6.0			1.0		0.0	0.0	0.0	1.0			1.0		0.0	26.0	0.0	0.0			1.0		R.LTGFLNNITLGELVNN[+1]QEVLDVSGR.Q	68.0	61.0	7.0	0.0	0.0	0.0	0.0	0.0	0.0			1.0
ECB_02443	glyA	215	N	1	0.0	0.0	0.0	0.0			1.0		0.0	0.0	0.0	0.0			1.0		0.0	1.0	0.0	1.0			1.0		R.EIADSIGAYLFVDMAHVAGLVAAGVYPN[+1]PVPHAHVVTTTTHK.T	2.0	1.0	1.0	0.0	0.0	0.0	0.0	0.0	0.0			1.0
ECB_02443	glyA	327	N	1	0.0	29.0	0.0	28.0			1.0		0.0	9.0	0.0	13.0			1.0		0.0	19.0	2.0	38.0			1.0	0.0	K.VVSGGTDNHLFLVDLVDKN[+1]LTGKEADAALGR.A	138.0	57.0	81.0	2.0	0.0	2.0	1.44927536232	0.0	2.46913580247			1.0
ECB_02370	dapA	108	N	1	0.0	16.0	0.0	6.0			1.0		0.0	3.0	0.0	2.0			1.0		1.0	17.0	0.0	11.0			1.0	inf	R.FNDSGIVGCLTVTPYYN[+1]RPSQEGLYQHFK.A	56.0	37.0	19.0	1.0	1.0	0.0	1.78571428571	2.7027027027	0.0			1.0
ECB_02368	purC	133	N	1	2.0	52.0	2.0	61.0			1.0	1.17307692308	0.0	23.0	0.0	28.0			1.0		0.0	28.0	0.0	30.0			1.0		K.NDAMHDPMVN[+1]ESYCETFGWVSKENLAR.M	226.0	105.0	121.0	4.0	2.0	2.0	1.76991150442	1.90476190476	1.65289256198			1.0
ECB_02363	dapE	306	N	1	1.0	33.0	0.0	21.0			1.0	inf	0.0	8.0	0.0	3.0			1.0		0.0	23.0	0.0	16.0			1.0		R.GKLVDAVVN[+1]AVEHYNEIKPQLLTTGGTSDGR.F	105.0	65.0	40.0	1.0	1.0	0.0	0.952380952381	1.53846153846	0.0			1.0
ECB_02354	maeB	81	N	1	0.0	6.0	0.0	0.0			1.0		1.0	4.0	0.0	0.0			1.0		0.0	7.0	0.0	8.0			1.0		R.GNLVAVISNGTAVLGLGN[+1]IGALAGKPVMEGK.G	26.0	18.0	8.0	1.0	1.0	0.0	3.84615384615	5.55555555556	0.0			1.0
ECB_02209	nuoF	218	N	1	0.0	0.0	0.0	0.0			1.0		0.0	0.0	0.0	0.0			1.0		1.0	14.0	1.0	14.0			1.0	1.0	R.SKPPFPATSGAWGKPTCVNN[+1]VETLCNVPAILANGVEWYQNISK.S	30.0	15.0	15.0	2.0	1.0	1.0	6.66666666667	6.66666666667	6.66666666667			1.0
ECB_02221	ackA	68	N	1	0.0	15.0	0.0	51.0			1.0		0.0	14.0	0.0	7.0			1.0		0.0	33.0	0.0	21.0			1.0		K.QEAALGAGAAHSEALN[+1]FIVNTILAQKPELSAQLTAIGHR.I	141.0	62.0	79.0	0.0	0.0	0.0	0.0	0.0	0.0			1.0
ECB_02221	ackA	213	N	1	0.0	17.0	0.0	23.0			1.0		0.0	13.0	1.0	14.0			1.0	0.0	1.0	40.0	0.0	40.0			1.0	inf	K.MLNKPVEELNIITCHLGN[+1]GGSVSAIR.N	149.0	71.0	78.0	2.0	1.0	1.0	1.34228187919	1.40845070423	1.28205128205			1.0
ECB_02222	pta	519	N	1	0.0	0.0	0.0	0.0			1.0		0.0	0.0	0.0	0.0			1.0		0.0	2.0	0.0	4.0			1.0		R.EQLEDNVVLGTLMLEQDEVDGLVSGAVHTTAN[+1]TIRPPLQLIK.T	6.0	2.0	4.0	0.0	0.0	0.0	0.0	0.0	0.0			1.0
ECB_02237	purF	92	N	1	0.0	3.0	0.0	5.0			1.0		0.0	0.0	0.0	0.0			1.0		1.0	28.0	1.0	24.0			1.0	0.857142857143	R.YPTAGSSSASEAQPFYVN[+1]SPYGITLAHNGNLTNAHELR.K,R.YPTAGSSSASEAQPFYVN[+1]SPYGITLAHNGNLTNAHELRK.K	62.0	32.0	30.0	2.0	1.0	1.0	3.22580645161	3.125	3.33333333333			1.0
ECB_02240	folC	306	N	1	0.0	0.0	0.0	0.0			1.0		1.0	7.0	0.0	0.0			1.0		0.0	19.0	0.0	19.0			1.0		R.VIFDVAHN[+1]PHAAEYLTGR.M	46.0	27.0	19.0	1.0	1.0	0.0	2.17391304348	3.7037037037	0.0			1.0
ECB_02248	fabB	296	N	1	0.0	36.0	0.0	39.0			1.0		0.0	13.0	0.0	11.0			1.0		0.0	61.0	1.0	70.0			1.0	0.0	K.MAMHGVDTPIDYLN[+1]SHGTSTPVGDVK.E	231.0	110.0	121.0	1.0	0.0	1.0	0.4329004329	0.0	0.826446280992			1.0
ECB_02266	fadI	382	N	1	0.0	0.0	0.0	4.0			1.0		0.0	0.0	0.0	0.0			1.0		0.0	0.0	3.0	13.0			1.0		R.AHATGEVDDSKFN[+1]VLGGSIAYGHPFAATGAR.M	20.0	0.0	20.0	3.0	0.0	3.0	15.0		15.0			1.0
ECB_02443	glyA	345	N	1	0.0	0.0	0.0	0.0			1.0		0.0	0.0	0.0	1.0			1.0		0.0	0.0	1.0	19.0			1.0		R.ANITVN[+1]KNSVPNDPK.S	21.0	0.0	21.0	1.0	0.0	1.0	4.7619047619		4.7619047619			1.0
ECB_02272	vacJ	86	N	1	1.0	1.0	0.0	0.0			1.0		0.0	0.0	0.0	0.0			1.0		0.0	0.0	0.0	0.0			1.0		R.NGLSNFTGNLEEPAVMVN[+1]YFLQGDPYQGMVHFTR.F	2.0	2.0	0.0	1.0	1.0	0.0	50.0	50.0				1.0
ECB_02272	vacJ	237	N	1	0.0	15.0	0.0	27.0			1.0		0.0	3.0	0.0	2.0			1.0		0.0	13.0	1.0	19.0			1.0	0.0	R.HDFIANGGELKPQENPN[+1]AQAIQDDLKDIDSE.	80.0	31.0	49.0	1.0	0.0	1.0	1.25	0.0	2.04081632653			1.0
ECB_02298	glk	303	N	1	0.0	0.0	0.0	2.0			1.0		0.0	0.0	0.0	2.0			1.0		0.0	6.0	1.0	12.0			1.0	0.0	R.FKEYVHDIPVYLIVHDN[+1]PGLLGSGAHLR.Q	23.0	6.0	17.0	1.0	0.0	1.0	4.34782608696	0.0	5.88235294118			1.0
ECB_02312	zipA	72	N	1	0.0	0.0	0.0	0.0			1.0		0.0	0.0	0.0	0.0			1.0		0.0	9.0	2.0	19.0			1.0	0.0	R.VHRVN[+1]HAPANAQEHEAARPSPQHQYQPPYASAQPR.Q	30.0	9.0	21.0	2.0	0.0	2.0	6.66666666667	0.0	9.52380952381			1.0
ECB_02316	ptsI	225	N	1	0.0	37.0	0.0	36.0			1.0		0.0	33.0	0.0	24.0			1.0		1.0	35.0	0.0	32.0			1.0	inf	K.NDDYLILDAVNN[+1]QVYVNPTNEVIDK.M	198.0	106.0	92.0	1.0	1.0	0.0	0.505050505051	0.943396226415	0.0			1.0
ECB_02316	ptsI	287	N	1	0.0	4.0	0.0	0.0			1.0		0.0	0.0	8.0	15.0			1.0		0.0	0.0	0.0	2.0			1.0		R.DVEGAERN[+1]GAEGVGLYR.T	29.0	4.0	25.0	8.0	0.0	8.0	27.5862068966	0.0	32.0			1.0
ECB_02317	crr	33	N	1	0.0	11.0	0.0	5.0			1.0		0.0	0.0	0.0	1.0			1.0		0.0	9.0	1.0	40.0			1.0	0.0	K.DTGTIEIIAPLSGEIVN[+1]IEDVPDVVFAEK.I	67.0	20.0	47.0	1.0	0.0	1.0	1.49253731343	0.0	2.12765957447			1.0
ECB_02321	cysM	222	N	1	1.0	14.0	0.0	0.0			1.0		0.0	0.0	0.0	0.0			1.0		0.0	9.0	1.0	9.0			1.0	0.0	R.WPAEYLPGIFN[+1]ASLVDEVLDIHQR.D	34.0	24.0	10.0	2.0	1.0	1.0	5.88235294118	4.16666666667	10.0			1.0
ECB_02328	murQ	249	N	1	1.0	18.0	0.0	5.0			1.0	inf	0.0	17.0	0.0	0.0			1.0		0.0	15.0	0.0	1.0			1.0		K.NATGCN[+1]AEQAEAALIACER.N	57.0	51.0	6.0	1.0	1.0	0.0	1.75438596491	1.96078431373	0.0			1.0
ECB_02272	vacJ	235	N	1	0.0	15.0	1.0	26.0			1.0	0.0	0.0	3.0	0.0	2.0			1.0		0.0	13.0	1.0	19.0			1.0	0.0	R.HDFIANGGELKPQEN[+1]PNAQAIQDDLKDIDSE.	80.0	31.0	49.0	2.0	0.0	2.0	2.5	0.0	4.08163265306			1.0
ECB_04267	yjjK	141	N	1	0.0	13.0	1.0	31.0			1.0	0.0	0.0	7.0	0.0	5.0			1.0		0.0	26.0	0.0	17.0			1.0		K.LAAEQGRLEEIIQAHDGHNLN[+1]VQLER.A	100.0	46.0	54.0	1.0	0.0	1.0	1.0	0.0	1.85185185185			1.0
ECB_02443	glyA	347	N	1	0.0	1.0	0.0	0.0			1.0		0.0	0.0	0.0	9.0			1.0		0.0	1.0	2.0	22.0			1.0	0.0	R.ANITVNKN[+1]SVPNDPKSPFVTSGIR.V	35.0	2.0	33.0	2.0	0.0	2.0	5.71428571429	0.0	6.06060606061			1.0
ECB_02448	yfhK	324	N	1	0.0	0.0	1.0	0.0			1.0		0.0	2.0	0.0	0.0			1.0		0.0	3.0	0.0	0.0			1.0		K.QADSAVELEN[+1]VELAPLVETVVSAHSLPAR.A	6.0	5.0	1.0	1.0	0.0	1.0	16.6666666667	0.0	100.0			1.0
ECB_02602	cysD	170	N	1	0.0	28.0	0.0	0.0			1.0		1.0	15.0	0.0	0.0			1.0		1.0	38.0	0.0	0.0			1.0		K.NQRPELWHN[+1]YNGQINKGESIR.V	83.0	83.0	0.0	2.0	2.0	0.0	2.40963855422	2.40963855422				1.0
ECB_02602	cysD	172	N	1	1.0	27.0	0.0	0.0			1.0		2.0	14.0	0.0	0.0			1.0		1.0	38.0	0.0	0.0			1.0		K.NQRPELWHNYN[+1]GQINKGESIR.V	83.0	83.0	0.0	4.0	4.0	0.0	4.81927710843	4.81927710843				1.0
ECB_02609	cysJ	444	N	1	0.0	3.0	0.0	1.0			1.0		0.0	0.0	0.0	0.0			1.0		0.0	2.0	1.0	6.0			1.0	0.0	R.VFIEHNDN[+1]FRLPANPETPVIMIGPGTGIAPFR.A	13.0	5.0	8.0	1.0	0.0	1.0	7.69230769231	0.0	12.5			1.0
ECB_02624	eno	162	N	1	1.0	4.0	0.0	3.0			1.0	inf	0.0	1.0	0.0	3.0			1.0		0.0	17.0	0.0	19.0			1.0		K.YSMPVPMMNIINGGEHADN[+1]NVDIQEFMIQPVGAK.T	48.0	23.0	25.0	1.0	1.0	0.0	2.08333333333	4.34782608696	0.0			1.0
ECB_02624	eno	163	N	1	0.0	5.0	0.0	2.0			1.0		0.0	1.0	0.0	3.0			1.0		1.0	16.0	1.0	18.0			1.0	1.125	K.YSMPVPMMNIINGGEHADNN[+1]VDIQEFMIQPVGAK.T	47.0	23.0	24.0	2.0	1.0	1.0	4.25531914894	4.34782608696	4.16666666667			1.0
ECB_02624	eno	219	N	1	0.0	141.0	0.0	102.0			1.0		0.0	63.0	0.0	48.0			1.0		1.0	106.0	0.0	104.0			1.0	inf	K.GMNTAVGDEGGYAPNLGSN[+1]AEALAVIAEAVK.A	565.0	311.0	254.0	1.0	1.0	0.0	0.176991150442	0.32154340836	0.0			1.0
ECB_02625	pyrG	121	N	1	0.0	29.0	0.0	26.0			1.0		0.0	24.0	1.0	25.0			1.0	0.0	0.0	37.0	0.0	22.0			1.0		R.RGDYLGATVQVIPHITN[+1]AIKER.V	164.0	90.0	74.0	1.0	0.0	1.0	0.609756097561	0.0	1.35135135135			1.0
ECB_02625	pyrG	505	N	1	0.0	2.0	0.0	1.0			1.0		0.0	0.0	1.0	0.0			1.0		0.0	8.0	0.0	11.0			1.0		R.SGDDQLVEIIEVPN[+1]HPWFVACQFHPEFTSTPR.D	23.0	10.0	13.0	1.0	0.0	1.0	4.34782608696	0.0	7.69230769231			1.0
ECB_02628	chpR	60	N	1	0.0	0.0	0.0	0.0			1.0		0.0	0.0	0.0	0.0			1.0		1.0	1.0	0.0	1.0			1.0	inf	K.EPVFTLAELVN[+1]DITPENLHENIDWGEPK.D	3.0	2.0	1.0	1.0	1.0	0.0	33.3333333333	50.0	0.0			1.0
ECB_02629	relA	565	N	1	0.0	8.0	0.0	4.0			1.0		0.0	1.0	0.0	1.0			1.0		0.0	8.0	1.0	8.0			1.0	0.0	R.LNQMVNFLQSQFN[+1]KPSAEEQDAAALK.Q	31.0	17.0	14.0	1.0	0.0	1.0	3.22580645161	0.0	7.14285714286			1.0
ECB_02640	ygdH	43	N	1	0.0	36.0	1.0	35.0			1.0	0.0	0.0	34.0	0.0	39.0			1.0		0.0	20.0	0.0	25.0			1.0		R.NCSLAVLN[+1]SGSLTDNSK.E	190.0	90.0	100.0	1.0	0.0	1.0	0.526315789474	0.0	1.0			1.0
ECB_02650	-	258	N	1	0.0	0.0	0.0	0.0			1.0		0.0	0.0	0.0	0.0			1.0		0.0	0.0	1.0	13.0			1.0		K.TIDMIQANPDLAGIYGTN[+1]EGSTLGVANAIDSQNLK.G	14.0	0.0	14.0	1.0	0.0	1.0	7.14285714286		7.14285714286			1.0
ECB_02681	ygdR	62	N	1	0.0	0.0	0.0	1.0			1.0		0.0	0.0	0.0	0.0			1.0		1.0	5.0	1.0	11.0			1.0	2.2	R.MILTDGKPEIDDDTGLVSYHDQQGNAMQIN[+1]RDDVSQIIER.	19.0	6.0	13.0	2.0	1.0	1.0	10.5263157895	16.6666666667	7.69230769231			1.0
ECB_02686	lysA	387	N	1	1.0	3.0	0.0	0.0			1.0		0.0	0.0	0.0	0.0			1.0		0.0	5.0	0.0	11.0			1.0		K.AGDYLVLHDTGAYGASMSSNYN[+1]SRPLLPEVLFDNGQAR.L	20.0	9.0	11.0	1.0	1.0	0.0	5.0	11.1111111111	0.0			1.0
ECB_02721	idi	110	N	1	0.0	9.0	0.0	11.0			1.0		0.0	9.0	1.0	12.0			1.0	0.0	0.0	4.0	0.0	14.0			1.0		R.ATDPN[+1]GIVENEVCPVFAAR.T	60.0	22.0	38.0	1.0	0.0	1.0	1.66666666667	0.0	2.63157894737			1.0
ECB_02725	dsbC	84	N	1	0.0	1.0	0.0	0.0			1.0		0.0	0.0	0.0	0.0			1.0		0.0	9.0	0.0	14.0			1.0		K.HIIQGPMYDVSGTAPVNVTN[+1]K.M	24.0	10.0	14.0	0.0	0.0	0.0	0.0	0.0	0.0			1.0
ECB_02735	gcvP	503	N	1	1.0	20.0	0.0	6.0			1.0	inf	0.0	6.0	0.0	2.0			1.0		0.0	23.0	0.0	30.0			1.0		R.KDLALN[+1]QAMIPLGSCTMK.L	88.0	50.0	38.0	1.0	1.0	0.0	1.13636363636	2.0	0.0			1.0
ECB_02602	cysD	92	N	1	4.0	80.0	0.0	4.0			1.0	inf	1.0	59.0	0.0	6.0			1.0	inf	0.0	58.0	0.0	5.0			1.0		K.AYGCELLVHKN[+1]PEGVAMGINPFVHGSAK.H	217.0	202.0	15.0	5.0	5.0	0.0	2.30414746544	2.47524752475	0.0			1.0
ECB_02601	cysN	197	N	1	1.0	42.0	0.0	0.0			1.0		0.0	23.0	0.0	0.0			1.0		0.0	36.0	0.0	3.0			1.0		R.IREDYLTFAGQLPGN[+1]LDIR.F	105.0	102.0	3.0	1.0	1.0	0.0	0.952380952381	0.980392156863	0.0			1.0
ECB_02592	nlpD	279	N	1	0.0	0.0	0.0	1.0			1.0		0.0	1.0	1.0	4.0			1.0	0.0	0.0	4.0	0.0	1.0			1.0		K.VIETFGASEGGN[+1]KGIDIAGSK.G	12.0	5.0	7.0	1.0	0.0	1.0	8.33333333333	0.0	14.2857142857			1.0
ECB_02591	rpoS	244	N	1	0.0	0.0	1.0	15.0			1.0		0.0	0.0	1.0	5.0			1.0		0.0	0.0	0.0	17.0			1.0		K.ALLDILADEKEN[+1]GPEDTTQDDDMKQSIVK.W	39.0	0.0	39.0	2.0	0.0	2.0	5.12820512821		5.12820512821			1.0
ECB_02449	purL	121	N	1	0.0	0.0	1.0	7.0			1.0		0.0	0.0	0.0	0.0			1.0		0.0	1.0	0.0	2.0			1.0		R.GVAYYIEAGTLTN[+1]EQWQQVTAELHDR.M	11.0	1.0	10.0	1.0	0.0	1.0	9.09090909091	0.0	10.0			1.0
ECB_02449	purL	378	N	1	0.0	22.0	0.0	17.0			1.0		0.0	4.0	0.0	3.0			1.0		1.0	41.0	0.0	22.0			1.0	inf	R.IVTALDIMTEGPLGGAAFNN[+1]EFGRPALNGYFR.T	110.0	68.0	42.0	1.0	1.0	0.0	0.909090909091	1.47058823529	0.0			1.0
ECB_02449	purL	1238	N	1	1.0	28.0	0.0	26.0			1.0	inf	0.0	2.0	0.0	3.0			1.0		0.0	17.0	0.0	4.0			1.0		R.YVDNFGKVTETYPANPN[+1]GSPNGITSVTTESGR.V	81.0	48.0	33.0	1.0	1.0	0.0	1.23456790123	2.08333333333	0.0			1.0
ECB_02454	yfhB	165	N	1	1.0	4.0	0.0	0.0			1.0		0.0	0.0	0.0	0.0			1.0		0.0	0.0	0.0	0.0			1.0		R.LYSGYSDSN[+1]QDNPLLYFCQHR.W	5.0	5.0	0.0	1.0	1.0	0.0	20.0	20.0				1.0
ECB_02475	yfiF	204	N	1	1.0	12.0	1.0	12.0			1.0	1.0	0.0	0.0	0.0	0.0			1.0		0.0	0.0	0.0	0.0			1.0		R.NGTTVQQWVSQAGAQDCVLALEN[+1]ESNPHNLGGMMR.S	26.0	13.0	13.0	2.0	1.0	1.0	7.69230769231	7.69230769231	7.69230769231			1.0
ECB_02484	rluD	117	N	1	0.0	0.0	0.0	0.0			1.0		0.0	0.0	0.0	0.0			1.0		0.0	15.0	0.0	16.0			1.0		R.DLVVHPGAGNPDGTVLN[+1]ALLHYYPPIADVPR.A	31.0	15.0	16.0	0.0	0.0	0.0	0.0	0.0	0.0			1.0
ECB_02486	yfiA	36	N	1	0.0	98.0	0.0	375.0			1.0		0.0	64.0	0.0	344.0			1.0		0.0	81.0	1.0	504.0			1.0	0.0	K.WQTHLIN[+1]PHIILSKEPQGFVADATINTPNGVLVASGK.H	1467.0	243.0	1224.0	1.0	0.0	1.0	0.068166325835	0.0	0.0816993464052			1.0
ECB_02486	yfiA	55	N	1	0.0	43.0	0.0	122.0			1.0		0.0	19.0	1.0	67.0			1.0	0.0	0.0	32.0	0.0	140.0			1.0		K.EPQGFVADATIN[+1]TPNGVLVASGKHEDMYTAINELINKLER.Q	424.0	94.0	330.0	1.0	0.0	1.0	0.235849056604	0.0	0.30303030303			1.0
ECB_02448	yfhK	128	N	1	0.0	0.0	1.0	2.0			1.0		0.0	0.0	0.0	0.0			1.0		0.0	0.0	0.0	0.0			1.0		R.QDLNNLAQLQCNN[+1]SGPDAAAAAR.L	3.0	0.0	3.0	1.0	0.0	1.0	33.3333333333		33.3333333333			1.0
ECB_02490	aroF	8	N	1	1.0	43.0	0.0	2.0			1.0	inf	0.0	11.0	0.0	0.0			1.0		0.0	17.0	0.0	19.0			1.0		K.DALNN[+1]VHITDEQVLMTPEQLK.A	93.0	72.0	21.0	1.0	1.0	0.0	1.0752688172	1.38888888889	0.0			1.0
ECB_02490	aroF	310	N	1	1.0	26.0	0.0	19.0			1.0	inf	0.0	16.0	0.0	6.0			1.0		0.0	15.0	0.0	3.0			1.0		R.SIIGLMIESNIHEGN[+1]QSSEQPR.S	86.0	58.0	28.0	1.0	1.0	0.0	1.16279069767	1.72413793103	0.0			1.0
ECB_02517	gabD	23	N	1	0.0	0.0	1.0	15.0			1.0		0.0	0.0	0.0	2.0			1.0		0.0	0.0	0.0	7.0			1.0		R.QQALINGEWLDAN[+1]NGEVIDVTNPANGDKLGSVPK.M	25.0	0.0	25.0	1.0	0.0	1.0	4.0		4.0			1.0
ECB_02517	gabD	24	N	1	0.0	0.0	1.0	15.0			1.0		0.0	0.0	0.0	2.0			1.0		0.0	0.0	1.0	6.0			1.0		R.QQALINGEWLDANN[+1]GEVIDVTNPANGDKLGSVPK.M	25.0	0.0	25.0	2.0	0.0	2.0	8.0		8.0			1.0
ECB_02517	gabD	32	N	1	0.0	0.0	1.0	15.0			1.0		0.0	0.0	0.0	2.0			1.0		0.0	0.0	0.0	7.0			1.0		R.QQALINGEWLDANNGEVIDVTN[+1]PANGDKLGSVPK.M	25.0	0.0	25.0	1.0	0.0	1.0	4.0		4.0			1.0
ECB_02517	gabD	207	N	1	0.0	0.0	1.0	12.0			1.0		0.0	0.0	0.0	3.0			1.0		0.0	8.0	1.0	19.0			1.0	0.0	R.AGIPAGVFN[+1]VVTGSAGAVGNELTSNPLVR.K	44.0	8.0	36.0	2.0	0.0	2.0	4.54545454545	0.0	5.55555555556			1.0
ECB_02539	emrR	134	N	1	0.0	0.0	0.0	0.0			1.0		0.0	0.0	0.0	0.0			1.0		0.0	5.0	0.0	2.0			1.0		R.EVLPPQHN[+1]CLHQLWSALSTTEKDQLEQITR.K	7.0	5.0	2.0	0.0	0.0	0.0	0.0	0.0	0.0			1.0
ECB_02543	gshA	248	N	1	1.0	10.0	0.0	3.0			1.0	inf	0.0	5.0	0.0	0.0			1.0		0.0	24.0	0.0	27.0			1.0		K.SQSN[+1]LGITFNDLYEYVAGLK.Q	70.0	40.0	30.0	1.0	1.0	0.0	1.42857142857	2.5	0.0			1.0
ECB_02591	rpoS	20	N	1	0.0	0.0	0.0	0.0			1.0		0.0	0.0	1.0	0.0			1.0		0.0	0.0	0.0	0.0			1.0		K.VHDLNEDAEFDEN[+1]GVEVFDEK.A	1.0	0.0	1.0	1.0	0.0	1.0	100.0		100.0			1.0
ECB_02490	aroF	271	N	1	0.0	0.0	0.0	0.0			1.0		0.0	0.0	0.0	0.0			1.0		1.0	23.0	0.0	1.0			1.0	inf	K.EMEQAGLRPSLMVDCSHGN[+1]SNKDYR.R	25.0	24.0	1.0	1.0	1.0	0.0	4.0	4.16666666667	0.0			1.0
ECB_02756	fbaA	261	N	1	1.0	147.0	1.0	110.0			1.0	0.748299319728	1.0	65.0	0.0	28.0			1.0	inf	3.0	242.0	1.0	127.0			1.0	1.57438016529	K.HNLPHNSLN[+1]FVFHGGSGSTAQEIK.D,K.KHNLPHNSLN[+1]FVFHGGSGSTAQEIKDSVSYGVVK.M,K.KHNLPHNSLN[+1]FVFHGGSGSTAQEIK.D	726.0	459.0	267.0	7.0	5.0	2.0	0.964187327824	1.08932461874	0.749063670412			1.0
ECB_02189	menB	68	N	1	0.0	17.0	0.0	16.0			1.0		1.0	18.0	0.0	11.0			1.0	inf	0.0	8.0	0.0	7.0			1.0		R.YDDN[+1]IGVIILTGAGDK.A	78.0	44.0	34.0	1.0	1.0	0.0	1.28205128205	2.27272727273	0.0			1.0
ECB_02116	yejK	136	N	1	0.0	14.0	0.0	4.0			1.0		1.0	3.0	0.0	4.0			1.0	inf	0.0	10.0	0.0	6.0			1.0		R.VNENLDIN[+1]PTHYLDINHADIVAR.I	42.0	28.0	14.0	1.0	1.0	0.0	2.38095238095	3.57142857143	0.0			1.0
ECB_01580	fumC	403	N	1	0.0	12.0	1.0	37.0			1.0	0.0	0.0	7.0	0.0	16.0			1.0		0.0	9.0	0.0	30.0			1.0		R.INQLLN[+1]ESLMLVTALNTHIGYDK.A	112.0	28.0	84.0	1.0	0.0	1.0	0.892857142857	0.0	1.19047619048			1.0
ECB_01582	manA	27	N	1	0.0	4.0	0.0	7.0			1.0		0.0	0.0	1.0	0.0			1.0		0.0	3.0	0.0	6.0			1.0		K.TALTELYGMEN[+1]PSSQPMAELWMGAHPK.S	21.0	7.0	14.0	1.0	0.0	1.0	4.7619047619	0.0	7.14285714286			1.0
ECB_01583	ydgA	124	N	1	0.0	4.0	0.0	11.0			1.0		0.0	0.0	0.0	2.0			1.0		0.0	4.0	1.0	5.0			1.0	0.0	K.KLNLIPSMASIQTTLVN[+1]NEVSKPLFDMAK.G	27.0	8.0	19.0	1.0	0.0	1.0	3.7037037037	0.0	5.26315789474			1.0
ECB_01583	ydgA	163	N	1	0.0	2.0	1.0	12.0			1.0	0.0	0.0	2.0	0.0	0.0			1.0		1.0	10.0	1.0	11.0			1.0	1.1	R.IGYSGDSSSDISLKPLN[+1]YEQKDEK.V	40.0	15.0	25.0	3.0	1.0	2.0	7.5	6.66666666667	8.0			1.0
ECB_01583	ydgA	467	N	1	1.0	14.0	0.0	3.0			1.0	inf	0.0	6.0	0.0	2.0			1.0		0.0	7.0	0.0	3.0			1.0		R.LTTLQDNTITTSLQYAN[+1]GQITLNGQK.M	36.0	28.0	8.0	1.0	1.0	0.0	2.77777777778	3.57142857143	0.0			1.0
ECB_01586	uidA	412	N	1	0.0	0.0	1.0	4.0			1.0		0.0	0.0	0.0	0.0			1.0		0.0	0.0	0.0	0.0			1.0		R.DKNHPSVVMWSIAN[+1]EPDTRPQGAR.E	5.0	0.0	5.0	1.0	0.0	1.0	20.0		20.0			1.0
ECB_01605	gst	39	N	1	0.0	4.0	0.0	0.0			1.0		0.0	4.0	4.0	32.0			1.0	0.0	0.0	9.0	0.0	22.0			1.0		R.LEN[+1]GDDYFAVNPK.G,K.RLEN[+1]GDDYFAVNPK.G	75.0	17.0	58.0	4.0	0.0	4.0	5.33333333333	0.0	6.89655172414			1.0
ECB_01606	pdxY	19	N	1	0.0	19.0	0.0	0.0			1.0		0.0	12.0	0.0	0.0			1.0		0.0	11.0	0.0	4.0			1.0		K.NILAIQSHVVYGHAGN[+1]SAAEFPMRR.L	46.0	42.0	4.0	0.0	0.0	0.0	0.0	0.0	0.0			1.0
ECB_01607	tyrS	387	N	1	0.0	1.0	0.0	28.0			1.0		0.0	2.0	0.0	15.0			1.0		0.0	8.0	1.0	11.0			1.0	0.0	R.KTIASNAITIN[+1]GEK.Q	66.0	11.0	55.0	1.0	0.0	1.0	1.51515151515	0.0	1.81818181818			1.0
ECB_01617	ydhF	116	N	1	0.0	0.0	0.0	0.0			1.0		0.0	0.0	0.0	0.0			1.0		0.0	0.0	0.0	0.0			1.0		K.SAEQSLIN[+1]LATDHLDLLLIHRPDPLMDADEVADAFK.H	0.0	0.0	0.0	0.0	0.0	0.0						1.0
ECB_01620	nemA	246	N	1	1.0	7.0	0.0	0.0			1.0		0.0	0.0	0.0	1.0			1.0		0.0	12.0	0.0	19.0			1.0		R.VSPIGTFQNTDN[+1]GPNEEADALYLIEQLGK.R	40.0	20.0	20.0	1.0	1.0	0.0	2.5	5.0	0.0			1.0
ECB_01636	ydhR	47	N	1	0.0	6.0	1.0	6.0			1.0	0.0	0.0	0.0	0.0	8.0			1.0		0.0	13.0	0.0	0.0			1.0		K.VWTESEKN[+1]HEAGGIYLFTDEK.S	34.0	19.0	15.0	1.0	0.0	1.0	2.94117647059	0.0	6.66666666667			1.0
ECB_01645	pykF	228	N	1	0.0	29.0	1.0	33.0			1.0	0.0	0.0	26.0	1.0	28.0			1.0	0.0	1.0	60.0	1.0	54.0			1.0	0.9	K.IENQEGLN[+1]NFDEILEASDGIMVAR.G	234.0	116.0	118.0	4.0	1.0	3.0	1.7094017094	0.862068965517	2.54237288136			1.0
ECB_01645	pykF	229	N	1	0.0	29.0	1.0	33.0			1.0	0.0	0.0	28.0	0.0	29.0			1.0		0.0	61.0	0.0	55.0			1.0		K.IENQEGLNN[+1]FDEILEASDGIMVAR.G	236.0	118.0	118.0	1.0	0.0	1.0	0.423728813559	0.0	0.847457627119			1.0
ECB_01647	ynhG	39	N	1	0.0	1.0	1.0	43.0			1.0	0.0	0.0	1.0	0.0	18.0			1.0		0.0	7.0	0.0	43.0			1.0		R.LVGQN[+1]QTYTVQEGDKNLQAIAR.R	114.0	9.0	105.0	1.0	0.0	1.0	0.877192982456	0.0	0.952380952381			1.0
ECB_01647	ynhG	187	N	1	0.0	3.0	1.0	12.0			1.0	0.0	0.0	0.0	0.0	13.0			1.0		0.0	0.0	0.0	37.0			1.0		R.LAHGN[+1]GEYLIHGTSAPDSVGLR.V	66.0	3.0	63.0	1.0	0.0	1.0	1.51515151515	0.0	1.5873015873			1.0
ECB_01647	ynhG	312	N	1	0.0	0.0	0.0	5.0			1.0		0.0	0.0	0.0	0.0			1.0		0.0	0.0	1.0	31.0			1.0		R.RAGYPVSVSSGATPAASN[+1]APSVESAQNGEPEQGNMLR.V	37.0	0.0	37.0	1.0	0.0	1.0	2.7027027027		2.7027027027			1.0
ECB_01580	fumC	141	N	1	0.0	0.0	1.0	7.0			1.0		0.0	2.0	1.0	2.0			1.0	0.0	0.0	2.0	0.0	2.0			1.0		K.SQSSN[+1]DVFPTAMHVAALLALR.K	17.0	4.0	13.0	2.0	0.0	2.0	11.7647058824	0.0	15.3846153846			1.0
ECB_01572	pntA	345	N	1	1.0	47.0	0.0	28.0			1.0	inf	0.0	32.0	0.0	21.0			1.0		0.0	22.0	0.0	15.0			1.0		K.EKDGN[+1]ITVDFDDVVIR.G	166.0	102.0	64.0	1.0	1.0	0.0	0.602409638554	0.980392156863	0.0			1.0
ECB_01552	ynfB	92	N	1	0.0	10.0	0.0	26.0			1.0		0.0	5.0	1.0	15.0			1.0	0.0	0.0	3.0	0.0	15.0			1.0		K.CEQSANIN[+1]AYWEPNTLR.C	75.0	18.0	57.0	1.0	0.0	1.0	1.33333333333	0.0	1.75438596491			1.0
ECB_01497	dcp	567	N	1	0.0	12.0	0.0	0.0			1.0		1.0	8.0	0.0	2.0			1.0	inf	0.0	5.0	0.0	8.0			1.0		R.WHCLEEN[+1]EAMQDVDDFELR.A	36.0	26.0	10.0	1.0	1.0	0.0	2.77777777778	3.84615384615	0.0			1.0
ECB_01236	trpC	380	N	1	1.0	6.0	0.0	0.0			1.0		1.0	2.0	0.0	0.0			1.0		0.0	24.0	0.0	16.0			1.0		R.EFQHVDKYVLDN[+1]GQGGSGQR.F	50.0	34.0	16.0	2.0	2.0	0.0	4.0	5.88235294118	0.0			1.0
ECB_01237	trpD	16	N	1	0.0	26.0	0.0	9.0			1.0		0.0	3.0	0.0	20.0			1.0		0.0	32.0	1.0	37.0			1.0	0.0	M.ADILLLDNIDSFTYN[+1]LADQLR.S	128.0	61.0	67.0	1.0	0.0	1.0	0.78125	0.0	1.49253731343			1.0
ECB_01247	yciK	57	N	1	1.0	2.0	0.0	0.0			1.0		0.0	0.0	0.0	0.0			1.0		0.0	1.0	0.0	0.0			1.0		R.QVASHIN[+1]EETGRQPQWFILDLLTCTSENCQQLAQR.I	4.0	4.0	0.0	1.0	1.0	0.0	25.0	25.0				1.0
ECB_01254	ribA	118	N	1	0.0	4.0	0.0	11.0			1.0		0.0	1.0	0.0	1.0			1.0		1.0	14.0	1.0	19.0			1.0	1.35714285714	R.AYALQDQGYDTVEAN[+1]HQLGFAADER.D	52.0	20.0	32.0	2.0	1.0	1.0	3.84615384615	5.0	3.125			1.0
ECB_01263	rnb	322	N	1	1.0	32.0	0.0	10.0			1.0	inf	2.0	11.0	0.0	2.0			1.0	inf	0.0	23.0	0.0	20.0			1.0		K.LVYDQVSDWLEN[+1]TGDWKPESEAIAEQVR.L	101.0	69.0	32.0	3.0	3.0	0.0	2.9702970297	4.34782608696	0.0			1.0
ECB_01271	sapA	141	N	1	0.0	0.0	1.0	2.0			1.0		0.0	0.0	0.0	0.0			1.0		0.0	1.0	0.0	0.0			1.0		R.NNPWHNVN[+1]GSNFPYFDSLQFADNVK.S	4.0	1.0	3.0	1.0	0.0	1.0	25.0	0.0	33.3333333333			1.0
ECB_01274	ycjK	450	N	1	0.0	0.0	0.0	0.0			1.0		1.0	0.0	0.0	0.0			1.0		0.0	4.0	0.0	0.0			1.0		R.FCHVYHACKN[+1]DELLQFER.L	5.0	5.0	0.0	1.0	1.0	0.0	20.0	20.0				1.0
ECB_01310	ydaA	94	N	1	0.0	0.0	0.0	30.0			1.0		0.0	0.0	2.0	14.0			1.0		0.0	0.0	3.0	29.0			1.0		K.VVWHN[+1]RPFEAIIQEVISGGHDLVLK.M	78.0	0.0	78.0	5.0	0.0	5.0	6.41025641026		6.41025641026			1.0
ECB_01647	ynhG	321	N	1	0.0	0.0	0.0	5.0			1.0		0.0	0.0	0.0	0.0			1.0		0.0	0.0	1.0	31.0			1.0		R.RAGYPVSVSSGATPAASNAPSVESAQN[+1]GEPEQGNMLR.V	37.0	0.0	37.0	1.0	0.0	1.0	2.7027027027		2.7027027027			1.0
ECB_01349	ydbK	141	N	1	0.0	3.0	0.0	0.0			1.0		0.0	5.0	0.0	3.0			1.0		1.0	14.0	0.0	8.0			1.0	inf	R.QTGCAMLCAAN[+1]VQEAQDFALISHIATLK.S	34.0	23.0	11.0	1.0	1.0	0.0	2.94117647059	4.34782608696	0.0			1.0
ECB_01352	ldhA	289	N	1	0.0	1.0	0.0	2.0			1.0		0.0	0.0	0.0	0.0			1.0		0.0	16.0	0.0	10.0			1.0		R.LSACHN[+1]VLFTGHQAFLTAEALTSISQTTLQNLSNLEK.G	29.0	17.0	12.0	0.0	0.0	0.0	0.0	0.0	0.0			1.0
ECB_01388	ydcL	192	N	1	0.0	37.0	1.0	107.0			1.0	0.0	0.0	35.0	0.0	74.0			1.0		0.0	21.0	0.0	105.0			1.0		R.QGEGKDLN[+1]NESTPMAFENIK.Q	380.0	93.0	287.0	1.0	0.0	1.0	0.263157894737	0.0	0.348432055749			1.0
ECB_01397	ydcS	248	N	1	0.0	0.0	1.0	27.0			1.0		0.0	0.0	0.0	21.0			1.0		0.0	0.0	1.0	35.0			1.0		R.YWHDTTVQMSDFKN[+1]EGVVASSAWPYQANALK.A	85.0	0.0	85.0	2.0	0.0	2.0	2.35294117647		2.35294117647			1.0
ECB_01403	ydcY	24	N	1	0.0	0.0	0.0	0.0			1.0		0.0	0.0	0.0	0.0			1.0		0.0	0.0	0.0	0.0			1.0		R.VDAAIEESVIAHMN[+1]ELLIALSDDAELSREDR.Y	0.0	0.0	0.0	0.0	0.0	0.0						1.0
ECB_01453	yddB	206	N	1	0.0	0.0	1.0	21.0			1.0		0.0	0.0	1.0	10.0			1.0		0.0	0.0	0.0	0.0			1.0		K.SAFN[+1]QGSSGSTYYSPDFK.K	33.0	0.0	33.0	2.0	0.0	2.0	6.06060606061		6.06060606061			1.0
ECB_01456	ydeN	474	N	1	0.0	0.0	0.0	2.0			1.0		0.0	0.0	1.0	0.0			1.0		0.0	0.0	0.0	0.0			1.0		R.HQSDDYPHNPN[+1]TEDLSQFSYTVR.N	3.0	0.0	3.0	1.0	0.0	1.0	33.3333333333		33.3333333333			1.0
ECB_01481	yneH	117	N	1	0.0	0.0	0.0	0.0			1.0		0.0	0.0	0.0	0.0			1.0		0.0	26.0	0.0	4.0			1.0		R.NPFIN[+1]AGALVVCDMLQGR.L	30.0	26.0	4.0	0.0	0.0	0.0	0.0	0.0	0.0			1.0
ECB_01497	dcp	188	N	1	0.0	51.0	0.0	40.0			1.0		0.0	23.0	0.0	21.0			1.0		0.0	42.0	0.0	39.0			1.0		K.SGGLVVN[+1]DIAQLAGMSEQEIALAAEAAR.E	216.0	116.0	100.0	0.0	0.0	0.0	0.0	0.0	0.0			1.0
ECB_01351	hslJ	41	N	1	1.0	10.0	0.0	10.0			1.0	inf	1.0	0.0	0.0	0.0			1.0		0.0	5.0	0.0	5.0			1.0		R.FVLESVN[+1]GKPVTSDKNPPEISFGEK.M	32.0	17.0	15.0	2.0	2.0	0.0	6.25	11.7647058824	0.0			1.0
ECB_02161	nrdB	301	N	1	0.0	17.0	0.0	13.0			1.0		0.0	2.0	0.0	4.0			1.0		0.0	0.0	0.0	7.0			1.0		R.DGSMIGLN[+1]KDILCQYVEYITNIR.M	43.0	19.0	24.0	0.0	0.0	0.0	0.0	0.0	0.0			1.0
ECB_01650	sufD	59	N	1	0.0	6.0	0.0	11.0			1.0		0.0	5.0	1.0	5.0			1.0	0.0	0.0	2.0	0.0	0.0			1.0		K.YTPLEGLTN[+1]SQFVSIAGEISPQQR.D	30.0	13.0	17.0	1.0	0.0	1.0	3.33333333333	0.0	5.88235294118			1.0
ECB_01673	aroH	214	N	1	3.0	37.0	0.0	9.0			1.0	inf	0.0	16.0	0.0	7.0			1.0		0.0	2.0	0.0	11.0			1.0		R.ASHMFLSPDKN[+1]GQMTIYQTSGNPYGHIIMR.G	85.0	58.0	27.0	3.0	3.0	0.0	3.52941176471	5.1724137931	0.0			1.0
ECB_01923	hisC	53	N	1	0.0	0.0	1.0	5.0			1.0		0.0	0.0	0.0	0.0			1.0		0.0	3.0	0.0	1.0			1.0		R.RLGGNGDVWLNANEYPTAVEFQLTQQTLN[+1]RYPECQPK.A	10.0	3.0	7.0	1.0	0.0	1.0	10.0	0.0	14.2857142857			1.0
ECB_01926	hisA	148	N	1	0.0	0.0	0.0	0.0			1.0		0.0	0.0	0.0	0.0			1.0		0.0	9.0	1.0	10.0			1.0	0.0	R.IDEQGNKQVAVSGWQEN[+1]SGVSLEQLVETYLPVGLK.H	20.0	9.0	11.0	1.0	0.0	1.0	5.0	0.0	9.09090909091			1.0
ECB_01927	hisF	186	N	1	0.0	0.0	0.0	1.0			1.0		0.0	0.0	0.0	0.0			1.0		0.0	1.0	1.0	0.0			1.0	0.0	R.GAGEIVLNMMNQDGVRN[+1]GYDLEQLKK.V	3.0	1.0	2.0	1.0	0.0	1.0	33.3333333333	0.0	50.0			1.0
ECB_01931	gnd	223	N	1	0.0	2.0	0.0	0.0			1.0		0.0	0.0	0.0	0.0			1.0		1.0	7.0	1.0	6.0			1.0	0.857142857143	K.GGLNLSNEELAQTFTEWN[+1]NGELSSYLIDITK.D	17.0	10.0	7.0	2.0	1.0	1.0	11.7647058824	10.0	14.2857142857			1.0
ECB_01931	gnd	247	N	1	1.0	83.0	0.0	74.0			1.0	inf	0.0	67.0	0.0	55.0			1.0		0.0	69.0	0.0	59.0			1.0		K.DIFTKKDEDGN[+1]YLVDVILDEAANK.G	408.0	220.0	188.0	1.0	1.0	0.0	0.245098039216	0.454545454545	0.0			1.0
ECB_01945	rfbA	77	N	1	0.0	12.0	1.0	16.0			1.0	0.0	0.0	16.0	0.0	13.0			1.0		0.0	7.0	0.0	1.0			1.0		R.FQQLLGDGSQWGLN[+1]LQYK.V	66.0	35.0	31.0	1.0	0.0	1.0	1.51515151515	0.0	3.22580645161			1.0
ECB_01946	rfbD	60	N	1	0.0	1.0	0.0	0.0			1.0		0.0	0.0	0.0	0.0			1.0		1.0	14.0	0.0	9.0			1.0	inf	K.IRPDVIVN[+1]AAAHTAVDKAESEPEFAQLLNATSVEAIAK.A	25.0	16.0	9.0	1.0	1.0	0.0	4.0	6.25	0.0			1.0
ECB_01947	rfbB	23	N	1	0.0	9.0	0.0	0.0			1.0		0.0	4.0	0.0	0.0			1.0		2.0	16.0	0.0	0.0			1.0		R.HIINN[+1]TQDSVVNVDKLTYAGNLESLAEISDSER.Y	31.0	31.0	0.0	2.0	2.0	0.0	6.45161290323	6.45161290323				1.0
ECB_01948	galF	65	N	1	2.0	20.0	4.0	31.0			1.0	0.775	0.0	15.0	1.0	17.0			1.0	0.0	1.0	13.0	0.0	5.0			1.0	inf	K.NAVEN[+1]HFDTSYELESLLEQR.V	109.0	51.0	58.0	8.0	3.0	5.0	7.33944954128	5.88235294118	8.62068965517			1.0
ECB_02062	bglX	259	N	1	0.0	3.0	0.0	9.0			1.0		0.0	1.0	0.0	2.0			1.0		1.0	8.0	0.0	7.0			1.0	inf	K.AGLDAGSGAVMVALNSLN[+1]GTPATSDSWLLKDVLR.D	31.0	13.0	18.0	1.0	1.0	0.0	3.22580645161	7.69230769231	0.0			1.0
ECB_02063	dld	78	N	1	2.0	9.0	1.0	10.0			1.0	2.22222222222	1.0	8.0	0.0	1.0			1.0	inf	0.0	9.0	0.0	0.0			1.0		K.ACVTADKIILMQAAN[+1]TGLTEGSTPNGNDYDR.D	41.0	29.0	12.0	4.0	3.0	1.0	9.75609756098	10.3448275862	8.33333333333			1.0
ECB_02078	mglA	331	N	1	0.0	0.0	0.0	0.0			1.0		0.0	0.0	0.0	0.0			1.0		0.0	0.0	1.0	6.0			1.0		K.QINNHN[+1]ANEAINHGFALVTEER.R	7.0	0.0	7.0	1.0	0.0	1.0	14.2857142857		14.2857142857			1.0
ECB_02079	mglB	62	N	1	0.0	48.0	1.0	121.0			1.0	0.0	0.0	41.0	0.0	83.0			1.0		0.0	35.0	0.0	129.0			1.0		K.AAPDVQLLMN[+1]DSQNDQSKQNDQIDVLLAK.G	458.0	124.0	334.0	1.0	0.0	1.0	0.218340611354	0.0	0.299401197605			1.0
ECB_02079	mglB	159	N	1	0.0	0.0	0.0	31.0			1.0		0.0	0.0	1.0	13.0			1.0		0.0	22.0	0.0	78.0			1.0		K.HWAANQGWDLN[+1]KDGQIQFVLLK.G	145.0	22.0	123.0	1.0	0.0	1.0	0.689655172414	0.0	0.813008130081			1.0
ECB_02079	mglB	225	N	1	0.0	6.0	1.0	56.0			1.0	0.0	0.0	0.0	0.0	8.0			1.0		0.0	4.0	2.0	40.0			1.0	0.0	K.DKMDAWLSGPNAN[+1]KIEVVIANNDAMAMGAVEALK.A	117.0	10.0	107.0	3.0	0.0	3.0	2.5641025641	0.0	2.80373831776			1.0
ECB_02082	folE	52	N	1	0.0	52.0	0.0	43.0			1.0		0.0	16.0	2.0	32.0			1.0	0.0	0.0	18.0	0.0	22.0			1.0		K.SLIAGHMTEIMQLLN[+1]LDLADDSLMETPHR.I	185.0	86.0	99.0	2.0	0.0	2.0	1.08108108108	0.0	2.0202020202			1.0
ECB_02084	cirA	540	N	1	0.0	1.0	6.0	57.0			1.0	0.0	0.0	4.0	0.0	56.0			1.0		0.0	0.0	0.0	0.0			1.0		R.IQGVETELKIPFN[+1]DEWK.L	124.0	5.0	119.0	6.0	0.0	6.0	4.83870967742	0.0	5.04201680672			1.0
ECB_01902	cobU	167	N	1	0.0	0.0	0.0	0.0			1.0		0.0	0.0	0.0	0.0			1.0		1.0	1.0	0.0	1.0			1.0	inf	R.VNQQLAAAAN[+1]EVWLVVSGIGVK.I	3.0	2.0	1.0	1.0	1.0	0.0	33.3333333333	50.0	0.0			1.0
ECB_01871	yecJ	6	N	1	1.0	5.0	0.0	6.0			1.0	inf	2.0	25.0	0.0	8.0			1.0	inf	0.0	25.0	1.0	27.0			1.0	0.0	M.SQPLN[+1]ADQELVSDVVACQLVIK.Q	100.0	58.0	42.0	4.0	3.0	1.0	4.0	5.1724137931	2.38095238095			1.0
ECB_01862	flhC	143	N	1	0.0	8.0	0.0	0.0			1.0		0.0	2.0	0.0	0.0			1.0		1.0	1.0	0.0	0.0			1.0		R.FVESGLLQLSSCNCCGGN[+1]FITHAHQPVGSFACSLCQPPSR.A	12.0	12.0	0.0	1.0	1.0	0.0	8.33333333333	8.33333333333				1.0
ECB_01862	flhC	138	N	1	1.0	10.0	0.0	0.0			1.0		0.0	2.0	0.0	0.0			1.0		0.0	2.0	0.0	0.0			1.0		R.FVESGLLQLSSCN[+1]CCGGNFITHAHQPVGSFACSLCQPPSR.A	15.0	15.0	0.0	1.0	1.0	0.0	6.66666666667	6.66666666667				1.0
ECB_01688	thrS	53	N	1	2.0	24.0	2.0	34.0			1.0	1.41666666667	0.0	6.0	0.0	10.0			1.0		0.0	39.0	0.0	28.0			1.0		R.VNGELVDACDLIEN[+1]DAQLSIITAKDEEGLEIIR.H	145.0	71.0	74.0	4.0	2.0	2.0	2.75862068966	2.81690140845	2.7027027027			1.0
ECB_01715	astD	32	N	1	0.0	0.0	0.0	32.0			1.0		0.0	0.0	1.0	31.0			1.0		0.0	0.0	0.0	30.0			1.0		R.RNPVSGEVLWQGN[+1]DADAAQVEQACR.A	94.0	0.0	94.0	1.0	0.0	1.0	1.06382978723		1.06382978723			1.0
ECB_01717	astC	76	N	1	0.0	0.0	10.0	5.0			1.0		0.0	0.0	0.0	32.0			1.0		0.0	0.0	0.0	11.0			1.0		K.FWHTGN[+1]GYTNEPVLR.L	58.0	0.0	58.0	10.0	0.0	10.0	17.2413793103		17.2413793103			1.0
ECB_01717	astC	306	N	1	0.0	0.0	4.0	0.0			1.0		0.0	0.0	0.0	0.0			1.0		0.0	0.0	0.0	1.0			1.0		K.VLELINTPEMLN[+1]GVK.Q	5.0	0.0	5.0	4.0	0.0	4.0	80.0		80.0			1.0
ECB_01723	ynjB	375	N	1	0.0	0.0	0.0	0.0			1.0		0.0	0.0	0.0	0.0			1.0		1.0	3.0	0.0	1.0			1.0	inf	R.MPQDLPPVLAEPHAGWVN[+1]ALEQEWLHR.Y	5.0	4.0	1.0	1.0	1.0	0.0	20.0	25.0	0.0			1.0
ECB_01730	gdhA	12	N	1	0.0	151.0	1.0	209.0			1.0	0.0	0.0	128.0	0.0	157.0			1.0		0.0	74.0	0.0	99.0			1.0		.MDQTYSLESFLN[+1]HVQK.R	819.0	353.0	466.0	1.0	0.0	1.0	0.1221001221	0.0	0.214592274678			1.0
ECB_01730	gdhA	424	N	1	0.0	38.0	1.0	39.0			1.0	0.0	0.0	8.0	1.0	8.0			1.0	0.0	0.0	57.0	0.0	49.0			1.0		R.LHHIMLDIHHACVEHGGEGEQTN[+1]YVQGANIAGFVK.V	201.0	103.0	98.0	2.0	0.0	2.0	0.995024875622	0.0	2.04081632653			1.0
ECB_01734	ydjA	28	N	1	0.0	31.0	1.0	42.0			1.0	0.0	0.0	37.0	0.0	40.0			1.0		0.0	24.0	0.0	22.0			1.0		R.LAEPAPTGEQLQN[+1]ILR.A	197.0	92.0	105.0	1.0	0.0	1.0	0.507614213198	0.0	0.952380952381			1.0
ECB_01656	ydiJ	966	N	1	1.0	29.0	0.0	15.0			1.0	inf	0.0	10.0	0.0	4.0			1.0		1.0	16.0	0.0	13.0			1.0	inf	K.NHEN[+1]SLGIYELSWHQAMQR.L	89.0	57.0	32.0	2.0	2.0	0.0	2.24719101124	3.50877192982	0.0			1.0
ECB_01747	yeaA	24	N	1	0.0	11.0	1.0	14.0			1.0	0.0	0.0	1.0	0.0	0.0			1.0		0.0	9.0	0.0	11.0			1.0		K.NLSEMQFYVTQN[+1]HGTEPPFTGR.L	47.0	21.0	26.0	1.0	0.0	1.0	2.12765957447	0.0	3.84615384615			1.0
ECB_01749	yeaD	189	N	1	0.0	46.0	0.0	13.0			1.0		0.0	50.0	0.0	14.0			1.0		0.0	36.0	0.0	38.0			1.0		R.FIDKVN[+1]DAKEDVLTDGIQTFPDR.T	197.0	132.0	65.0	0.0	0.0	0.0	0.0	0.0	0.0			1.0
ECB_01749	yeaD	213	N	1	0.0	40.0	0.0	51.0			1.0		1.0	51.0	0.0	40.0			1.0	inf	0.0	31.0	1.0	30.0			1.0	0.0	R.VYLN[+1]PQDCSVINDEVLNR.I	245.0	123.0	122.0	2.0	1.0	1.0	0.816326530612	0.813008130081	0.819672131148			1.0
ECB_01788	manY	258	N	1	0.0	35.0	1.0	35.0			1.0	0.0	0.0	35.0	1.0	35.0			1.0	0.0	0.0	18.0	0.0	28.0			1.0		R.VAGAPAQAAGN[+1]NDLDNELD.	188.0	88.0	100.0	2.0	0.0	2.0	1.06382978723	0.0	2.0			1.0
ECB_01820	purT	334	N	1	0.0	0.0	0.0	1.0			1.0		0.0	0.0	0.0	0.0			1.0		0.0	15.0	1.0	19.0			1.0	0.0	R.QYGPAASAVILPQLTSQN[+1]VTFDNVQNAVGADLQIR.L	36.0	15.0	21.0	1.0	0.0	1.0	2.77777777778	0.0	4.7619047619			1.0
ECB_01821	eda	76	N	1	0.0	10.0	0.0	8.0			1.0		0.0	0.0	0.0	2.0			1.0		0.0	24.0	1.0	28.0			1.0	0.0	K.EVPEAIVGAGTVLN[+1]PQQLAEVTEAGAQFAISPGLTEPLLK.A	73.0	34.0	39.0	1.0	0.0	1.0	1.3698630137	0.0	2.5641025641			1.0
ECB_01823	zwf	90	N	1	0.0	27.0	0.0	30.0			1.0		1.0	39.0	0.0	24.0			1.0	inf	0.0	18.0	0.0	16.0			1.0		R.LDFCN[+1]LDVNDTAAFNR.L	155.0	85.0	70.0	1.0	1.0	0.0	0.645161290323	1.17647058824	0.0			1.0
ECB_01828	znuA	176	N	1	0.0	0.0	0.0	12.0			1.0		0.0	0.0	0.0	31.0			1.0		0.0	5.0	1.0	6.0			1.0	0.0	R.AKLDAN[+1]LKDFEAQLASTETQVGNELAPLK.G	55.0	5.0	50.0	1.0	0.0	1.0	1.81818181818	0.0	2.0			1.0
ECB_01832	ruvA	157	N	1	0.0	0.0	0.0	0.0			1.0		0.0	0.0	0.0	0.0			1.0		0.0	5.0	1.0	4.0			1.0	0.0	K.GLHGDLFTPAADLVLTSPASPATN[+1]DAEQEAVAALVALGYKPQEASR.M	10.0	5.0	5.0	1.0	0.0	1.0	10.0	0.0	20.0			1.0
ECB_01748	gapA	165	N	1	1.0	675.0	1.0	768.0			1.0	1.13777777778	0.0	178.0	1.0	226.0			1.0	0.0	0.0	248.0	0.0	271.0			1.0		K.VINDN[+1]FGIIEGLMTTVHATTATQK.T	2369.0	1102.0	1267.0	3.0	1.0	2.0	0.126635711271	0.0907441016334	0.157853196527			1.0
ECB_04277	arcA	11	N	1	0.0	28.0	1.0	61.0			1.0	0.0	0.0	22.0	1.0	61.0			1.0	0.0	0.0	1.0	0.0	56.0			1.0		.MQTPHILIVEN[+1]ELVTR.N	231.0	51.0	180.0	2.0	0.0	2.0	0.865800865801	0.0	1.11111111111			1.0
