# Supplementary material for: Large-scale analysis of post-translational modifications in E. coli under glucose-limiting conditions
Source: BMC Genomics. 2017 Apr 17;18:301. doi: 10.1186/s12864-017-3676-8 (PMC5392934; doi:10.1186/s12864-017-3676-8)
Supplement: Supplementary file 2 — Zip file containing several data tables in tab-separated format, as well as a readme file that explains the contents of each data file. (ZIP 175 kb) [file 12864_2017_3676_MOESM2_ESM.zip › AF2_data_tables/DATA_TABLE_6_MODa_16DaMetProteins]

BiolRep					1	1	1	1	1	1	1	1	2	2	2	2	2	2	2	2	3	3	3	3	3	3	3	3	All	Total	Total	Total	Modified	Modified	Modified	PercentMod	PercentMod	PercentMod	Mean	Mean	Mean
PeptCounts					ExpMod	ExpUnmod	StaMod	StaUnmod	greater_pValue	less_pValue	twotail_pValue	FET_logodds	ExpMod	ExpUnmod	StaMod	StaUnmod	greater_pValue	less_pValue	twotail_pValue	FET_logodds	ExpMod	ExpUnmod	StaMod	StaUnmod	greater_pValue	less_pValue	twotail_pValue	FET_logodds	ParentPeptides	Overall	Exponential	Stationary	Overall	Exponential	Stationary	Overall	Exponential	Stationary	greater_pValue	less_pValue	twotail_pValue
LocusTag	Locus	ModPosn_ProtCoord	ModifiedResidue	MassShift
ECB_02624	eno	94	M	16	10.0	154.0	0.0	204.0			0.00026423717807	inf	8.0	104.0	3.0	171.0			0.0270316429564	4.38461538462	0.0	81.0	19.0	126.0			0.000218437323233	0.0	K.DQAGIDKIM[+16]IDLDGTENK.S,K.DAKDQAGIDKIM[+16]IDLDGTENK.S,K.IM[+16]IDLDGTENK.S	880.0	357.0	523.0	40.0	18.0	22.0	4.54545454545	5.04201680672	4.20650095602			0.00917143915256
ECB_04013	groEL	307	M	16	32.0	630.0	20.0	777.0			0.022466926039	1.97333333333	28.0	102.0	14.0	809.0			4.18347539258e-16	15.862745098	42.0	393.0	32.0	587.0			0.00673714579781	1.96040076336	R.KAMLQDIATLTGGTVISEEIGM[+16]ELEK.A,K.AMLQDIATLTGGTVISEEIGM[+16]ELEK.A	3466.0	1227.0	2239.0	168.0	102.0	66.0	4.84708597807	8.31295843521	2.94774452881			0.00973469061226
ECB_03648	ilvE	255	M	16	4.0	682.0	0.0	776.0			0.0482487155583	inf	5.0	410.0	0.0	545.0			0.0148906051617	inf	16.0	526.0	19.0	203.0			0.0017601088773	0.324994996998	R.ESLYLADEVFM[+16]SGTAAEITPVR.S	3186.0	1643.0	1543.0	44.0	25.0	19.0	1.38104205901	1.5216068168	1.23136746598			0.0216331431991
ECB_01215	adhE	59	M	16	4.0	66.0	14.0	71.0			0.0449729307917	0.307359307359	2.0	85.0	10.0	65.0			0.0129771972356	0.152941176471	1.0	68.0	7.0	61.0			0.0330673454685	0.128151260504	K.MAVAESGM[+16]GIVEDK.V	454.0	226.0	228.0	38.0	7.0	31.0	8.37004405286	3.09734513274	13.5964912281			0.0303391578319
ECB_03648	ilvE	80	M	16	9.0	126.0	0.0	90.0			0.0122498180057	inf	22.0	132.0	1.0	65.0			0.00316359547946	10.8333333333	21.0	117.0	7.0	84.0			0.101895498709	2.15384615385	K.IYRFPVSQSIDELM[+16]EACRDVIR.K,K.IYRFPVSQSIDELM[+16]EACR.D,R.FPVSQSIDELM[+16]EACR.D	674.0	427.0	247.0	60.0	52.0	8.0	8.90207715134	12.1779859485	3.23886639676			0.0391029707315
ECB_02314	cysK	49	M	16	28.0	75.0	9.0	54.0			0.057146302377	2.24	11.0	75.0	1.0	61.0			0.0144567825438	8.94666666667	4.0	53.0	13.0	55.0			0.0665684879319	0.319303338171	R.IGANM[+16]IWDAEK.R,R.IGANM[+16]IWDAEKR.G	439.0	246.0	193.0	66.0	43.0	23.0	15.0341685649	17.4796747967	11.9170984456			0.0460571909509
ECB_04013	groEL	514	M	16	4.0	224.0	0.0	269.0			0.0436597704885	inf	2.0	57.0	0.0	158.0			0.0730073391364	inf	1.0	375.0	5.0	367.0			0.121766533269	0.195733333333	R.SALQYAASVAGLM[+16]ITTECMVTDLPK.N	1462.0	663.0	799.0	12.0	7.0	5.0	0.820793433653	1.05580693816	0.625782227785			0.0794778809647
ECB_00892	trxB	216	M	16	7.0	64.0	53.0	57.0			4.54513626137e-08	0.117629716981	7.0	52.0	0.0	62.0			0.00540303686084	inf	10.0	56.0	15.0	50.0			0.273716315818	0.595238095238	R.TLEEVTGDQM[+16]GVTGVR.L	433.0	196.0	237.0	92.0	24.0	68.0	21.247113164	12.2448979592	28.6919831224			0.0930397993766
ECB_03395	dppA	265	M	16	47.0	144.0	36.0	168.0			0.10801571256	1.52314814815	49.0	93.0	27.0	154.0			6.17609492448e-05	3.00517722023	10.0	92.0	29.0	155.0			0.207923473429	0.58095952024	K.NECQVM[+16]PYPNPADIAR.M,K.LQKNECQVM[+16]PYPNPADIAR.M	1004.0	435.0	569.0	198.0	106.0	92.0	19.7211155378	24.367816092	16.1687170475			0.105333648979
ECB_02079	mglB	61	M	16	0.0	48.0	4.0	114.0			0.324812413311	0.0	0.0	41.0	14.0	69.0			0.00461823059721	0.0	0.0	35.0	35.0	91.0			0.000103640320271	0.0	K.AAPDVQLLM[+16]NDSQNDQSKQNDQIDVLLAK.G,K.AAPDVQLLM[+16]NDSQNDQSK.Q	451.0	124.0	327.0	53.0	0.0	53.0	11.7516629712	0.0	16.2079510703			0.10984476141
ECB_04013	groEL	73	M	16	51.0	131.0	28.0	215.0			2.5442647433e-05	2.98936750273	31.0	114.0	12.0	165.0			0.00022019430722	3.73903508772	31.0	136.0	48.0	165.0			0.37421134723	0.783547794118	R.EIELEDKFENMGAQM[+16]VK.E	1127.0	494.0	633.0	201.0	113.0	88.0	17.834960071	22.8744939271	13.9020537125			0.124818994728
ECB_01730	gdhA	384	M	16	20.0	89.0	7.0	94.0			0.0141435025334	3.0176565008	22.0	89.0	10.0	95.0			0.0364805052598	2.34831460674	32.0	79.0	46.0	85.0			0.335015239276	0.748486516236	K.AANAGGVATSGLEM[+16]AQNAAR.L	668.0	331.0	337.0	137.0	74.0	63.0	20.5089820359	22.3564954683	18.6943620178			0.12854641569
ECB_03236	trpS	284	M	16	11.0	41.0	2.0	47.0			0.0153752586678	6.30487804878	22.0	40.0	2.0	32.0			0.00115412200175	8.8	8.0	11.0	13.0	30.0			0.394758746974	1.67832167832	K.GEVADAVSGM[+16]LTELQER.Y	259.0	133.0	126.0	58.0	41.0	17.0	22.3938223938	30.8270676692	13.4920634921			0.137096042548
ECB_03159	rplE	26	M	16	40.0	222.0	21.0	194.0			0.0976468773063	1.66452166452	53.0	208.0	15.0	198.0			3.53752594152e-05	3.36346153846	48.0	139.0	63.0	144.0			0.314137204215	0.789311408016	K.LMTEFNYNSVM[+16]QVPR.V,K.KLMTEFNYNSVM[+16]QVPR.V	1345.0	710.0	635.0	240.0	141.0	99.0	17.843866171	19.8591549296	15.5905511811			0.13727315226
ECB_03827	metF	37	M	16	5.0	39.0	0.0	42.0			0.0556095792198	inf	10.0	34.0	0.0	41.0			0.00115122049023	inf	9.0	28.0	18.0	35.0			0.359361544935	0.625	R.TSEM[+16]EQTLWNSIDR.L	261.0	125.0	136.0	42.0	24.0	18.0	16.091954023	19.2	13.2352941176			0.138707448215
ECB_00014	dnaK	19	M	16	24.0	84.0	4.0	128.0			3.44795925165e-06	9.14285714286	12.0	63.0	4.0	89.0			0.0155015295971	4.2380952381	18.0	58.0	17.0	74.0			0.450855562263	1.3509127789	M.GKIIGIDLGTTNSCVAIM[+16]DGTTPR.V,K.IIGIDLGTTNSCVAIM[+16]DGTTPR.V	575.0	259.0	316.0	79.0	54.0	25.0	13.7391304348	20.8494208494	7.91139240506			0.155453513273
ECB_00246	yagU	47	M	16	0.0	27.0	4.0	22.0			0.0510543840178	0.0	2.0	20.0	0.0	23.0			0.233333333333	inf	1.0	15.0	6.0	20.0			0.221686384716	0.222222222222	R.SPVDM[+16]FNAACGPESLIR.A	140.0	65.0	75.0	13.0	3.0	10.0	9.28571428571	4.61538461538	13.3333333333			0.168691367356
ECB_03200	slyD	85	M	16	2.0	59.0	0.0	82.0			0.180242292918	inf	6.0	33.0	0.0	79.0			0.000990130403525	inf	0.0	18.0	6.0	50.0			0.325497825418	0.0	K.DVFM[+16]GVDELQVGMR.F	335.0	118.0	217.0	14.0	8.0	6.0	4.17910447761	6.77966101695	2.76497695853			0.168910082913
ECB_01927	hisF	178	M	16	6.0	24.0	0.0	16.0			0.0782360585808	inf	6.0	16.0	0.0	12.0			0.0691209186678	inf	1.0	19.0	5.0	27.0			0.386654825596	0.284210526316	R.GAGEIVLNM[+16]MNQDGVR.N	132.0	72.0	60.0	18.0	13.0	5.0	13.6363636364	18.0555555556	8.33333333333			0.178003934282
ECB_03038	argG	260	M	16	1.0	50.0	0.0	52.0			0.495145631068	inf	9.0	52.0	0.0	48.0			0.00446094060714	inf	0.0	29.0	7.0	35.0			0.0364616038128	0.0	K.TFSDDVEM[+16]MLEANR.I	283.0	141.0	142.0	17.0	10.0	7.0	6.00706713781	7.09219858156	4.92957746479			0.178689391829
ECB_03161	rplN	1	M	16	112.0	211.0	56.0	184.0			0.00388440631426	1.74407582938	73.0	158.0	34.0	187.0			6.04905445784e-05	2.54113924051	25.0	126.0	30.0	121.0			0.551189043909	0.800264550265	.M[+16]IQEQTMLNVADNSGAR.R	1317.0	705.0	612.0	330.0	210.0	120.0	25.0569476082	29.7872340426	19.6078431373			0.185044646923
ECB_00008	talB	24	M	16	18.0	54.0	21.0	46.0			0.452859221574	0.730158730159	15.0	58.0	0.0	52.0			0.000175171312632	inf	12.0	51.0	21.0	44.0			0.107060169949	0.49299719888	R.QYTTVVADTGDIAAM[+16]K.L	392.0	208.0	184.0	87.0	45.0	42.0	22.193877551	21.6346153846	22.8260869565			0.186698187612
ECB_00915	rpsA	547	M	16	4.0	104.0	1.0	147.0			0.165423298143	5.65384615385	17.0	100.0	0.0	98.0			3.57125425675e-05	inf	30.0	103.0	18.0	85.0			0.415293945526	1.37540453074	K.DAIATVNKQEDANFSNNAM[+16]AEAFK.A,K.QEDANFSNNAM[+16]AEAFK.A	707.0	358.0	349.0	70.0	51.0	19.0	9.90099009901	14.2458100559	5.4441260745			0.193584318737
ECB_02400	guaB	153	M	16	10.0	49.0	2.0	49.0			0.0342108085173	5.0	11.0	48.0	5.0	47.0			0.278637807142	2.15416666667	6.0	29.0	3.0	40.0			0.285136837782	2.75862068966	R.FVTDLNQPVSVYM[+16]TPK.E	299.0	153.0	146.0	37.0	27.0	10.0	12.3745819398	17.6470588235	6.84931506849			0.19932848448
ECB_00640	fur	46	M	16	1.0	27.0	0.0	36.0			0.4375	inf	3.0	20.0	1.0	36.0			0.152536220739	5.4	0.0	14.0	13.0	25.0			0.0111474210983	0.0	R.LIDM[+16]GEEIGLATVYR.V	176.0	65.0	111.0	18.0	4.0	14.0	10.2272727273	6.15384615385	12.6126126126			0.200394547279
ECB_04013	groEL	69	M	16	18.0	163.0	10.0	233.0			0.0279771773848	2.57300613497	9.0	136.0	4.0	174.0			0.089853301547	2.87867647059	32.0	131.0	35.0	176.0			0.497230886767	1.22835332606	R.EIELEDKFENM[+16]GAQMVK.E	1121.0	489.0	632.0	108.0	59.0	49.0	9.63425512935	12.0654396728	7.75316455696			0.205020455233
ECB_02772	metK	255	M	16	0.0	28.0	2.0	31.0			0.495081967213	0.0	22.0	33.0	0.0	41.0			6.43208118845e-07	inf	0.0	31.0	4.0	37.0			0.12902049981	0.0	K.IIVDTYGGM[+16]AR.H	229.0	114.0	115.0	28.0	22.0	6.0	12.2270742358	19.298245614	5.21739130435			0.208034370077
ECB_03856	tufB	352	M	16	32.0	153.0	10.0	179.0			0.000252009005512	3.74379084967	12.0	72.0	3.0	102.0			0.00547690787639	5.66666666667	40.0	125.0	51.0	139.0			0.626575795781	0.872156862745	R.TTDVTGTIELPEGVEMVM[+16]PGDNIK.M	918.0	434.0	484.0	148.0	84.0	64.0	16.1220043573	19.3548387097	13.2231404959			0.210768237554
ECB_01730	gdhA	151	M	16	5.0	43.0	0.0	65.0			0.0121989791552	inf	22.0	34.0	0.0	56.0			3.62419263508e-08	inf	16.0	19.0	18.0	16.0			0.632940488284	0.748538011696	R.FCQALM[+16]TELYR.H	294.0	139.0	155.0	61.0	43.0	18.0	20.7482993197	30.9352517986	11.6129032258			0.215046501227
ECB_01091	fabF	13	M	16	5.0	80.0	1.0	98.0			0.0968060579651	6.125	8.0	71.0	3.0	86.0			0.116817736022	3.23004694836	18.0	53.0	16.0	64.0			0.443021010903	1.35849056604	R.VVVTGLGM[+16]LSPVGNTVESTWK.A	503.0	235.0	268.0	51.0	31.0	20.0	10.1391650099	13.1914893617	7.46268656716			0.21888160163
ECB_02624	eno	245	M	16	27.0	203.0	0.0	206.0			1.53296531484e-08	inf	39.0	156.0	1.0	175.0			5.01469848467e-11	43.75	33.0	153.0	24.0	132.0			0.662410496352	1.1862745098	K.AAGYELGKDITLAM[+16]DCAASEFYK.D,K.DITLAM[+16]DCAASEFYK.D	1149.0	611.0	538.0	124.0	99.0	25.0	10.7919930374	16.2029459902	4.6468401487			0.220803503911
ECB_04013	groEL	548	M	16	22.0	58.0	9.0	79.0			0.00503189850698	3.32950191571	18.0	74.0	11.0	95.0			0.0736110062328	2.10073710074	5.0	26.0	13.0	44.0			0.584074394901	0.650887573964	K.NDAADLGAAGGMGGMGGMGGMM[+16].	454.0	203.0	251.0	78.0	45.0	33.0	17.1806167401	22.1674876847	13.1474103586			0.220905766547
ECB_00911	serC	342	M	16	2.0	58.0	0.0	50.0			0.499582985822	inf	5.0	49.0	0.0	57.0			0.02467535778	inf	7.0	35.0	15.0	32.0			0.139491229129	0.426666666667	R.ASIYNAM[+16]PLEGVK.A	310.0	156.0	154.0	29.0	14.0	15.0	9.35483870968	8.97435897436	9.74025974026			0.221249857577
ECB_00425	adk	174	M	16	3.0	104.0	8.0	98.0			0.134571791595	0.353365384615	0.0	82.0	6.0	83.0			0.0293050166389	0.0	18.0	69.0	31.0	93.0			0.510564758715	0.782608695652	R.LVEYHQM[+16]TAPLIGYYSK.E	595.0	276.0	319.0	66.0	21.0	45.0	11.0924369748	7.60869565217	14.1065830721			0.22481385565
ECB_02443	glyA	266	M	16	4.0	143.0	0.0	171.0			0.0446597889366	inf	1.0	84.0	0.0	99.0			0.461956521739	inf	4.0	120.0	10.0	120.0			0.169099236764	0.4	K.KLNSAVFPGGQGGPLM[+16]HVIAGK.A	756.0	356.0	400.0	19.0	9.0	10.0	2.51322751323	2.52808988764	2.5			0.225238515813
ECB_03192	rpsG	31	M	16	10.0	143.0	3.0	76.0			0.550659329421	1.77156177156	19.0	172.0	3.0	121.0			0.0116056870351	4.45542635659	1.0	123.0	6.0	121.0			0.11993863131	0.163956639566	K.FVNILM[+16]VDGK.K,K.FVNILM[+16]VDGKK.S	798.0	468.0	330.0	42.0	30.0	12.0	5.26315789474	6.41025641026	3.63636363636			0.227401215922
ECB_01730	gdhA	1	M	16	6.0	121.0	10.0	146.0			0.612240394083	0.723966942149	8.0	62.0	3.0	94.0			0.053851073527	4.04301075269	6.0	55.0	23.0	69.0			0.021022188477	0.327272727273	.M[+16]DQTYSLESFLNHVQK.R,.M[+16]DQTYSLESFLNHVQKR.D	603.0	258.0	345.0	56.0	20.0	36.0	9.28689883914	7.7519379845	10.4347826087			0.229037885362
ECB_03096	mdh	227	M	16	21.0	5.0	48.0	27.0			0.14490506704	2.3625	13.0	16.0	32.0	25.0			0.366309936399	0.634765625	1.0	9.0	5.0	8.0			0.179024636691	0.177777777778	K.AGGGSATLSM[+16]GQAAAR.F	210.0	65.0	145.0	120.0	35.0	85.0	57.1428571429	53.8461538462	58.6206896552			0.230079880043
ECB_01101	ycfM	145	M	16	0.0	20.0	3.0	38.0			0.544317866074	0.0	0.0	27.0	6.0	34.0			0.0737866490755	0.0	0.0	24.0	6.0	33.0			0.0743960002897	0.0	K.FTLVSAQQLSM[+16]AK.Q	191.0	71.0	120.0	15.0	0.0	15.0	7.85340314136	0.0	12.5			0.230833505146
ECB_02115	rplY	1	M	16	21.0	58.0	2.0	33.0			0.0108154538166	5.97413793103	8.0	62.0	12.0	51.0			0.235632470206	0.548387096774	0.0	65.0	1.0	52.0			0.449152542373	0.0	.M[+16]FTINAEVR.K	365.0	214.0	151.0	44.0	29.0	15.0	12.0547945205	13.5514018692	9.93377483444			0.231866822132
ECB_03154	rpsE	152	M	16	142.0	431.0	108.0	350.0			0.661650991046	1.06771504683	113.0	307.0	55.0	240.0			0.0120040159294	1.606159313	55.0	113.0	49.0	160.0			0.0492201968274	1.58930828969	R.ATIDGLENMNSPAM[+16]VAAKR.G,R.ATIDGLENMNSPAM[+16]VAAK.R	2123.0	1161.0	962.0	522.0	310.0	212.0	24.5878473858	26.7011197244	22.0374220374			0.240958401267
ECB_00574	ahpC	111	M	16	29.0	40.0	0.0	10.0			0.011141217627	inf	12.0	17.0	2.0	14.0			0.0903083334451	4.94117647059	1.0	42.0	3.0	54.0			0.632464854733	0.428571428571	R.NFDNM[+16]REDEGLADR.A	224.0	141.0	83.0	47.0	42.0	5.0	20.9821428571	29.7872340426	6.02409638554			0.244638135268
ECB_03309	livJ	336	M	16	31.0	55.0	26.0	70.0			0.204395825816	1.51748251748	34.0	31.0	18.0	56.0			0.000836923129192	3.41218637993	15.0	16.0	36.0	52.0			0.529479264857	1.35416666667	K.ANSVDTVM[+16]GPLTWDEKGDLK.G,K.ANSVDTVM[+16]GPLTWDEK.G	440.0	182.0	258.0	160.0	80.0	80.0	36.3636363636	43.956043956	31.007751938			0.244904004601
ECB_00113	aceE	315	M	16	27.0	60.0	0.0	50.0			9.24447864961e-07	inf	31.0	43.0	2.0	45.0			2.01182444317e-06	16.2209302326	22.0	58.0	27.0	62.0			0.735868199201	0.871008939974	K.LIQLM[+16]NETVDGDYQTFK.S	427.0	241.0	186.0	109.0	80.0	29.0	25.5269320843	33.1950207469	15.5913978495			0.245290378491
ECB_03661	rho	21	M	16	7.0	87.0	4.0	118.0			0.21599721928	2.37356321839	7.0	72.0	2.0	96.0			0.0799349080134	4.66666666667	43.0	93.0	42.0	112.0			0.440010529885	1.23297491039	K.NTPVSELITLGENM[+16]GLENLAR.M	683.0	309.0	374.0	105.0	57.0	48.0	15.3733528551	18.4466019417	12.8342245989			0.245314219059
ECB_01572	pntA	133	M	16	2.0	19.0	0.0	33.0			0.146750524109	inf	5.0	33.0	0.0	37.0			0.0543378995434	inf	16.0	26.0	28.0	33.0			0.543625836764	0.725274725275	R.AQSLDALSSM[+16]ANIAGYR.A	232.0	101.0	131.0	51.0	23.0	28.0	21.9827586207	22.7722772277	21.3740458015			0.248238086806
ECB_02539	emrR	1	M	16	4.0	33.0	0.0	31.0			0.119734523598	inf	10.0	27.0	0.0	20.0			0.010157358916	inf	1.0	12.0	3.0	16.0			0.629087875417	0.444444444444	.M[+16]DSSFTPIEQMLK.F	157.0	87.0	70.0	18.0	15.0	3.0	11.4649681529	17.2413793103	4.28571428571			0.252993252644
ECB_02542	ygaG	89	M	16	27.0	41.0	17.0	52.0			0.0687923450876	2.0143472023	18.0	30.0	16.0	52.0			0.146664077075	1.95	10.0	19.0	7.0	20.0			0.567840198646	1.5037593985	R.TGFYM[+16]SLIGTPDEQR.V	309.0	145.0	164.0	95.0	55.0	40.0	30.7443365696	37.9310344828	24.3902439024			0.261098873603
ECB_03860	rplA	109	M	16	6.0	95.0	2.0	82.0			0.295271307885	2.58947368421	3.0	84.0	0.0	88.0			0.120726672172	inf	8.0	77.0	15.0	86.0			0.371514609494	0.595670995671	K.GEM[+16]NFDVVIASPDAMR.V,K.KGEM[+16]NFDVVIASPDAMR.V	546.0	273.0	273.0	34.0	17.0	17.0	6.22710622711	6.22710622711	6.22710622711			0.262504196517
ECB_00363	ribH	1	M	16	12.0	47.0	1.0	49.0			0.00288856221905	12.5106382979	35.0	61.0	24.0	68.0			0.157172050781	1.62568306011	1.0	33.0	4.0	48.0			0.644001823679	0.363636363636	.M[+16]NIIEANVATPDAR.V	383.0	189.0	194.0	77.0	48.0	29.0	20.1044386423	25.3968253968	14.9484536082			0.268020812226
ECB_00387	tig	428	M	16	15.0	93.0	7.0	59.0			0.641041289208	1.35944700461	20.0	93.0	5.0	92.0			0.00531216364353	3.95698924731	9.0	77.0	22.0	100.0			0.166982400125	0.531286894923	K.AKVTEKETTFNELM[+16]NQQA.,K.VTEKETTFNELM[+16]NQQA.	592.0	307.0	285.0	78.0	44.0	34.0	13.1756756757	14.332247557	11.9298245614			0.271111950992
ECB_03469	yibN	105	M	16	3.0	70.0	15.0	44.0			0.000566266108676	0.125714285714	5.0	57.0	2.0	51.0			0.448969818839	2.23684210526	1.0	76.0	4.0	83.0			0.372014410106	0.273026315789	K.HKDKPVIVVDGSGM[+16]QCQEPANALTK.A,K.DKPVIVVDGSGM[+16]QCQEPANALTK.A	411.0	212.0	199.0	30.0	9.0	21.0	7.29927007299	4.24528301887	10.5527638191			0.273850165018
ECB_00115	lpdA	104	M	16	10.0	65.0	8.0	78.0			0.460170070924	1.5	7.0	65.0	2.0	64.0			0.168987365831	3.44615384615	10.0	58.0	19.0	62.0			0.215268103248	0.562613430127	K.VINQLTGGLAGM[+16]AK.G	448.0	215.0	233.0	56.0	27.0	29.0	12.5	12.5581395349	12.4463519313			0.281475180001
ECB_02325	cysP	122	M	16	10.0	46.0	0.0	41.0			0.00448038215403	inf	5.0	42.0	2.0	47.0			0.263112184929	2.79761904762	5.0	31.0	10.0	43.0			0.579944608951	0.693548387097	R.LPNNSSPFYSTM[+16]GFLVR.K	282.0	139.0	143.0	32.0	20.0	12.0	11.3475177305	14.3884892086	8.39160839161			0.282512392011
ECB_03637	rbsB	218	M	16	14.0	52.0	18.0	674.0			5.10570669748e-08	10.0811965812	1.0	16.0	1.0	204.0			0.147609147609	12.75	15.0	55.0	27.0	119.0			0.713614828821	1.20202020202	K.GLNVMQNLLTAHPDVQAVFAQNDEM[+16]ALGALR.A	1196.0	153.0	1043.0	76.0	30.0	46.0	6.35451505017	19.6078431373	4.41035474593			0.287074675829
ECB_03860	rplA	97	M	16	16.0	144.0	26.0	112.0			0.0310774483877	0.478632478632	38.0	125.0	23.0	104.0			0.311349616217	1.37460869565	44.0	106.0	47.0	95.0			0.528335199816	0.839020473705	K.AAGAELVGM[+16]EDLADQIK.K	880.0	473.0	407.0	194.0	98.0	96.0	22.0454545455	20.7188160677	23.5872235872			0.29025408814
ECB_03154	rpsE	147	M	16	98.0	475.0	89.0	369.0			0.371016494974	0.855399172088	88.0	332.0	49.0	246.0			0.149342803451	1.33071059749	37.0	131.0	37.0	171.0			0.361244024256	1.30534351145	R.ATIDGLENM[+16]NSPAMVAAK.R	2122.0	1161.0	961.0	398.0	223.0	175.0	18.7558906692	19.2075796727	18.2101977107			0.293867774227
ECB_02369	nlpB	194	M	16	0.0	47.0	12.0	44.0			0.000399331166858	0.0	0.0	42.0	4.0	47.0			0.123925630237	0.0	7.0	30.0	6.0	35.0			0.762962903607	1.36111111111	K.LLNLEQAGKPVADAASM[+16]QR.Y	274.0	126.0	148.0	29.0	7.0	22.0	10.5839416058	5.55555555556	14.8648648649			0.29576262167
ECB_00915	rpsA	193	M	16	10.0	139.0	0.0	142.0			0.0017108527127	inf	17.0	91.0	0.0	108.0			7.71122544749e-06	inf	31.0	105.0	31.0	111.0			0.886001895551	1.05714285714	R.DQLLENLQEGM[+16]EVK.G,R.AVIESENSAERDQLLENLQEGM[+16]EVK.G	785.0	393.0	392.0	89.0	58.0	31.0	11.3375796178	14.7582697201	7.90816326531			0.29590681983
ECB_00709	galM	1	M	16	7.0	37.0	6.0	42.0			0.767218345772	1.32432432432	15.0	34.0	0.0	27.0			0.000676054838008	inf	0.0	27.0	4.0	30.0			0.122497628652	0.0	.M[+16]LNETPALAPDGQPYR.L	229.0	120.0	109.0	32.0	22.0	10.0	13.9737991266	18.3333333333	9.17431192661			0.296797343087
ECB_02486	yfiA	70	M	16	3.0	25.0	9.0	113.0			0.697851895026	1.50666666667	0.0	25.0	9.0	86.0			0.201198050971	0.0	0.0	57.0	60.0	199.0			2.6386098094e-06	0.0	K.HEDM[+16]YTAINELINKLER.Q,K.HEDM[+16]YTAINELINK.L,K.EPQGFVADATINTPNGVLVASGKHEDM[+16]YTAINELINKLER.Q	586.0	110.0	476.0	81.0	3.0	78.0	13.8225255973	2.72727272727	16.3865546218			0.299684194869
ECB_00004	thrC	301	M	16	6.0	78.0	1.0	112.0			0.0434280505727	8.61538461538	6.0	33.0	2.0	57.0			0.0557222864535	5.18181818182	8.0	63.0	11.0	69.0			0.806657968485	0.796536796537	K.ATQATLSNAM[+16]DVSQPNNWPR.V	446.0	194.0	252.0	34.0	20.0	14.0	7.62331838565	10.3092783505	5.55555555556			0.301936101837
ECB_04157	fecA	429	M	16	3.0	32.0	20.0	68.0			0.0779698219883	0.31875	4.0	19.0	8.0	55.0			0.725867513306	1.44736842105	1.0	26.0	6.0	24.0			0.105285727182	0.153846153846	R.YSQIFM[+16]IGPSAHEVGVGYR.Y	266.0	85.0	181.0	42.0	8.0	34.0	15.7894736842	9.41176470588	18.7845303867			0.303041020826
ECB_01213	hns	29	M	16	5.0	86.0	8.0	69.0			0.260750411192	0.501453488372	14.0	46.0	8.0	59.0			0.10452090374	2.24456521739	29.0	45.0	47.0	88.0			0.550277404632	1.20661938534	R.ECTLETLEEM[+16]LEKLEVVVNER.R,R.ECTLETLEEM[+16]LEK.L	504.0	225.0	279.0	111.0	48.0	63.0	22.0238095238	21.3333333333	22.5806451613			0.305182906521
ECB_01910	yeeX	78	M	16	0.0	62.0	5.0	72.0			0.0652338211198	0.0	0.0	27.0	2.0	47.0			0.535789473684	0.0	3.0	49.0	1.0	62.0			0.326714728337	3.79591836735	R.VLLLDNLSDYIKPGM[+16]SVEAIQGIIASMK.G	330.0	141.0	189.0	11.0	3.0	8.0	3.33333333333	2.12765957447	4.2328042328			0.309246007714
ECB_00004	thrC	340	M	16	200.0	78.0	335.0	80.0			0.00747387771184	0.612323000383	36.0	78.0	31.0	78.0			0.66221507231	1.16129032258	22.0	89.0	28.0	78.0			0.26324798728	0.6886035313	K.ELGYAAVDDETTQQTM[+16]R.E	1133.0	503.0	630.0	652.0	258.0	394.0	57.546337158	51.2922465209	62.5396825397			0.310978979101
ECB_01748	gapA	173	M	16	2.0	674.0	0.0	769.0			0.218683204095	inf	2.0	176.0	0.0	228.0			0.191607370918	inf	18.0	231.0	24.0	248.0			0.523989682745	0.805194805195	K.VINDNFGIIEGLM[+16]TTVHATTATQK.T	2372.0	1103.0	1269.0	46.0	22.0	24.0	1.93929173693	1.99456029012	1.89125295508			0.311426752586
ECB_04067	rpsF	62	M	16	12.0	85.0	6.0	60.0			0.615179075903	1.41176470588	9.0	43.0	4.0	50.0			0.146346596922	2.61627906977	15.0	69.0	34.0	97.0			0.185661178468	0.620204603581	K.AHYVLM[+16]NVEAPQEVIDELETTFR.F	484.0	233.0	251.0	80.0	36.0	44.0	16.5289256198	15.4506437768	17.5298804781			0.315728950431
ECB_02443	glyA	19	M	16	13.0	94.0	4.0	90.0			0.0728097049912	3.11170212766	15.0	97.0	2.0	88.0			0.00438077756545	6.80412371134	24.0	78.0	27.0	95.0			0.873279907124	1.08262108262	R.EMNIADYDAELWQAM[+16]EQEK.V	627.0	321.0	306.0	85.0	52.0	33.0	13.5566188198	16.199376947	10.7843137255			0.316823463227
ECB_03637	rbsB	235	M	16	21.0	73.0	42.0	185.0			0.442660116583	1.26712328767	11.0	55.0	26.0	203.0			0.290970924889	1.56153846154	6.0	57.0	37.0	194.0			0.231742259192	0.551920341394	K.SDVM[+16]VVGFDGTPDGEKAVNDGK.L,K.SDVM[+16]VVGFDGTPDGEK.A,K.SDVM[+16]VVGFDGTPDGEKAVNDGKLAATIAQLPDQIGAK.G	910.0	223.0	687.0	143.0	38.0	105.0	15.7142857143	17.0403587444	15.2838427948			0.321791100221
ECB_04044	purA	81	M	16	3.0	37.0	0.0	44.0			0.10369002141	inf	5.0	36.0	0.0	35.0			0.0581347389206	inf	15.0	34.0	17.0	34.0			0.83203515592	0.882352941176	R.ENVTSIIGNGVVLSPAALM[+16]K.E	260.0	130.0	130.0	40.0	23.0	17.0	15.3846153846	17.6923076923	13.0769230769			0.33128663875
ECB_02390	upp	84	M	16	28.0	11.0	10.0	26.0			0.000194922120489	6.61818181818	37.0	8.0	9.0	29.0			7.61566011939e-08	14.9027777778	35.0	18.0	37.0	18.0			1.0	0.945945945946	R.AGLGMM[+16]DGVLENVPSAR.I	266.0	137.0	129.0	156.0	100.0	56.0	58.6466165414	72.9927007299	43.4108527132			0.333398332759
ECB_03395	dppA	146	M	16	17.0	94.0	3.0	101.0			0.00179280936203	6.08865248227	11.0	79.0	1.0	87.0			0.00485637379321	12.1139240506	24.0	39.0	35.0	55.0			1.0	0.967032967033	K.VSGGSYEYFEGM[+16]GLPELISEVK.K	546.0	264.0	282.0	91.0	52.0	39.0	16.6666666667	19.696969697	13.829787234			0.335549727718
ECB_04041	hflK	402	M	16	95.0	84.0	7.0	52.0			8.35549805656e-09	8.40136054422	82.0	97.0	45.0	98.0			0.011461129409	1.84100801833	5.0	61.0	7.0	79.0			1.0	0.925058548009	R.LPPASSSTTSGASNTSSTSQGDIM[+16]DQR.R	712.0	424.0	288.0	241.0	182.0	59.0	33.8483146067	42.9245283019	20.4861111111			0.337153712588
ECB_03618	atpA	76	M	16	2.0	28.0	0.0	30.0			0.491525423729	inf	3.0	11.0	0.0	18.0			0.0733870967742	inf	15.0	21.0	10.0	23.0			0.452535383858	1.64285714286	R.DSVGAVVM[+16]GPYADLAEGMK.V	161.0	80.0	81.0	30.0	20.0	10.0	18.6335403727	25.0	12.3456790123			0.339149301454
ECB_00387	tig	1	M	16	212.0	48.0	237.0	31.0			0.0283734116202	0.57770745429	145.0	42.0	18.0	41.0			1.02871786715e-10	7.86375661376	3.0	76.0	0.0	20.0			1.0	inf	.M[+16]QVSVETTQGLGR.R	873.0	526.0	347.0	615.0	360.0	255.0	70.4467353952	68.4410646388	73.4870317003			0.342791137241
ECB_03395	dppA	395	M	16	8.0	48.0	0.0	53.0			0.0060720270137	inf	0.0	69.0	0.0	96.0			1.0		5.0	37.0	0.0	45.0			0.0230222271226	inf	R.MAEM[+16]IQADWAK.V	361.0	167.0	194.0	13.0	13.0	0.0	3.60110803324	7.78443113772	0.0			0.343031418045
ECB_03618	atpA	1	M	16	0.0	45.0	0.0	71.0			1.0		23.0	66.0	0.0	71.0			3.53600352381e-07	inf	0.0	29.0	4.0	18.0			0.0292717086835	0.0	.M[+16]QLNSTEISELIK.Q	327.0	163.0	164.0	27.0	23.0	4.0	8.25688073394	14.1104294479	2.43902439024			0.343090687428
ECB_01263	rnb	531	M	16	9.0	55.0	0.0	32.0			0.0270159669906	inf	14.0	40.0	1.0	35.0			0.00349490811432	12.25	2.0	45.0	1.0	18.0			1.0	0.8	K.GETATRPQDEITVQM[+16]AER.R,K.AVIKGETATRPQDEITVQM[+16]AER.R	252.0	165.0	87.0	27.0	25.0	2.0	10.7142857143	15.1515151515	2.29885057471			0.343503625035
ECB_01925	hisH	1	M	16	15.0	47.0	10.0	47.0			0.499860342774	1.5	27.0	67.0	10.0	63.0			0.0242722500547	2.53880597015	0.0	6.0	2.0	9.0			0.514705882353	0.0	.M[+16]NVVILDTGCANLNSVK.S	303.0	162.0	141.0	64.0	42.0	22.0	21.1221122112	25.9259259259	15.6028368794			0.346279491727
ECB_00125	yadF	1	M	16	3.0	80.0	0.0	56.0			0.27306850172	inf	20.0	45.0	1.0	54.0			1.59424974906e-05	24.0	6.0	37.0	7.0	34.0			0.768471480888	0.787644787645	.M[+16]KDIDTLISNNALWSK.M	343.0	191.0	152.0	37.0	29.0	8.0	10.7871720117	15.1832460733	5.26315789474			0.347185308369
ECB_03156	rplF	75	M	16	44.0	96.0	30.0	93.0			0.218787170708	1.42083333333	32.0	81.0	29.0	90.0			0.551636818845	1.22605363985	29.0	99.0	28.0	68.0			0.28167896617	0.7113997114	R.ALLNSM[+16]VIGVTEGFTK.K,R.ALLNSM[+16]VIGVTEGFTKK.L	719.0	381.0	338.0	192.0	105.0	87.0	26.7037552156	27.5590551181	25.7396449704			0.350700985241
ECB_00701	pal	87	M	16	1.0	38.0	3.0	31.0			0.332591898423	0.271929824561	0.0	30.0	1.0	26.0			0.473684210526	0.0	23.0	34.0	21.0	49.0			0.262478949767	1.57843137255	R.SDFAQM[+16]LDAHANFLR.S	257.0	126.0	131.0	49.0	24.0	25.0	19.0661478599	19.0476190476	19.0839694656			0.356251686239
ECB_01020	ycdO	144	M	16	20.0	72.0	22.0	129.0			0.164625146064	1.62878787879	18.0	90.0	34.0	178.0			0.87404868639	1.04705882353	2.0	71.0	10.0	64.0			0.0311503877915	0.180281690141	K.AYVM[+16]AETTQLVTDTK.A	710.0	273.0	437.0	106.0	40.0	66.0	14.9295774648	14.652014652	15.1029748284			0.356608073415
ECB_00686	sucB	292	M	16	1.0	45.0	0.0	28.0			1.0	inf	5.0	60.0	0.0	50.0			0.0676238499288	inf	0.0	32.0	12.0	50.0			0.00701754285127	0.0	R.DVDTLGM[+16]ADIEKK.I,R.DVDTLGM[+16]ADIEK.K	283.0	143.0	140.0	18.0	6.0	12.0	6.36042402827	4.1958041958	8.57142857143			0.358213797593
ECB_02443	glyA	386	M	16	4.0	80.0	3.0	49.0			1.0	0.816666666667	10.0	41.0	2.0	63.0			0.00492289500408	7.68292682927	28.0	79.0	24.0	117.0			0.0854741480735	1.72784810127	K.ELAGWM[+16]CDVLDSINDEAVIER.I	500.0	242.0	258.0	71.0	42.0	29.0	14.2	17.3553719008	11.2403100775			0.363465681026
ECB_01217	oppA	338	M	16	19.0	51.0	25.0	83.0			0.595433323205	1.2368627451	14.0	48.0	15.0	76.0			0.402707729119	1.47777777778	9.0	57.0	20.0	59.0			0.0969308154039	0.465789473684	K.AQGDM[+16]PAYGYTPPYTDGAK.L	476.0	198.0	278.0	102.0	42.0	60.0	21.4285714286	21.2121212121	21.5827338129			0.365023955909
ECB_01572	pntA	113	M	16	4.0	41.0	34.0	44.0			3.94192251777e-05	0.126255380201	0.0	30.0	0.0	45.0			1.0		2.0	39.0	9.0	42.0			0.103493813962	0.239316239316	R.NVTVM[+16]AMDSVPR.I	290.0	116.0	174.0	49.0	6.0	43.0	16.8965517241	5.1724137931	24.7126436782			0.367844411062
ECB_00865	artJ	88	M	16	6.0	54.0	5.0	54.0			1.0	1.2	6.0	55.0	0.0	53.0			0.0294282064151	inf	2.0	57.0	14.0	106.0			0.0937990679631	0.265664160401	K.YDAVISGM[+16]DITPER.S,R.KYDAVISGM[+16]DITPER.S	412.0	180.0	232.0	33.0	14.0	19.0	8.00970873786	7.77777777778	8.18965517241			0.374409091459
ECB_00623	gltI	203	M	16	4.0	50.0	0.0	49.0			0.119451289504	inf	4.0	42.0	5.0	51.0			1.0	0.971428571429	2.0	33.0	22.0	55.0			0.0059017750653	0.151515151515	R.AVAFM[+16]MDDALLAGER.A	317.0	135.0	182.0	37.0	10.0	27.0	11.6719242902	7.40740740741	14.8351648352			0.37511768819
ECB_03191	fusA	53	M	16	27.0	91.0	26.0	117.0			0.358200626118	1.33516483516	19.0	54.0	1.0	53.0			0.000121107678583	18.6481481481	27.0	105.0	32.0	136.0			0.771709062695	1.09285714286	K.IGEVHDGAATMDWM[+16]EQEQER.G	688.0	323.0	365.0	132.0	73.0	59.0	19.1860465116	22.600619195	16.1643835616			0.376676932164
ECB_03863	rpoB	768	M	16	0.0	30.0	4.0	34.0			0.124290108487	0.0	0.0	22.0	0.0	21.0			1.0		3.0	46.0	13.0	40.0			0.0136123906714	0.200668896321	R.SNQNTCINQM[+16]PCVSLGEPVER.G	213.0	101.0	112.0	20.0	3.0	17.0	9.3896713615	2.9702970297	15.1785714286			0.379300833053
ECB_00168	tsf	41	M	16	0.0	187.0	0.0	175.0			1.0		8.0	142.0	0.0	166.0			0.00233114445713	inf	8.0	112.0	19.0	133.0			0.152156123746	0.5	K.ALTEANGDIELAIENM[+16]R.K	950.0	457.0	493.0	35.0	16.0	19.0	3.68421052632	3.5010940919	3.85395537525			0.384829089401
ECB_00475	ppiB	49	M	16	9.0	14.0	6.0	39.0			0.0280823543855	4.17857142857	8.0	15.0	8.0	40.0			0.128453764785	2.66666666667	4.0	11.0	9.0	20.0			1.0	0.808080808081	R.VINGFM[+16]IQGGGFEPGMK.Q	183.0	61.0	122.0	44.0	21.0	23.0	24.043715847	34.4262295082	18.8524590164			0.385512039723
ECB_00363	ribH	147	M	16	1.0	73.0	4.0	77.0			0.369417160289	0.263698630137	1.0	60.0	4.0	83.0			0.649041864061	0.345833333333	15.0	78.0	36.0	112.0			0.146755614553	0.598290598291	K.GAEAALTALEM[+16]INVLK.A	544.0	228.0	316.0	61.0	17.0	44.0	11.2132352941	7.45614035088	13.9240506329			0.388404879635
ECB_00193	proS	252	M	16	32.0	27.0	24.0	25.0			0.699272140482	1.23456790123	89.0	33.0	48.0	25.0			0.332292282623	1.40467171717	4.0	25.0	12.0	28.0			0.152852448593	0.373333333333	R.AAATQEM[+16]TLVDTPNAK.T	372.0	210.0	162.0	209.0	125.0	84.0	56.1827956989	59.5238095238	51.8518518519			0.394805623899
ECB_01611	slyB	106	M	16	26.0	108.0	18.0	117.0			0.191029453869	1.56481481481	36.0	95.0	13.0	105.0			0.00129367007893	3.06072874494	42.0	68.0	58.0	91.0			1.0	0.96906693712	R.SLATAAGAVAGGVAGQGVQSAM[+16]NK.T	777.0	375.0	402.0	193.0	104.0	89.0	24.8391248391	27.7333333333	22.1393034826			0.397441041316
ECB_04260	deoD	108	M	16	5.0	40.0	5.0	156.0			0.0423991485484	3.9	0.0	36.0	5.0	58.0			0.155430163976	0.0	0.0	14.0	0.0	17.0			1.0		K.LRDVVIGM[+16]GACTDSK.V	336.0	95.0	241.0	15.0	5.0	10.0	4.46428571429	5.26315789474	4.14937759336			0.399276437508
ECB_01238	trpE	1	M	16	0.0	32.0	0.0	35.0			1.0		4.0	19.0	0.0	16.0			0.129785656101	inf	0.0	48.0	3.0	32.0			0.0712334432581	0.0	.M[+16]QTQKPTLEQLTCEGAYR.D	189.0	103.0	86.0	7.0	4.0	3.0	3.7037037037	3.88349514563	3.48837209302			0.400339699787
ECB_03257	ompR	1	M	16	0.0	23.0	3.0	34.0			0.278813559322	0.0	2.0	19.0	3.0	44.0			0.64067354123	1.54385964912	0.0	14.0	4.0	24.0			0.282926829268	0.0	.M[+16]QENYNILVVDDDMR.L	170.0	58.0	112.0	12.0	2.0	10.0	7.05882352941	3.44827586207	8.92857142857			0.400804643274
ECB_00932	aspC	1	M	16	24.0	104.0	42.0	125.0			0.206982512533	0.686813186813	26.0	62.0	23.0	92.0			0.137035550521	1.67741935484	30.0	38.0	37.0	51.0			0.870788306666	1.08819345661	.M[+16]FENITAAPADPILGLADLFR.A	654.0	284.0	370.0	182.0	80.0	102.0	27.8287461774	28.1690140845	27.5675675676			0.404935456573
ECB_00388	clpP	167	M	16	7.0	87.0	7.0	129.0			0.577399923992	1.48275862069	1.0	70.0	5.0	110.0			0.409723624125	0.314285714286	1.0	58.0	6.0	73.0			0.238387870357	0.209770114943	R.MNELM[+16]ALHTGQSLEQIER.D	554.0	224.0	330.0	27.0	9.0	18.0	4.87364620939	4.01785714286	5.45454545455			0.408503806158
ECB_00892	trxB	305	M	16	46.0	69.0	99.0	68.0			0.00164157898522	0.457912457912	22.0	55.0	31.0	50.0			0.238724232021	0.645161290323	8.0	74.0	7.0	65.0			1.0	1.00386100386	R.QAITSAGTGCM[+16]AALDAER.Y	594.0	274.0	320.0	213.0	76.0	137.0	35.8585858586	27.7372262774	42.8125			0.413455270335
ECB_04013	groEL	544	M	16	5.0	75.0	0.0	88.0			0.0228904518322	inf	3.0	89.0	2.0	104.0			0.664931274121	1.75280898876	6.0	25.0	8.0	48.0			0.554862937394	1.44	K.NDAADLGAAGGMGGMGGM[+16]GGMM.	453.0	203.0	250.0	24.0	14.0	10.0	5.29801324503	6.89655172414	4.0			0.414228221116
ECB_03864	rpoC	1040	M	16	3.0	48.0	9.0	48.0			0.130821121271	0.333333333333	9.0	49.0	2.0	40.0			0.113369737825	3.67346938776	4.0	40.0	4.0	43.0			1.0	1.075	R.FTDM[+16]IDGQTITR.Q	299.0	153.0	146.0	31.0	16.0	15.0	10.3678929766	10.4575163399	10.2739726027			0.414730286365
ECB_02315	ptsH	1	M	16	1.0	115.0	0.0	130.0			0.471544715447	inf	3.0	54.0	0.0	60.0			0.112482220428	inf	12.0	120.0	12.0	97.0			0.669243824899	0.808333333333	.M[+16]FQQEVTITAPNGLHTR.P,.M[+16]FQQEVTITAPNGLHTRPAAQFVK.E	604.0	305.0	299.0	28.0	16.0	12.0	4.6357615894	5.24590163934	4.01337792642			0.417756920258
ECB_04157	fecA	729	M	16	4.0	16.0	14.0	64.0			0.757964403071	1.14285714286	4.0	16.0	12.0	82.0			0.476955817216	1.70833333333	0.0	13.0	11.0	24.0			0.0228338133585	0.0	R.VAYDFGPQM[+16]ADLNLAFGVK.N	260.0	53.0	207.0	45.0	8.0	37.0	17.3076923077	15.0943396226	17.8743961353			0.419251344549
ECB_03661	rho	415	M	16	0.0	67.0	0.0	75.0			1.0		2.0	52.0	0.0	72.0			0.181714285714	inf	4.0	68.0	14.0	79.0			0.0763744924374	0.331932773109	K.TNDDFFEM[+16]MK.R	433.0	193.0	240.0	20.0	6.0	14.0	4.61893764434	3.10880829016	5.83333333333			0.419362926051
ECB_03309	livJ	246	M	16	9.0	23.0	4.0	10.0			1.0	0.978260869565	2.0	3.0	0.0	8.0			0.128205128205	inf	8.0	22.0	18.0	22.0			0.139378612256	0.444444444444	K.TQFM[+16]GPEGVANVSLSNIAGESAEGLLVTKPK.N	129.0	67.0	62.0	41.0	19.0	22.0	31.7829457364	28.3582089552	35.4838709677			0.422527913487
ECB_03191	fusA	574	M	16	0.0	66.0	0.0	68.0			1.0		2.0	53.0	0.0	67.0			0.201192250373	inf	1.0	48.0	7.0	51.0			0.0677498475565	0.151785714286	K.AGPLAGYPVVDM[+16]GIR.L	363.0	170.0	193.0	10.0	3.0	7.0	2.75482093664	1.76470588235	3.62694300518			0.42298069931
ECB_00168	tsf	203	M	16	1.0	78.0	0.0	109.0			0.420212765957	inf	6.0	60.0	3.0	106.0			0.0830574541695	3.53333333333	6.0	88.0	6.0	73.0			0.772858166071	0.829545454545	K.EYQVQLDIAM[+16]QSGKPK.E	536.0	239.0	297.0	22.0	13.0	9.0	4.10447761194	5.43933054393	3.0303030303			0.425376128733
ECB_03154	rpsE	111	M	16	4.0	431.0	0.0	374.0			0.128340470326	inf	0.0	148.0	0.0	120.0			1.0		3.0	581.0	5.0	342.0			0.156887962563	0.353184165232	R.VFMQPASEGTGIIAGGAM[+16]CAVLEVAGVHNVLAK.A	2008.0	1167.0	841.0	12.0	7.0	5.0	0.597609561753	0.599828620394	0.594530321046			0.428409477629
ECB_00057	surA	231	M	16	5.0	25.0	2.0	53.0			0.0910162999126	5.3	0.0	26.0	0.0	72.0			1.0		3.0	17.0	10.0	20.0			0.196870539235	0.352941176471	K.LAIAHSADQQALNGGQM[+16]GWGR.I	233.0	76.0	157.0	20.0	8.0	12.0	8.58369098712	10.5263157895	7.64331210191			0.429295613049
ECB_03649	ilvD	492	M	16	3.0	49.0	0.0	43.0			0.24882418813	inf	3.0	45.0	0.0	42.0			0.244943820225	inf	10.0	30.0	10.0	25.0			0.796766768585	0.833333333333	K.GGPGMQEM[+16]LYPTSFLK.S	260.0	140.0	120.0	26.0	16.0	10.0	10.0	11.4285714286	8.33333333333			0.43017825898
ECB_00149	fhuA	158	M	16	2.0	26.0	10.0	34.0			0.110688593677	0.261538461538	2.0	29.0	9.0	36.0			0.182793168091	0.275862068966	2.0	14.0	3.0	20.0			1.0	0.952380952381	K.LQGNFYNDAAIDPYM[+16]LER.A	187.0	75.0	112.0	28.0	6.0	22.0	14.9732620321	8.0	19.6428571429			0.431160587256
ECB_00168	tsf	236	M	16	37.0	135.0	35.0	143.0			0.69318292391	1.11978835979	27.0	101.0	23.0	118.0			0.348383941093	1.37150236763	35.0	85.0	31.0	108.0			0.252684387318	1.43453510436	K.FTGEVSLTGQPFVM[+16]EPSK.T	878.0	420.0	458.0	188.0	99.0	89.0	21.4123006834	23.5714285714	19.4323144105			0.431417084107
ECB_00623	gltI	204	M	16	0.0	54.0	0.0	49.0			1.0		0.0	46.0	3.0	53.0			0.249854397204	0.0	0.0	35.0	8.0	69.0			0.055380142858	0.0	R.AVAFMM[+16]DDALLAGER.A	317.0	135.0	182.0	11.0	0.0	11.0	3.47003154574	0.0	6.04395604396			0.435078180021
ECB_02547	alaS	834	M	16	7.0	29.0	1.0	27.0			0.0699768081959	6.51724137931	18.0	41.0	7.0	30.0			0.240053825662	1.88153310105	8.0	42.0	9.0	52.0			1.0	1.10052910053	K.AGELIGM[+16]VAQQVGGK.G	271.0	145.0	126.0	50.0	33.0	17.0	18.4501845018	22.7586206897	13.4920634921			0.436676877953
ECB_01921	hisG	42	M	16	6.0	29.0	2.0	34.0			0.151388237577	3.51724137931	3.0	26.0	2.0	38.0			0.643077335943	2.19230769231	4.0	16.0	9.0	20.0			0.516211710368	0.555555555556	R.LIAM[+16]AENMPIDILR.V	189.0	84.0	105.0	26.0	13.0	13.0	13.7566137566	15.4761904762	12.380952381			0.436892427963
ECB_00683	sdhA	88	M	16	2.0	29.0	0.0	29.0			0.49209039548	inf	2.0	26.0	0.0	31.0			0.220923436587	inf	8.0	29.0	11.0	28.0			0.600206361602	0.702194357367	K.GSDYIGDQDAIEYM[+16]CK.T	195.0	96.0	99.0	23.0	12.0	11.0	11.7948717949	12.5	11.1111111111			0.437740064556
ECB_04013	groEL	538	M	16	8.0	70.0	15.0	73.0			0.262215973801	0.55619047619	4.0	88.0	7.0	99.0			0.548953679424	0.642857142857	5.0	26.0	6.0	52.0			0.505014393089	1.66666666667	K.NDAADLGAAGGM[+16]GGMGGMGGMM.	453.0	201.0	252.0	45.0	17.0	28.0	9.93377483444	8.45771144279	11.1111111111			0.438728015438
ECB_00132	panC	1	M	16	4.0	16.0	0.0	8.0			0.29474969475	inf	8.0	13.0	0.0	12.0			0.0298654812003	inf	0.0	2.0	0.0	4.0			1.0		.M[+16]LIIETLPLLR.Q	67.0	43.0	24.0	12.0	12.0	0.0	17.9104477612	27.9069767442	0.0			0.441538391983
ECB_03157	rpsH	10	M	16	17.0	139.0	4.0	72.0			0.223426062545	2.20143884892	9.0	110.0	9.0	70.0			0.45026226611	0.636363636364	13.0	75.0	10.0	77.0			0.65545203522	1.33466666667	M.SMQDPIADM[+16]LTR.I	605.0	363.0	242.0	62.0	39.0	23.0	10.2479338843	10.7438016529	9.5041322314			0.443046787958
ECB_00707	aroG	113	M	16	5.0	72.0	1.0	93.0			0.0915256306461	6.45833333333	2.0	61.0	0.0	65.0			0.240280511811	inf	14.0	59.0	15.0	62.0			1.0	0.980790960452	K.GLINDPHM[+16]DNSFQINDGLR.I	449.0	213.0	236.0	37.0	21.0	16.0	8.24053452116	9.85915492958	6.77966101695			0.443935380819
ECB_02422	iscS	27	M	16	3.0	43.0	0.0	44.0			0.241947565543	inf	0.0	109.0	0.0	70.0			1.0		6.0	57.0	15.0	57.0			0.0955929543075	0.4	K.MMQFM[+16]TMDGTFGNPASR.S	404.0	218.0	186.0	24.0	9.0	15.0	5.94059405941	4.12844036697	8.06451612903			0.44584683995
ECB_00057	surA	83	M	16	8.0	20.0	0.0	19.0			0.01461103988	inf	8.0	15.0	5.0	20.0			0.334797028205	2.13333333333	3.0	29.0	4.0	35.0			1.0	0.905172413793	R.LIMDQIILQM[+16]GQK.M	166.0	83.0	83.0	28.0	19.0	9.0	16.8674698795	22.8915662651	10.843373494			0.449802689361
ECB_03649	ilvD	489	M	16	1.0	51.0	0.0	43.0			1.0	inf	4.0	44.0	0.0	42.0			0.119955854555	inf	9.0	31.0	4.0	31.0			0.237559808103	2.25	K.GGPGM[+16]QEMLYPTSFLK.S	260.0	140.0	120.0	18.0	14.0	4.0	6.92307692308	10.0	3.33333333333			0.452505220886
ECB_04013	groEL	547	M	16	6.0	74.0	4.0	84.0			0.521081951454	1.7027027027	7.0	85.0	3.0	103.0			0.192714836187	2.82745098039	1.0	28.0	5.0	52.0			0.658891144974	0.371428571429	K.NDAADLGAAGGMGGMGGMGGM[+16]M.	452.0	201.0	251.0	26.0	14.0	12.0	5.75221238938	6.96517412935	4.78087649402			0.457562644205
ECB_02772	metK	204	M	16	2.0	71.0	1.0	65.0			1.0	1.83098591549	3.0	44.0	0.0	52.0			0.103379683645	inf	5.0	52.0	10.0	51.0			0.273439204885	0.490384615385	K.SLQEAVM[+16]EEIIKPILPAEWLTSATK.F	356.0	177.0	179.0	21.0	10.0	11.0	5.89887640449	5.64971751412	6.14525139665			0.45893962951
ECB_04041	hflK	149	M	16	13.0	23.0	0.0	0.0			1.0		11.0	39.0	0.0	6.0			0.333689063434	inf	1.0	23.0	4.0	10.0			0.0518506122221	0.108695652174	R.ELAASGVM[+16]LTSDENVVR.V	130.0	110.0	20.0	29.0	25.0	4.0	22.3076923077	22.7272727273	20.0			0.461846558552
ECB_00239	proB	214	M	16	0.0	36.0	0.0	29.0			1.0		30.0	58.0	14.0	47.0			0.150182635355	1.73645320197	0.0	28.0	3.0	30.0			0.24262295082	0.0	R.AIAGDSVSGLGTGGM[+16]STK.L	275.0	152.0	123.0	47.0	30.0	17.0	17.0909090909	19.7368421053	13.8211382114			0.464268528725
ECB_01929	wzzB	147	M	16	0.0	74.0	0.0	89.0			1.0		1.0	62.0	0.0	101.0			0.384146341463	inf	0.0	43.0	9.0	51.0			0.00958181354362	0.0	K.NQQLPLTVSYVGQTAEGAQM[+16]K.L	430.0	180.0	250.0	10.0	1.0	9.0	2.32558139535	0.555555555556	3.6			0.464576051669
ECB_01149	minE	60	M	16	0.0	8.0	0.0	3.0			1.0		0.0	15.0	1.0	2.0			0.166666666667	0.0	0.0	18.0	3.0	18.0			0.234817813765	0.0	K.YVQIDPEM[+16]VTVQLEQK.D	68.0	41.0	27.0	4.0	0.0	4.0	5.88235294118	0.0	14.8148148148			0.467161493477
ECB_01926	hisA	1	M	16	0.0	35.0	0.0	37.0			1.0		4.0	31.0	0.0	34.0			0.114211550941	inf	0.0	24.0	4.0	38.0			0.287995337995	0.0	.M[+16]IIPALDLIDGTVVR.L	207.0	94.0	113.0	8.0	4.0	4.0	3.86473429952	4.25531914894	3.53982300885			0.467402296312
ECB_03616	atpD	227	M	16	0.0	0.0	0.0	0.0			1.0		3.0	21.0	0.0	18.0			0.247386759582	inf	0.0	20.0	2.0	12.0			0.162210338681	0.0	R.VALTGLTM[+16]AEK.F	76.0	44.0	32.0	5.0	3.0	2.0	6.57894736842	6.81818181818	6.25			0.469865699421
ECB_03708	metE	743	M	16	17.0	147.0	7.0	148.0			0.0565704094004	2.44509232264	17.0	147.0	15.0	167.0			0.578386111339	1.28752834467	32.0	132.0	36.0	134.0			0.786022929985	0.902356902357	R.AALANM[+16]VQAAQNLR.R	999.0	492.0	507.0	124.0	66.0	58.0	12.4124124124	13.4146341463	11.4398422091			0.473659816908
ECB_00075	leuB	351	M	16	6.0	105.0	1.0	98.0			0.123025860929	5.6	3.0	84.0	2.0	107.0			0.65699473637	1.91071428571	1.0	37.0	3.0	52.0			0.64244871538	0.468468468468	R.GAAAVSTDEM[+16]GDIIAR.Y	499.0	236.0	263.0	16.0	10.0	6.0	3.20641282565	4.23728813559	2.28136882129			0.474156437559
ECB_02317	crr	144	M	16	3.0	64.0	2.0	101.0			0.383657528866	2.3671875	3.0	44.0	0.0	86.0			0.042303016389	inf	6.0	25.0	14.0	54.0			1.0	0.925714285714	K.STLTPVVISNM[+16]DEIK.E,K.STLTPVVISNM[+16]DEIKELIK.L	402.0	145.0	257.0	28.0	12.0	16.0	6.96517412935	8.27586206897	6.22568093385			0.475320181752
ECB_00475	ppiB	59	M	16	5.0	18.0	2.0	43.0			0.0393011723967	5.97222222222	5.0	18.0	8.0	40.0			0.74441358681	1.38888888889	1.0	14.0	4.0	25.0			0.646715309648	0.446428571429	R.VINGFMIQGGGFEPGM[+16]K.Q	183.0	61.0	122.0	25.0	11.0	14.0	13.6612021858	18.0327868852	11.4754098361			0.476810022951
ECB_03210	argD	393	M	16	9.0	43.0	10.0	41.0			0.804058191163	0.858139534884	22.0	54.0	12.0	50.0			0.235300908929	1.6975308642	20.0	28.0	22.0	21.0			0.404658460254	0.681818181818	R.FAPSLVVEDADIDEGM[+16]QR.F	332.0	176.0	156.0	95.0	51.0	44.0	28.6144578313	28.9772727273	28.2051282051			0.481339186782
ECB_03652	ilvC	316	M	16	14.0	67.0	7.0	60.0			0.344119566456	1.79104477612	5.0	42.0	1.0	49.0			0.104561943185	5.83333333333	6.0	12.0	10.0	20.0			1.0	1.0	K.HMDDIISGEFSSGM[+16]MADWANDDKK.L	293.0	146.0	147.0	43.0	25.0	18.0	14.6757679181	17.1232876712	12.2448979592			0.482893836547
ECB_01910	yeeX	90	M	16	3.0	60.0	6.0	71.0			0.51402988338	0.591666666667	1.0	26.0	0.0	51.0			0.346153846154	inf	6.0	48.0	10.0	54.0			0.592795674086	0.675	R.VLLLDNLSDYIKPGMSVEAIQGIIASM[+16]K.G	336.0	144.0	192.0	26.0	10.0	16.0	7.7380952381	6.94444444444	8.33333333333			0.484326467873
ECB_03859	rplK	125	M	16	103.0	188.0	182.0	209.0			0.00370542918056	0.629150105214	56.0	117.0	48.0	103.0			1.0	1.02706552707	17.0	105.0	15.0	128.0			0.45116018841	1.38158730159	K.AADMTGADIEAM[+16]TR.S	1271.0	586.0	685.0	421.0	176.0	245.0	33.1235247836	30.0341296928	35.7664233577			0.484955205864
ECB_01182	prsA	312	M	16	3.0	94.0	4.0	112.0			1.0	0.893617021277	2.0	85.0	0.0	102.0			0.210570753124	inf	0.0	39.0	3.0	47.0			0.253064351379	0.0	R.ISNEESISAM[+16]FEH.	491.0	223.0	268.0	12.0	5.0	7.0	2.44399185336	2.24215246637	2.61194029851			0.487878368168
ECB_02063	dld	554	M	16	6.0	14.0	0.0	0.0			1.0		8.0	16.0	19.0	16.0			0.183096549617	0.421052631579	0.0	15.0	4.0	25.0			0.2822152323	0.0	K.FYRENDPTNSM[+16]NPGIGK.T	123.0	59.0	64.0	37.0	14.0	23.0	30.081300813	23.7288135593	35.9375			0.488437260639
ECB_01182	prsA	189	M	16	0.0	42.0	0.0	60.0			1.0		1.0	40.0	0.0	58.0			0.414141414141	inf	0.0	45.0	5.0	45.0			0.0576542816263	0.0	K.LLNDTDM[+16]AIIDK.R,K.LLNDTDM[+16]AIIDKR.R	296.0	128.0	168.0	6.0	1.0	5.0	2.02702702703	0.78125	2.97619047619			0.490598565256
ECB_00685	sucA	505	M	16	1.0	29.0	0.0	33.0			0.47619047619	inf	1.0	33.0	0.0	33.0			1.0	inf	1.0	23.0	24.0	26.0			0.000145075615663	0.0471014492754	K.VATLEDATEM[+16]VNLYR.D	204.0	88.0	116.0	27.0	3.0	24.0	13.2352941176	3.40909090909	20.6896551724			0.492111850602
ECB_03859	rplK	117	M	16	18.0	273.0	22.0	369.0			0.869368505571	1.10589410589	2.0	171.0	6.0	145.0			0.152203191059	0.282651072125	24.0	98.0	34.0	107.0			0.456359549534	0.770708283313	K.AADM[+16]TGADIEAMTR.S	1269.0	586.0	683.0	106.0	44.0	62.0	8.35303388495	7.50853242321	9.0775988287			0.492643748722
ECB_00144	dksA	62	M	16	0.0	115.0	0.0	166.0			1.0		1.0	120.0	0.0	133.0			0.476377952756	inf	1.0	83.0	14.0	135.0			0.0124444492204	0.116179001721	R.TVTHM[+16]QDEAANFPDPVDR.A	768.0	320.0	448.0	16.0	2.0	14.0	2.08333333333	0.625	3.125			0.496274133992
ECB_01088	fabD	264	M	16	1.0	66.0	0.0	70.0			0.489051094891	inf	0.0	56.0	0.0	60.0			1.0		0.0	54.0	9.0	65.0			0.0101159086425	0.0	K.SVEYM[+16]AAQGVEHLYEVGPGK.V	381.0	177.0	204.0	10.0	1.0	9.0	2.62467191601	0.564971751412	4.41176470588			0.499722334511
ECB_00188	yaeP	37	M	16	0.0	30.0	0.0	13.0			1.0		0.0	31.0	1.0	24.0			0.446428571429	0.0	0.0	7.0	7.0	9.0			0.0574040308863	0.0	K.VLNEM[+16]AADDALSEAVR.E	122.0	68.0	54.0	8.0	0.0	8.0	6.55737704918	0.0	14.8148148148			0.501277534105
ECB_00002	thrA	651	M	16	0.0	78.0	0.0	87.0			1.0		4.0	85.0	0.0	69.0			0.132287173779	inf	3.0	90.0	3.0	40.0			0.380128355329	0.444444444444	K.LDEGM[+16]SFSEATTLAR.E	459.0	260.0	199.0	10.0	7.0	3.0	2.17864923747	2.69230769231	1.50753768844			0.504138509703
ECB_00383	cyoA	189	M	16	1.0	73.0	3.0	95.0			0.635377506329	0.433789954338	13.0	59.0	12.0	76.0			0.514055228842	1.39548022599	3.0	26.0	12.0	48.0			0.368101619432	0.461538461538	R.LGSQIYAMAGM[+16]QTR.L	421.0	175.0	246.0	44.0	17.0	27.0	10.4513064133	9.71428571429	10.9756097561			0.505844784868
ECB_00606	ybeB	37	M	16	9.0	44.0	2.0	56.0			0.0243551659834	5.72727272727	2.0	64.0	0.0	51.0			0.503978779841	inf	0.0	50.0	0.0	18.0			1.0		K.SSITDCM[+16]IICTGTSSR.H	296.0	169.0	127.0	13.0	11.0	2.0	4.39189189189	6.50887573964	1.57480314961			0.509444648608
ECB_01089	fabG	143	M	16	0.0	39.0	0.0	45.0			1.0		2.0	48.0	0.0	42.0			0.498327759197	inf	0.0	35.0	6.0	39.0			0.0325065341055	0.0	R.IITIGSVVGTM[+16]GNGGQANYAAAK.A	256.0	124.0	132.0	8.0	2.0	6.0	3.125	1.61290322581	4.54545454545			0.510278097768
ECB_00113	aceE	234	M	16	21.0	51.0	14.0	49.0			0.432503065152	1.44117647059	26.0	54.0	14.0	55.0			0.0997887686008	1.89153439153	21.0	23.0	19.0	20.0			1.0	0.961098398169	K.QTVYAFLGDGEM[+16]DEPESK.G	367.0	196.0	171.0	115.0	68.0	47.0	31.3351498638	34.693877551	27.485380117			0.510763944584
ECB_02369	nlpB	202	M	16	6.0	40.0	0.0	43.0			0.0266100276185	inf	0.0	36.0	0.0	49.0			1.0		0.0	27.0	2.0	36.0			0.506730769231	0.0	R.YSTEMM[+16]NVISAGLDK.S	239.0	109.0	130.0	8.0	6.0	2.0	3.34728033473	5.50458715596	1.53846153846			0.51111359895
ECB_04086	cysQ	1	M	16	0.0	11.0	1.0	6.0			0.388888888889	0.0	0.0	0.0	0.0	24.0			1.0		0.0	10.0	6.0	17.0			0.144535595106	0.0	.M[+16]LDQVCQLAR.N	75.0	21.0	54.0	7.0	0.0	7.0	9.33333333333	0.0	12.962962963			0.511141494665
ECB_03652	ilvC	317	M	16	5.0	82.0	0.0	67.0			0.0689466477044	inf	1.0	50.0	0.0	55.0			0.481132075472	inf	0.0	22.0	0.0	33.0			1.0		K.HMDDIISGEFSSGMM[+16]ADWANDDKK.L	315.0	160.0	155.0	6.0	6.0	0.0	1.90476190476	3.75	0.0			0.516692907725
ECB_02772	metK	237	M	16	2.0	47.0	0.0	38.0			0.502272119754	inf	2.0	42.0	0.0	32.0			0.505964912281	inf	5.0	41.0	7.0	36.0			0.542387335947	0.627177700348	R.FVIGGPM[+16]GDCGLTGR.K	252.0	139.0	113.0	16.0	9.0	7.0	6.34920634921	6.47482014388	6.19469026549			0.516874789327
ECB_02421	iscU	31	M	16	14.0	83.0	0.0	33.0			0.0203652988096	inf	2.0	19.0	0.0	11.0			0.534274193548	inf	1.0	36.0	0.0	36.0			1.0	inf	R.NVGSFDNNDENVGSGM[+16]VGAPACGDVMK.L	235.0	155.0	80.0	17.0	17.0	0.0	7.23404255319	10.9677419355	0.0			0.518213164119
ECB_01573	ydgH	274	M	16	17.0	66.0	0.0	10.0			0.19883585193	inf	12.0	66.0	0.0	12.0			0.355989106934	inf	0.0	40.0	0.0	0.0			1.0		K.FSGNYGNM[+16]TEVSYQVAK.R	223.0	201.0	22.0	29.0	29.0	0.0	13.0044843049	14.4278606965	0.0			0.518274986288
ECB_03861	rplJ	86	M	16	5.0	107.0	2.0	60.0			1.0	1.40186915888	4.0	67.0	1.0	61.0			0.371308348809	3.64179104478	25.0	67.0	26.0	107.0			0.197340970872	1.5355912744	K.DAFVGPTLIAYSM[+16]EHPGAAAR.L	532.0	275.0	257.0	63.0	34.0	29.0	11.8421052632	12.3636363636	11.2840466926			0.52288310656
ECB_03661	rho	245	M	16	0.0	12.0	4.0	34.0			0.56043421624	0.0	1.0	19.0	3.0	38.0			1.0	0.666666666667	0.0	16.0	8.0	17.0			0.014447622769	0.0	R.HVQVAEM[+16]VIEK.A	152.0	48.0	104.0	16.0	1.0	15.0	10.5263157895	2.08333333333	14.4230769231			0.524960613003
ECB_00911	serC	13	M	16	0.0	73.0	0.0	84.0			1.0		5.0	72.0	1.0	83.0			0.104627493371	5.76388888889	20.0	58.0	24.0	51.0			0.475234353172	0.73275862069	M.AQIFNFSSGPAM[+16]LPAEVLK.Q	471.0	228.0	243.0	50.0	25.0	25.0	10.6157112527	10.9649122807	10.2880658436			0.526620615514
ECB_01134	icdA	66	M	16	0.0	73.0	0.0	72.0			1.0		3.0	64.0	0.0	44.0			0.275675675676	inf	1.0	46.0	3.0	34.0			0.315936607444	0.246376811594	R.KISWM[+16]EIYTGEK.S	340.0	187.0	153.0	7.0	4.0	3.0	2.05882352941	2.13903743316	1.96078431373			0.530537427707
ECB_01847	argS	44	M	16	2.0	15.0	0.0	28.0			0.137373737374	inf	0.0	16.0	0.0	32.0			1.0		1.0	10.0	0.0	13.0			0.458333333333	inf	K.VQFGDYQANGM[+16]MAVAK.K	117.0	44.0	73.0	3.0	3.0	0.0	2.5641025641	6.81818181818	0.0			0.531902356902
ECB_00687	sucC	156	M	16	8.0	30.0	17.0	32.0			0.232570184516	0.501960784314	9.0	32.0	8.0	33.0			1.0	1.16015625	9.0	25.0	22.0	38.0			0.36641106162	0.621818181818	K.VALDPLTGPM[+16]PYQGR.E	263.0	113.0	150.0	73.0	26.0	47.0	27.7566539924	23.0088495575	31.3333333333			0.532993748712
ECB_03845	argH	306	M	16	1.0	16.0	0.0	14.0			1.0	inf	3.0	20.0	0.0	26.0			0.0961246200608	inf	0.0	8.0	2.0	11.0			0.504761904762	0.0	R.VQGALTGM[+16]MMTLK.G	101.0	48.0	53.0	6.0	4.0	2.0	5.94059405941	8.33333333333	3.77358490566			0.533628841608
ECB_04067	rpsF	9	M	16	22.0	107.0	20.0	100.0			1.0	1.02803738318	8.0	55.0	6.0	75.0			0.396341620098	1.81818181818	23.0	108.0	25.0	175.0			0.206097637963	1.49074074074	R.HYEIVFM[+16]VHPDQSEQVPGMIER.Y	724.0	323.0	401.0	104.0	53.0	51.0	14.364640884	16.4086687307	12.7182044888			0.534146419354
ECB_00168	tsf	279	M	16	5.0	374.0	0.0	98.0			0.588473448271	inf	0.0	183.0	0.0	104.0			1.0		18.0	202.0	26.0	134.0			0.0221524569206	0.459253617669	R.FEVGEGIEKVETDFAAEVAAM[+16]SK.Q	1144.0	782.0	362.0	49.0	23.0	26.0	4.28321678322	2.94117647059	7.18232044199			0.536875301731
ECB_03153	rpmD	54	M	16	0.0	38.0	0.0	13.0			1.0		4.0	32.0	0.0	16.0			0.298771816419	inf	7.0	35.0	0.0	10.0			0.321760896773	inf	R.GMINAVSFM[+16]VK.V	155.0	116.0	39.0	11.0	11.0	0.0	7.09677419355	9.48275862069	0.0			0.540177571064
ECB_01215	adhE	362	M	16	4.0	66.0	8.0	46.0			0.125912155706	0.348484848485	6.0	37.0	3.0	32.0			0.503936343442	1.72972972973	0.0	80.0	0.0	51.0			1.0		K.LVAM[+16]GGIGHTSCLYTDQDNQPAR.V	333.0	193.0	140.0	21.0	10.0	11.0	6.30630630631	5.18134715026	7.85714285714			0.543282833049
ECB_02482	clpB	443	M	16	1.0	4.0	0.0	0.0			1.0		4.0	16.0	0.0	20.0			0.106029106029	inf	0.0	29.0	2.0	46.0			0.524265208476	0.0	K.RLDM[+16]LNEELSDKER.Q	122.0	54.0	68.0	7.0	5.0	2.0	5.73770491803	9.25925925926	2.94117647059			0.543431438168
ECB_00912	aroA	1	M	16	0.0	36.0	4.0	27.0			0.0410512994468	0.0	9.0	30.0	8.0	36.0			0.598684677842	1.35	0.0	8.0	0.0	17.0			1.0		.M[+16]ESLTLQPIAR.V	175.0	83.0	92.0	21.0	9.0	12.0	12.0	10.843373494	13.0434782609			0.546578659096
ECB_00383	cyoA	186	M	16	9.0	65.0	22.0	76.0			0.108769027402	0.478321678322	0.0	72.0	1.0	87.0			1.0	0.0	0.0	33.0	2.0	58.0			0.537166900421	0.0	R.LGSQIYAM[+16]AGMQTR.L	425.0	179.0	246.0	34.0	9.0	25.0	8.0	5.02793296089	10.162601626			0.548645309274
ECB_00058	imp	772	M	16	1.0	35.0	0.0	30.0			1.0	inf	0.0	34.0	1.0	32.0			0.492537313433	0.0	0.0	8.0	6.0	16.0			0.155013262599	0.0	R.GLSSNYGLGTQEM[+16]LR.S	163.0	78.0	85.0	8.0	1.0	7.0	4.90797546012	1.28205128205	8.23529411765			0.549183525344
ECB_00175	yaeT	545	M	16	2.0	59.0	0.0	83.0			0.177738927739	inf	0.0	46.0	0.0	45.0			1.0		2.0	23.0	7.0	39.0			0.477887790035	0.484472049689	R.AGLGYVHNSLSNMQPQVAM[+16]WR.Y	306.0	132.0	174.0	11.0	4.0	7.0	3.59477124183	3.0303030303	4.02298850575			0.551875572591
ECB_03821	rpmE	22	M	16	265.0	198.0	159.0	128.0			0.649596140903	1.07744107744	272.0	141.0	126.0	63.0			0.926106010944	0.964539007092	28.0	138.0	32.0	94.0			0.0807201170251	0.596014492754	K.YEEITASCSCGNVM[+16]K.I	1644.0	1042.0	602.0	882.0	565.0	317.0	53.6496350365	54.2226487524	52.657807309			0.552140756291
ECB_03161	rplN	7	M	16	37.0	363.0	24.0	265.0			0.686266910801	1.12545913682	27.0	338.0	26.0	293.0			0.774956967337	0.900204824761	13.0	167.0	20.0	158.0			0.205333076544	0.61497005988	.MIQEQTM[+16]LNVADNSGAR.R	1731.0	945.0	786.0	147.0	77.0	70.0	8.49220103986	8.14814814815	8.9058524173			0.555518984894
ECB_03093	yhcB	113	M	16	94.0	34.0	0.0	0.0			1.0		271.0	63.0	183.0	88.0			0.000149863115327	2.06852285541	16.0	44.0	22.0	74.0			0.701818476666	1.22314049587	R.LAESEASNDQAPVQM[+16]PR.D	889.0	522.0	367.0	586.0	381.0	205.0	65.9167604049	72.9885057471	55.8583106267			0.567322779927
ECB_02608	cysI	462	M	16	0.0	42.0	0.0	35.0			1.0		3.0	42.0	0.0	40.0			0.243697478992	inf	8.0	32.0	13.0	34.0			0.458728963106	0.653846153846	R.FLPSFIDNIDNLM[+16]AK.H	249.0	127.0	122.0	24.0	11.0	13.0	9.63855421687	8.66141732283	10.6557377049			0.567475480699
ECB_00164	dapD	1	M	16	12.0	65.0	15.0	72.0			0.834973149941	0.886153846154	28.0	52.0	10.0	55.0			0.00820620183957	2.96153846154	27.0	55.0	22.0	48.0			0.863562035293	1.07107438017	.M[+16]QQLQNIIETAFER.R	461.0	239.0	222.0	114.0	67.0	47.0	24.7288503254	28.0334728033	21.1711711712			0.568913795691
ECB_01802	proQ	201	M	16	0.0	34.0	0.0	37.0			1.0		2.0	33.0	0.0	30.0			0.495192307692	inf	6.0	24.0	1.0	20.0			0.216809054797	5.0	K.AGQNAM[+16]DATVLEITK.D	187.0	99.0	88.0	9.0	8.0	1.0	4.8128342246	8.08080808081	1.13636363636			0.57066712083
ECB_00073	leuD	173	M	16	2.0	86.0	0.0	30.0			1.0	inf	1.0	32.0	1.0	11.0			0.466666666667	0.34375	2.0	50.0	5.0	43.0			0.255707685333	0.344	R.HCMM[+16]NGLDSIGLTLQHDDAIAAYEAK.Q	263.0	173.0	90.0	11.0	5.0	6.0	4.1825095057	2.8901734104	6.66666666667			0.574124784
ECB_00778	glnH	166	M	16	3.0	22.0	7.0	31.0			0.726751917417	0.603896103896	1.0	25.0	2.0	26.0			1.0	0.52	4.0	27.0	20.0	36.0			0.0257294664051	0.266666666667	R.QFPNIDNAYM[+16]ELGTNR.A	204.0	82.0	122.0	37.0	8.0	29.0	18.137254902	9.75609756098	23.7704918033			0.584160461274
ECB_04013	groEL	520	M	16	2.0	228.0	0.0	271.0			0.210259481038	inf	0.0	59.0	0.0	158.0			1.0		21.0	357.0	25.0	347.0			0.544925806209	0.816470588235	R.SALQYAASVAGLMITTECM[+16]VTDLPK.N	1468.0	667.0	801.0	48.0	23.0	25.0	3.26975476839	3.44827586207	3.12109862672			0.585061762416
ECB_03302	ugpB	266	M	16	0.0	8.0	0.0	42.0			1.0		0.0	11.0	4.0	41.0			0.575022461815	0.0	0.0	15.0	8.0	38.0			0.181589058062	0.0	K.FYNGDCAM[+16]TTASSGSLANIR.E	167.0	34.0	133.0	12.0	0.0	12.0	7.18562874251	0.0	9.02255639098			0.585537173292
ECB_02211	nuoC	555	M	16	1.0	35.0	4.0	33.0			0.35751495273	0.235714285714	1.0	40.0	0.0	34.0			1.0	inf	5.0	25.0	11.0	31.0			0.399394747153	0.563636363636	K.GINSYYLTSDGSTM[+16]SYR.T	220.0	107.0	113.0	22.0	7.0	15.0	10.0	6.54205607477	13.2743362832			0.585636566628
ECB_00074	leuC	413	M	16	15.0	156.0	12.0	63.0			0.120202161762	0.504807692308	0.0	48.0	0.0	44.0			1.0		2.0	85.0	3.0	60.0			0.650087517744	0.470588235294	R.LPGCSMCLAM[+16]NNDR.L	488.0	306.0	182.0	32.0	17.0	15.0	6.55737704918	5.55555555556	8.24175824176			0.590096559835
ECB_00383	cyoA	171	M	16	5.0	21.0	10.0	35.0			1.0	0.833333333333	8.0	19.0	4.0	30.0			0.109351383119	3.15789473684	14.0	25.0	20.0	29.0			0.665755252591	0.812	K.VTSNSVM[+16]NSFFIPR.L	220.0	92.0	128.0	61.0	27.0	34.0	27.7272727273	29.347826087	26.5625			0.591702211904
ECB_04067	rpsF	21	M	16	6.0	127.0	4.0	121.0			0.75024646096	1.42913385827	2.0	67.0	1.0	84.0			0.587320574163	2.50746268657	5.0	138.0	12.0	195.0			0.449649282376	0.588768115942	R.HYEIVFMVHPDQSEQVPGM[+16]IER.Y	762.0	345.0	417.0	30.0	13.0	17.0	3.93700787402	3.76811594203	4.07673860911			0.5957387725
ECB_00916	ihfB	33	M	16	0.0	60.0	3.0	116.0			0.551817211725	0.0	0.0	41.0	0.0	64.0			1.0		4.0	63.0	3.0	122.0			0.240833796493	2.58201058201	K.TVEDAVKEMLEHM[+16]ASTLAQGER.I,K.EMLEHM[+16]ASTLAQGER.I	476.0	168.0	308.0	10.0	4.0	6.0	2.10084033613	2.38095238095	1.94805194805			0.597550336073
ECB_03210	argD	232	M	16	1.0	30.0	0.0	44.0			0.413333333333	inf	5.0	23.0	1.0	17.0			0.380164066371	3.69565217391	5.0	30.0	7.0	34.0			1.0	0.809523809524	R.ELCDQHQALLVFDEVQCGM[+16]GR.T	197.0	94.0	103.0	19.0	11.0	8.0	9.64467005076	11.7021276596	7.76699029126			0.597832466568
ECB_03897	pgi	354	M	16	0.0	26.0	1.0	22.0			0.469387755102	0.0	3.0	42.0	7.0	44.0			0.327233629368	0.448979591837	0.0	28.0	1.0	35.0			1.0	0.0	R.FAAYFQQGNM[+16]ESNGK.Y	209.0	99.0	110.0	12.0	3.0	9.0	5.74162679426	3.0303030303	8.18181818182			0.598873794823
ECB_02234	hisJ	90	M	16	6.0	83.0	5.0	99.0			0.757161111257	1.4313253012	0.0	57.0	0.0	111.0			1.0		0.0	63.0	7.0	92.0			0.0435107265768	0.0	K.KIDAIM[+16]SSLSITEK.R,K.KIDAIM[+16]SSLSITEKR.Q	523.0	209.0	314.0	18.0	6.0	12.0	3.44168260038	2.87081339713	3.82165605096			0.600223945944
ECB_01121	potD	65	M	16	124.0	45.0	141.0	55.0			0.814238884149	1.07486209614	25.0	49.0	4.0	43.0			0.00187079160087	5.48469387755	0.0	9.0	2.0	22.0			1.0	0.0	K.VIYSTYESNETM[+16]YAK.L	519.0	252.0	267.0	296.0	149.0	147.0	57.0327552987	59.126984127	55.0561797753			0.605369891917
ECB_00623	gltI	237	M	16	0.0	54.0	2.0	84.0			0.522713257965	0.0	0.0	29.0	0.0	49.0			1.0		0.0	43.0	4.0	76.0			0.296550250423	0.0	K.KPDNWEIVGKPQSQEAYGCM[+16]LR.K	341.0	126.0	215.0	6.0	0.0	6.0	1.75953079179	0.0	2.79069767442			0.606421169463
ECB_03882	purD	230	M	16	4.0	127.0	0.0	115.0			0.125119885698	inf	4.0	94.0	2.0	75.0			0.695871065282	1.59574468085	2.0	99.0	3.0	146.0			1.0	0.983164983165	R.VGDKDTGPNTGGM[+16]GAYSPAPVVTDEVHQR.T	671.0	330.0	341.0	15.0	10.0	5.0	2.23546944858	3.0303030303	1.46627565982			0.60699698366
ECB_02547	alaS	300	M	16	0.0	43.0	3.0	31.0			0.0818045112782	0.0	0.0	21.0	1.0	28.0			1.0	0.0	6.0	16.0	7.0	13.0			0.740963397926	0.696428571429	R.SCAFLIADGVM[+16]PSNENR.G	169.0	86.0	83.0	17.0	6.0	11.0	10.0591715976	6.97674418605	13.2530120482			0.607589303068
ECB_00074	leuC	409	M	16	16.0	155.0	2.0	73.0			0.0680779025337	3.76774193548	0.0	48.0	0.0	44.0			1.0		7.0	80.0	6.0	57.0			0.775600748173	0.83125	R.LPGCSM[+16]CLAMNNDR.L	488.0	306.0	182.0	31.0	23.0	8.0	6.35245901639	7.51633986928	4.3956043956			0.614559550236
ECB_03167	rpsS	44	M	16	5.0	109.0	0.0	40.0			0.327690618692	inf	2.0	58.0	0.0	37.0			0.523195876289	inf	4.0	52.0	4.0	66.0			1.0	1.26923076923	R.RSTIFPNM[+16]IGLTIAVHNGR.Q	377.0	230.0	147.0	15.0	11.0	4.0	3.97877984085	4.78260869565	2.72108843537			0.616962164993
ECB_03874	hemE	292	M	16	1.0	32.0	0.0	34.0			0.492537313433	inf	0.0	32.0	0.0	34.0			1.0		1.0	20.0	4.0	22.0			0.362262775769	0.275	K.VALQGNM[+16]DPSMLYAPPAR.I	180.0	86.0	94.0	6.0	2.0	4.0	3.33333333333	2.32558139535	4.25531914894			0.618266696401
ECB_03708	metE	126	M	16	2.0	92.0	0.0	122.0			0.188242894057	inf	0.0	118.0	0.0	79.0			1.0		14.0	56.0	16.0	78.0			0.685158837078	1.21875	K.WFNTNYHYM[+16]VPEFVK.G	577.0	282.0	295.0	32.0	16.0	16.0	5.54592720971	5.67375886525	5.42372881356			0.624467243712
ECB_00383	cyoA	218	M	16	5.0	51.0	4.0	47.0			1.0	1.15196078431	1.0	22.0	0.0	24.0			0.489361702128	inf	8.0	31.0	6.0	41.0			0.387917021466	1.76344086022	R.LHLIANEPGTYDGISASYSGPGFSGM[+16]K.F	240.0	118.0	122.0	24.0	14.0	10.0	10.0	11.8644067797	8.19672131148			0.625759574531
ECB_03191	fusA	522	M	16	2.0	58.0	0.0	72.0			0.204718945177	inf	1.0	30.0	2.0	61.0			1.0	1.01666666667	12.0	54.0	18.0	67.0			0.685889672996	0.827160493827	R.GQYGHVVIDM[+16]YPLEPGSNPK.G	377.0	157.0	220.0	35.0	15.0	20.0	9.28381962865	9.55414012739	9.09090909091			0.630202872724
ECB_01751	mipA	231	M	16	22.0	10.0	2.0	1.0			1.0	1.1	2.0	11.0	0.0	15.0			0.206349206349	inf	4.0	10.0	4.0	15.0			0.695149492702	1.5	R.LSDEVTDSPM[+16]VDK.S	96.0	59.0	37.0	34.0	28.0	6.0	35.4166666667	47.4576271186	16.2162162162			0.633832899684
ECB_03164	rplP	105	M	16	13.0	59.0	5.0	43.0			0.304214456255	1.89491525424	17.0	66.0	6.0	34.0			0.622675718214	1.4595959596	14.0	58.0	13.0	50.0			1.0	0.928381962865	K.VLYEM[+16]DGVPEELAR.E	378.0	227.0	151.0	68.0	44.0	24.0	17.9894179894	19.3832599119	15.8940397351			0.642296724823
ECB_03827	metF	238	M	16	2.0	30.0	0.0	31.0			0.492063492064	inf	0.0	15.0	0.0	14.0			1.0		11.0	42.0	8.0	46.0			0.458076216868	1.50595238095	R.IPAWMAQM[+16]FDGLDDDAETR.K	199.0	100.0	99.0	21.0	13.0	8.0	10.5527638191	13.0	8.08080808081			0.650046569644
ECB_03269	malP	30	M	16	4.0	26.0	0.0	1.0			1.0	inf	16.0	38.0	9.0	35.0			0.356101189352	1.63742690058	1.0	39.0	3.0	40.0			0.616710745421	0.34188034188	R.YGLNSAAEM[+16]TPR.Q	212.0	124.0	88.0	33.0	21.0	12.0	15.5660377358	16.935483871	13.6363636364			0.657603978258
ECB_00916	ihfB	29	M	16	0.0	60.0	3.0	116.0			0.551817211725	0.0	0.0	41.0	0.0	64.0			1.0		1.0	66.0	6.0	114.0			0.424582899606	0.287878787879	K.TVEDAVKEM[+16]LEHMASTLAQGER.I,K.EM[+16]LEHMASTLAQGER.I	471.0	168.0	303.0	10.0	1.0	9.0	2.12314225053	0.595238095238	2.9702970297			0.65880003711
ECB_00176	hlpA	29	M	16	8.0	66.0	12.0	66.0			0.4759452272	0.666666666667	9.0	61.0	10.0	55.0			0.805450805287	0.811475409836	19.0	58.0	15.0	56.0			0.696959238182	1.22298850575	K.IAIVNM[+16]GSLFQQVAQK.T	435.0	221.0	214.0	73.0	36.0	37.0	16.7816091954	16.2895927602	17.2897196262			0.65945175689
ECB_04013	groEL	541	M	16	3.0	74.0	1.0	85.0			0.344632642779	3.44594594595	3.0	87.0	4.0	102.0			1.0	0.879310344828	1.0	30.0	4.0	54.0			0.654327750056	0.45	K.NDAADLGAAGGMGGM[+16]GGMGGMM.	448.0	198.0	250.0	16.0	7.0	9.0	3.57142857143	3.53535353535	3.6			0.666320130945
ECB_03652	ilvC	296	M	16	0.0	43.0	0.0	73.0			1.0		0.0	42.0	0.0	46.0			1.0		0.0	37.0	15.0	55.0			0.00110325149197	0.0	R.AYALSEQLKEIM[+16]APLFQK.H	311.0	122.0	189.0	15.0	0.0	15.0	4.8231511254	0.0	7.93650793651			0.667034417164
ECB_03035	infB	378	M	16	0.0	65.0	0.0	46.0			1.0		0.0	49.0	0.0	49.0			1.0		0.0	46.0	9.0	36.0			0.00113064462748	0.0	R.ENELEEAVM[+16]SDR.D	300.0	160.0	140.0	9.0	0.0	9.0	3.0	0.0	6.42857142857			0.667043548209
ECB_01498	ydfG	102	M	16	1.0	32.0	0.0	32.0			1.0	inf	11.0	34.0	0.0	34.0			0.00180784180095	inf	0.0	28.0	0.0	24.0			1.0		K.ASVEDWETM[+16]IDTNNK.G	196.0	106.0	90.0	12.0	12.0	0.0	6.12244897959	11.320754717	0.0			0.6672692806
ECB_00079	ilvI	1	M	16	3.0	17.0	3.0	22.0			1.0	1.29411764706	13.0	5.0	7.0	22.0			0.00210918430899	8.17142857143	0.0	15.0	0.0	9.0			1.0		.M[+16]EMLSGAEMVVR.S	116.0	53.0	63.0	26.0	16.0	10.0	22.4137931034	30.1886792453	15.873015873			0.667369728103
ECB_02210	nuoE	1	M	16	0.0	48.0	0.0	37.0			1.0		8.0	43.0	0.0	53.0			0.00247214114943	inf	0.0	54.0	0.0	74.0			1.0		.M[+16]HENQQPQTEAFELSAAER.E	317.0	153.0	164.0	8.0	8.0	0.0	2.52365930599	5.22875816993	0.0			0.667490713716
ECB_03738	pepQ	436	M	16	21.0	56.0	30.0	63.0			0.505667566988	0.7875	0.0	16.0	0.0	46.0			1.0		0.0	19.0	2.0	23.0			0.497885835095	0.0	R.IEDNVVIHENNVENM[+16]TR.D	276.0	112.0	164.0	53.0	21.0	32.0	19.2028985507	18.75	19.512195122			0.667851134028
ECB_03093	yhcB	66	M	16	0.0	47.0	0.0	33.0			1.0		0.0	56.0	0.0	31.0			1.0		0.0	47.0	12.0	69.0			0.00374964701644	0.0	R.SAELLDTM[+16]AHDYR.Q	295.0	150.0	145.0	12.0	0.0	12.0	4.06779661017	0.0	8.27586206897			0.667916549005
ECB_00193	proS	343	M	16	0.0	34.0	0.0	38.0			1.0		0.0	33.0	0.0	36.0			1.0		3.0	22.0	20.0	23.0			0.00386440527452	0.156818181818	K.AGPGSLGPVNM[+16]PIPVVIDR.T	209.0	92.0	117.0	23.0	3.0	20.0	11.004784689	3.26086956522	17.094017094			0.667954801758
ECB_00969	yccU	73	M	16	0.0	22.0	0.0	48.0			1.0		0.0	15.0	0.0	42.0			1.0		0.0	21.0	12.0	28.0			0.00504024437738	0.0	K.GYGTLADVPEKVDM[+16]VDVFR.N	188.0	58.0	130.0	12.0	0.0	12.0	6.3829787234	0.0	9.23076923077			0.668346748126
ECB_03344	uspA	134	M	16	0.0	18.0	0.0	47.0			1.0		0.0	0.0	0.0	20.0			1.0		0.0	35.0	11.0	48.0			0.00596633360002	0.0	R.QLINTVHVDM[+16]LIVPLRDEEE.	179.0	53.0	126.0	11.0	0.0	11.0	6.14525139665	0.0	8.73015873016			0.668655444533
ECB_02422	iscS	1	M	16	0.0	29.0	0.0	24.0			1.0		4.0	5.0	0.0	19.0			0.00615384615385	inf	0.0	18.0	0.0	22.0			1.0		.M[+16]KLPIYLDYSATTPVDPR.V	121.0	56.0	65.0	4.0	4.0	0.0	3.30578512397	7.14285714286	0.0			0.668717948718
ECB_03863	rpoB	1119	M	16	0.0	49.0	0.0	51.0			1.0		0.0	66.0	0.0	45.0			1.0		0.0	29.0	8.0	29.0			0.00746924807484	0.0	R.MNIGQILETHLGM[+16]AAK.G	277.0	144.0	133.0	8.0	0.0	8.0	2.8880866426	0.0	6.01503759398			0.669156416025
ECB_04251	osmY	54	M	16	0.0	17.0	9.0	18.0			0.00757127100531	0.0	0.0	20.0	0.0	44.0			1.0		0.0	17.0	2.0	42.0			1.0	0.0	K.VGNFM[+16]DDSAITAK.V	169.0	54.0	115.0	11.0	0.0	11.0	6.50887573964	0.0	9.5652173913			0.669190423668
ECB_03616	atpD	210	M	16	110.0	173.0	51.0	138.0			0.00764464480341	1.72050323019	1.0	167.0	0.0	135.0			1.0	inf	0.0	189.0	0.0	163.0			1.0		K.VSLVYGQM[+16]NEPPGNR.L	1127.0	640.0	487.0	162.0	111.0	51.0	14.3744454303	17.34375	10.4722792608			0.669214881601
ECB_02209	nuoF	327	M	16	0.0	35.0	0.0	30.0			1.0		0.0	33.0	0.0	23.0			1.0		0.0	38.0	6.0	27.0			0.00773338738389	0.0	R.LGTALAM[+16]AVDHEINMVSLVR.N	192.0	106.0	86.0	6.0	0.0	6.0	3.125	0.0	6.97674418605			0.669244462461
ECB_00779	dps	80	M	16	0.0	23.0	26.0	92.0			0.00781278671735	0.0	0.0	13.0	0.0	102.0			1.0		0.0	18.0	0.0	90.0			1.0		R.TALIDHLDTM[+16]AER.A	364.0	54.0	310.0	26.0	0.0	26.0	7.14285714286	0.0	8.38709677419			0.669270928906
ECB_02316	ptsI	1	M	16	3.0	30.0	2.0	27.0			1.0	1.35	24.0	26.0	3.0	18.0			0.00815269279571	5.53846153846	7.0	25.0	6.0	18.0			1.0	0.84	.M[+16]ISGILASPGIAFGK.A	189.0	115.0	74.0	45.0	34.0	11.0	23.8095238095	29.5652173913	14.8648648649			0.669384230932
ECB_02237	purF	382	M	16	0.0	5.0	0.0	0.0			1.0		0.0	18.0	0.0	6.0			1.0		0.0	6.0	8.0	3.0			0.00904977375566	0.0	R.GTTSEQIIEM[+16]AR.E	46.0	29.0	17.0	8.0	0.0	8.0	17.3913043478	0.0	47.0588235294			0.669683257919
ECB_01671	ppsA	18	M	16	0.0	10.0	0.0	42.0			1.0		0.0	16.0	0.0	20.0			1.0		7.0	6.0	4.0	26.0			0.00913975021753	7.58333333333	M.SNNGSSPLVLWYNQLGM[+16]NDVDR.V	131.0	39.0	92.0	11.0	7.0	4.0	8.39694656489	17.9487179487	4.34782608696			0.669713250073
ECB_03078	gltD	300	M	16	0.0	48.0	0.0	35.0			1.0		2.0	46.0	0.0	33.0			0.511111111111	inf	2.0	51.0	0.0	44.0			0.499140893471	inf	R.VVVLGGGDTAM[+16]DCVR.T	261.0	149.0	112.0	4.0	4.0	0.0	1.53256704981	2.68456375839	0.0			0.670084001527
ECB_02499	ffh	408	M	16	14.0	25.0	19.0	33.0			1.0	0.972631578947	10.0	21.0	3.0	40.0			0.0109134305335	6.34920634921	0.0	33.0	0.0	21.0			1.0		R.IAAGCGM[+16]QVQDVNR.L	219.0	103.0	116.0	46.0	24.0	22.0	21.00456621	23.3009708738	18.9655172414			0.670304476844
ECB_01925	hisH	54	M	16	0.0	46.0	0.0	49.0			1.0		0.0	47.0	0.0	49.0			1.0		0.0	49.0	9.0	68.0			0.012030670646	0.0	R.DPDVVLLADKLFLPGVGTAQAAM[+16]DQVR.E	317.0	142.0	175.0	9.0	0.0	9.0	2.83911671924	0.0	5.14285714286			0.670676890215
ECB_03883	purH	64	M	16	3.0	54.0	5.0	63.0			0.726494443229	0.7	6.0	63.0	2.0	57.0			0.285785552952	2.71428571429	18.0	52.0	22.0	66.0			1.0	1.03846153846	K.GLPVTEVSDYTGFPEMM[+16]DGR.V	411.0	196.0	215.0	56.0	27.0	29.0	13.6253041363	13.7755102041	13.488372093			0.670759998727
ECB_03036	nusA	204	M	16	0.0	35.0	0.0	44.0			1.0		0.0	36.0	0.0	40.0			1.0		0.0	30.0	7.0	29.0			0.0133328464238	0.0	R.SKPEM[+16]LIELFR.I	221.0	101.0	120.0	7.0	0.0	7.0	3.16742081448	0.0	5.83333333333			0.671110948808
ECB_02415	pepB	298	M	16	0.0	0.0	0.0	0.0			1.0		0.0	12.0	0.0	0.0			1.0		1.0	21.0	7.0	12.0			0.0157395669591	0.0816326530612	R.LVLADGLIDASAQKPEM[+16]IIDAATLTGAAK.T	53.0	34.0	19.0	8.0	1.0	7.0	15.0943396226	2.94117647059	36.8421052632			0.671913188986
ECB_00859	potF	282	M	16	0.0	0.0	0.0	8.0			1.0		0.0	0.0	0.0	3.0			1.0		0.0	2.0	9.0	0.0			0.0181818181818	0.0	K.EGAMAFFDVFAM[+16]PADAK.N	22.0	2.0	20.0	9.0	0.0	9.0	40.9090909091	0.0	45.0			0.672727272727
ECB_01080	rne	510	M	16	0.0	37.0	0.0	49.0			1.0		0.0	23.0	0.0	38.0			1.0		0.0	36.0	8.0	42.0			0.0185547744928	0.0	K.LHEEAM[+16]ALPSEEEFAER.K	233.0	96.0	137.0	8.0	0.0	8.0	3.43347639485	0.0	5.83941605839			0.672851591498
ECB_02800	flu	523	M	16	26.0	30.0	20.0	7.0			0.0202104996696	0.303333333333	0.0	24.0	0.0	34.0			1.0		0.0	20.0	1.0	31.0			1.0	0.0	K.LTTTNLTGQGGTINM[+16]R.V	193.0	100.0	93.0	47.0	26.0	21.0	24.3523316062	26.0	22.5806451613			0.67340349989
ECB_00008	talB	290	M	16	0.0	112.0	0.0	142.0			1.0		0.0	44.0	0.0	74.0			1.0		7.0	53.0	1.0	79.0			0.0209136902731	10.4339622642	R.ITESEFLWQHNQDPM[+16]AVDKLAEGIR.K,R.ITESEFLWQHNQDPM[+16]AVDK.L	512.0	216.0	296.0	8.0	7.0	1.0	1.5625	3.24074074074	0.337837837838			0.673637896758
ECB_02482	clpB	143	M	16	0.0	9.0	0.0	45.0			1.0		0.0	37.0	0.0	47.0			1.0		1.0	22.0	11.0	27.0			0.0218905976794	0.111570247934	K.AAGATTANITQAIEQM[+16]R.G	199.0	69.0	130.0	12.0	1.0	11.0	6.03015075377	1.44927536232	8.46153846154			0.67396353256
ECB_00119	speD	196	M	16	4.0	7.0	0.0	15.0			0.0220735785953	inf	1.0	8.0	0.0	1.0			1.0	inf	0.0	26.0	0.0	37.0			1.0		K.HFIDHEINSIQNFMSDDM[+16]K.A	99.0	46.0	53.0	5.0	5.0	0.0	5.05050505051	10.8695652174	0.0			0.674024526198
ECB_00058	imp	499	M	16	0.0	37.0	0.0	37.0			1.0		0.0	30.0	0.0	35.0			1.0		0.0	15.0	10.0	25.0			0.0223614927671	0.0	R.DMEM[+16]LAPGYTQTLEPR.A	189.0	82.0	107.0	10.0	0.0	10.0	5.29100529101	0.0	9.34579439252			0.674120497589
ECB_03467	secB	9	M	16	4.0	86.0	0.0	139.0			0.0228944289327	inf	0.0	92.0	0.0	139.0			1.0		0.0	72.0	0.0	67.0			1.0		M.SEQNNTEM[+16]TFQIQR.I	599.0	254.0	345.0	4.0	4.0	0.0	0.667779632721	1.57480314961	0.0			0.674298142978
ECB_02788	yggN	57	M	16	0.0	25.0	2.0	3.0			0.0229885057471	0.0	0.0	12.0	0.0	10.0			1.0		0.0	8.0	1.0	17.0			1.0	0.0	K.GENGNLVITPDGNVM[+16]YNGK.Q	78.0	45.0	33.0	3.0	0.0	3.0	3.84615384615	0.0	9.09090909091			0.674329501916
ECB_03069	ptsN	1	M	16	5.0	30.0	0.0	6.0			1.0	inf	19.0	34.0	0.0	11.0			0.0253179910674	inf	0.0	22.0	0.0	13.0			1.0		.M[+16]TNNDTTLQLSSVLNR.E	140.0	110.0	30.0	24.0	24.0	0.0	17.1428571429	21.8181818182	0.0			0.675105997022
ECB_03856	tufB	99	M	16	0.0	2009.0	0.0	2335.0			1.0		0.0	1167.0	0.0	1997.0			1.0		1.0	1372.0	9.0	1656.0			0.027050329298	0.134110787172	K.NMITGAAQM[+16]DGAILVVAATDGPMPQTR.E	10546.0	4549.0	5997.0	10.0	1.0	9.0	0.0948226815854	0.0219828533744	0.150075037519			0.675683443099
ECB_02316	ptsI	392	M	16	0.0	31.0	0.0	32.0			1.0		0.0	32.0	0.0	32.0			1.0		1.0	15.0	3.0	2.0			0.0275689223058	0.0444444444444	R.IMFPM[+16]IISVEEVR.A	148.0	79.0	69.0	4.0	1.0	3.0	2.7027027027	1.26582278481	4.34782608696			0.675856307435
ECB_02666	argA	363	M	16	3.0	10.0	0.0	27.0			0.0289473684211	inf	0.0	23.0	0.0	16.0			1.0		0.0	6.0	0.0	3.0			1.0		K.IGEM[+16]ACVAVHPDYR.S	88.0	42.0	46.0	3.0	3.0	0.0	3.40909090909	7.14285714286	0.0			0.676315789474
ECB_01924	hisB	141	M	16	0.0	25.0	1.0	27.0			1.0	0.0	0.0	24.0	0.0	31.0			1.0		1.0	25.0	13.0	41.0			0.029058899945	0.126153846154	R.ATDIQLAENM[+16]GINGLR.Y	188.0	75.0	113.0	15.0	1.0	14.0	7.97872340426	1.33333333333	12.389380531			0.676352966648
ECB_04044	purA	166	M	16	0.0	71.0	0.0	67.0			1.0		0.0	52.0	0.0	39.0			1.0		0.0	50.0	6.0	52.0			0.0294562120861	0.0	K.EVM[+16]EYHNFQLVNYYK.A,K.LKEVM[+16]EYHNFQLVNYYK.A	337.0	173.0	164.0	6.0	0.0	6.0	1.78041543027	0.0	3.65853658537			0.676485404029
ECB_00079	ilvI	498	M	16	0.0	9.0	0.0	11.0			1.0		0.0	8.0	0.0	6.0			1.0		0.0	31.0	4.0	20.0			0.0311562651185	0.0	R.HSQSYM[+16]QSLPDFVR.L	89.0	48.0	41.0	4.0	0.0	4.0	4.49438202247	0.0	9.75609756098			0.677052088373
ECB_03649	ilvD	168	M	16	0.0	71.0	0.0	82.0			1.0		0.0	54.0	0.0	59.0			1.0		0.0	62.0	6.0	70.0			0.0325991813223	0.0	R.IIKLDLVDAM[+16]IQGADPK.V	404.0	187.0	217.0	6.0	0.0	6.0	1.48514851485	0.0	2.76497695853			0.677533060441
ECB_01134	icdA	362	M	16	0.0	129.0	0.0	142.0			1.0		0.0	102.0	0.0	134.0			1.0		7.0	104.0	25.0	145.0			0.0345510803406	0.390384615385	K.YAGQDKVNPGSIILSAEM[+16]MLR.H,K.VNPGSIILSAEM[+16]MLR.H	788.0	342.0	446.0	32.0	7.0	25.0	4.06091370558	2.04678362573	5.60538116592			0.678183693447
ECB_00645	pgm	467	M	16	0.0	39.0	0.0	36.0			1.0		0.0	34.0	0.0	33.0			1.0		0.0	23.0	4.0	15.0			0.0346287858483	0.0	K.LSPEM[+16]VSASTLAGDPITAR.L	184.0	96.0	88.0	4.0	0.0	4.0	2.17391304348	0.0	4.54545454545			0.678209595283
ECB_04013	groEL	193	M	16	0.0	283.0	0.0	795.0			1.0		0.0	10.0	0.0	737.0			1.0		22.0	298.0	89.0	718.0			0.0353236136885	0.595581027072	K.EGVITVEDGTGLQDELDVVEGM[+16]QFDR.G,K.VGKEGVITVEDGTGLQDELDVVEGM[+16]QFDR.G	2952.0	613.0	2339.0	111.0	22.0	89.0	3.76016260163	3.58890701468	3.80504489098			0.678441204563
ECB_03856	tufB	152	M	16	11.0	142.0	7.0	51.0			0.275160409686	0.564386317907	4.0	47.0	7.0	64.0			0.760253631681	0.77811550152	29.0	86.0	13.0	38.0			1.0	0.985688729875	K.CDMVDDEELLELVEM[+16]EVR.E	499.0	319.0	180.0	71.0	44.0	27.0	14.2284569138	13.7931034483	15.0			0.678471347122
ECB_00178	fabZ	144	M	16	0.0	2.0	0.0	4.0			1.0		0.0	4.0	0.0	1.0			1.0		4.0	13.0	0.0	20.0			0.036036036036	inf	K.VVCEATMM[+16]CAR.S	48.0	23.0	25.0	4.0	4.0	0.0	8.33333333333	17.3913043478	0.0			0.678678678679
ECB_03897	pgi	22	M	16	0.0	35.0	0.0	47.0			1.0		0.0	32.0	0.0	39.0			1.0		0.0	30.0	7.0	35.0			0.036625023821	0.0	K.HFDEM[+16]KDVTIADLFAK.D	225.0	97.0	128.0	7.0	0.0	7.0	3.11111111111	0.0	5.46875			0.67887500794
ECB_03864	rpoC	932	M	16	0.0	64.0	0.0	73.0			1.0		0.0	27.0	0.0	25.0			1.0		0.0	41.0	6.0	51.0			0.0387458933931	0.0	R.GHIINKGEAIGVIAAQSIGEPGTQLTM[+16]R.T	287.0	132.0	155.0	6.0	0.0	6.0	2.09059233449	0.0	3.87096774194			0.679581964464
ECB_03613	glmS	515	M	16	0.0	27.0	0.0	20.0			1.0		0.0	12.0	0.0	12.0			1.0		3.0	32.0	8.0	17.0			0.0391597560353	0.19921875	K.HGPLALIDADM[+16]PVIVVAPNNELLEK.L	131.0	74.0	57.0	11.0	3.0	8.0	8.39694656489	4.05405405405	14.0350877193			0.679719918678
ECB_03882	purD	336	M	16	11.0	45.0	3.0	33.0			0.233582734206	2.68888888889	12.0	42.0	9.0	38.0			0.807721872977	1.20634920635	7.0	2.0	2.0	1.0			1.0	1.75	R.ASLGVVM[+16]AAGGYPGDYR.T	205.0	119.0	86.0	44.0	30.0	14.0	21.4634146341	25.2100840336	16.2790697674			0.680434869061
ECB_03813	yiiU	27	M	16	0.0	63.0	0.0	59.0			1.0		0.0	62.0	0.0	41.0			1.0		0.0	58.0	7.0	75.0			0.0413234918118	0.0	K.VQQAIDTITLLQM[+16]EIEELKEK.N	365.0	183.0	182.0	7.0	0.0	7.0	1.91780821918	0.0	3.84615384615			0.680441163937
ECB_03618	atpA	156	M	16	29.0	20.0	0.0	0.0			1.0		4.0	28.0	0.0	37.0			0.0415962503224	inf	0.0	31.0	1.0	33.0			1.0	0.0	K.AVDSM[+16]IPIGR.G	183.0	112.0	71.0	34.0	33.0	1.0	18.5792349727	29.4642857143	1.40845070423			0.680532083441
ECB_00096	ftsZ	1	M	16	1.0	32.0	1.0	31.0			1.0	0.96875	12.0	27.0	3.0	28.0			0.0419502314418	4.14814814815	3.0	18.0	3.0	23.0			1.0	1.27777777778	.M[+16]FEPMELTNDAVIK.V	182.0	93.0	89.0	23.0	16.0	7.0	12.6373626374	17.2043010753	7.86516853933			0.680650077147
ECB_00030	ileS	617	M	16	0.0	0.0	0.0	0.0			1.0		4.0	21.0	2.0	0.0			0.042735042735	0.0	0.0	25.0	0.0	2.0			1.0		K.SIGNTVSPQDVM[+16]NK.L	54.0	50.0	4.0	6.0	4.0	2.0	11.1111111111	8.0	50.0			0.680911680912
ECB_00685	sucA	915	M	16	0.0	0.0	0.0	0.0			1.0		0.0	0.0	0.0	0.0			1.0		1.0	42.0	6.0	30.0			0.0428897596083	0.119047619048	R.YAGRPASASPAVGYM[+16]SVHQK.Q	79.0	43.0	36.0	7.0	1.0	6.0	8.86075949367	2.32558139535	16.6666666667			0.680963253203
ECB_01087	fabH	54	M	16	0.0	25.0	0.0	9.0			1.0		0.0	10.0	0.0	14.0			1.0		8.0	35.0	0.0	20.0			0.0473723499743	inf	R.HIAAQNETVSTM[+16]GFEAATR.A	121.0	78.0	43.0	8.0	8.0	0.0	6.61157024793	10.2564102564	0.0			0.682457449991
ECB_03500	rph	65	M	16	0.0	0.0	0.0	10.0			1.0		0.0	0.0	0.0	0.0			1.0		0.0	5.0	2.0	0.0			0.047619047619	0.0	K.GQGQGWITAEYGM[+16]LPR.S	17.0	5.0	12.0	2.0	0.0	2.0	11.7647058824	0.0	16.6666666667			0.68253968254
ECB_00424	htpG	550	M	16	1.0	74.0	0.0	71.0			1.0	inf	0.0	51.0	0.0	71.0			1.0		2.0	53.0	13.0	78.0			0.0493012639347	0.22641509434	R.LTDTPAIVSTDADEMSTQM[+16]AK.L	414.0	181.0	233.0	16.0	3.0	13.0	3.86473429952	1.65745856354	5.57939914163			0.683100421312
ECB_00117	acnB	27	M	16	0.0	44.0	0.0	35.0			1.0		0.0	40.0	0.0	8.0			1.0		3.0	58.0	8.0	37.0			0.0505775119282	0.239224137931	R.AAEGIAPKPLDANQM[+16]AALVELLK.N	233.0	145.0	88.0	11.0	3.0	8.0	4.72103004292	2.06896551724	9.09090909091			0.683525837309
ECB_03913	plsB	525	M	16	0.0	31.0	0.0	32.0			1.0		0.0	20.0	0.0	39.0			1.0		0.0	30.0	4.0	25.0			0.0521855486173	0.0	R.INNAGAANAM[+16]NLCCTALLASR.Q	181.0	81.0	100.0	4.0	0.0	4.0	2.20994475138	0.0	4.0			0.684061849539
ECB_01217	oppA	269	M	16	0.0	23.0	0.0	43.0			1.0		0.0	29.0	0.0	38.0			1.0		1.0	30.0	11.0	50.0			0.0541077351047	0.151515151515	R.SGEIDM[+16]TYNNMPIELFQK.L	225.0	83.0	142.0	12.0	1.0	11.0	5.33333333333	1.20481927711	7.74647887324			0.684702578368
ECB_02609	cysJ	363	M	16	0.0	54.0	0.0	35.0			1.0		0.0	35.0	0.0	21.0			1.0		0.0	42.0	4.0	37.0			0.0551093261937	0.0	K.LQHYAATTPIVDM[+16]VR.F	228.0	131.0	97.0	4.0	0.0	4.0	1.75438596491	0.0	4.12371134021			0.685036442065
ECB_03661	rho	396	M	16	0.0	122.0	0.0	110.0			1.0		0.0	91.0	0.0	96.0			1.0		3.0	88.0	11.0	94.0			0.0572699782076	0.29132231405	R.KIIHPMGEIDAM[+16]EFLINK.L,K.IIHPMGEIDAM[+16]EFLINK.L	615.0	304.0	311.0	14.0	3.0	11.0	2.27642276423	0.986842105263	3.53697749196			0.685756659403
ECB_03863	rpoB	1170	M	16	0.0	91.0	0.0	123.0			1.0		0.0	83.0	0.0	113.0			1.0		0.0	66.0	5.0	66.0			0.0587761777914	0.0	R.QKVDLSTFSDEEVM[+16]R.L	547.0	240.0	307.0	5.0	0.0	5.0	0.91407678245	0.0	1.62866449511			0.68625872593
ECB_01253	acnA	809	M	16	0.0	0.0	0.0	16.0			1.0		0.0	0.0	0.0	18.0			1.0		0.0	12.0	5.0	12.0			0.0587764725696	0.0	R.SNLIGM[+16]GILPLEFPQGVTR.K	63.0	12.0	51.0	5.0	0.0	5.0	7.93650793651	0.0	9.80392156863			0.68625882419
ECB_03926	tyrB	17	M	16	0.0	0.0	0.0	1.0			1.0		0.0	5.0	0.0	3.0			1.0		0.0	19.0	5.0	20.0			0.0596293949952	0.0	K.VDAYAGDPILTLM[+16]ER.F	53.0	24.0	29.0	5.0	0.0	5.0	9.43396226415	0.0	17.2413793103			0.686543131665
ECB_00425	adk	34	M	16	0.0	47.0	0.0	48.0			1.0		0.0	39.0	0.0	47.0			1.0		0.0	31.0	5.0	35.0			0.063588693285	0.0	K.YGIPQISTGDM[+16]LR.A	252.0	117.0	135.0	5.0	0.0	5.0	1.98412698413	0.0	3.7037037037			0.687862897762
ECB_03238	rpe	70	M	16	0.0	1.0	0.0	3.0			1.0		0.0	0.0	0.0	5.0			1.0		0.0	4.0	2.0	0.0			0.0666666666667	0.0	R.NYGITAPIDVHLM[+16]VKPVDR.I	15.0	5.0	10.0	2.0	0.0	2.0	13.3333333333	0.0	20.0			0.688888888889
ECB_02405	yfgM	199	M	16	1.0	37.0	0.0	0.0			1.0		0.0	30.0	2.0	9.0			0.0670731707317	0.0	0.0	6.0	0.0	7.0			1.0		K.SDVTPALSEMMQM[+16]K.I	92.0	74.0	18.0	3.0	1.0	2.0	3.26086956522	1.35135135135	11.1111111111			0.689024390244
ECB_00670	ybgI	1	M	16	0.0	44.0	0.0	0.0			1.0		2.0	21.0	0.0	64.0			0.0676289762096	inf	0.0	35.0	0.0	42.0			1.0		.M[+16]KNTELEQLINEK.L	208.0	102.0	106.0	2.0	2.0	0.0	0.961538461538	1.96078431373	0.0			0.689209658737
ECB_03828	katG	568	M	16	0.0	44.0	0.0	47.0			1.0		0.0	20.0	0.0	45.0			1.0		5.0	29.0	16.0	30.0			0.0706766552693	0.323275862069	R.QDQTDIEM[+16]FELLEPIADGFR.N	236.0	98.0	138.0	21.0	5.0	16.0	8.89830508475	5.10204081633	11.5942028986			0.690225551756
ECB_00075	leuB	20	M	16	0.0	99.0	0.0	98.0			1.0		0.0	64.0	0.0	63.0			1.0		2.0	98.0	10.0	120.0			0.0726745366221	0.244897959184	K.NYHIAVLPGDGIGPEVM[+16]TQALK.V,M.SKNYHIAVLPGDGIGPEVM[+16]TQALK.V	554.0	263.0	291.0	12.0	2.0	10.0	2.16606498195	0.760456273764	3.43642611684			0.690891512207
ECB_00002	thrA	325	M	16	0.0	34.0	0.0	44.0			1.0		0.0	32.0	0.0	33.0			1.0		0.0	27.0	5.0	35.0			0.0764925373134	0.0	K.GISNLNNMAMFSVSGPGM[+16]K.G	210.0	93.0	117.0	5.0	0.0	5.0	2.38095238095	0.0	4.2735042735			0.692164179104
ECB_02542	ygaG	81	M	16	0.0	25.0	0.0	54.0			1.0		0.0	28.0	0.0	31.0			1.0		3.0	22.0	1.0	58.0			0.0768851635734	7.90909090909	R.NHLNGNGVEIIDISPM[+16]GCR.T	222.0	78.0	144.0	4.0	3.0	1.0	1.8018018018	3.84615384615	0.694444444444			0.692295054524
ECB_00868	artI	85	M	16	0.0	30.0	6.0	44.0			0.0785682505369	0.0	0.0	39.0	0.0	59.0			1.0		0.0	36.0	0.0	68.0			1.0		R.VEAVM[+16]AGMDITPER.E	282.0	105.0	177.0	6.0	0.0	6.0	2.12765957447	0.0	3.38983050847			0.692856083512
ECB_03883	purH	63	M	16	5.0	52.0	10.0	58.0			0.410406659074	0.557692307692	11.0	58.0	8.0	51.0			0.805389824265	1.20905172414	23.0	44.0	28.0	50.0			0.863284945867	0.933441558442	K.GLPVTEVSDYTGFPEM[+16]MDGR.V	398.0	193.0	205.0	85.0	39.0	46.0	21.3567839196	20.207253886	22.4390243902			0.693027143069
ECB_03237	gph	58	M	16	0.0	5.0	0.0	16.0			1.0		0.0	12.0	0.0	12.0			1.0		0.0	6.0	2.0	1.0			0.0833333333333	0.0	R.VITWIGNGADVLM[+16]ER.A	54.0	23.0	31.0	2.0	0.0	2.0	3.7037037037	0.0	6.45161290323			0.694444444444
ECB_03746	dsbA	190	M	16	0.0	26.0	0.0	38.0			1.0		0.0	34.0	0.0	34.0			1.0		0.0	10.0	7.0	18.0			0.0835256642853	0.0	K.YQLNPQGMDTSNM[+16]DVFVQQYADTVK.Y	167.0	70.0	97.0	7.0	0.0	7.0	4.19161676647	0.0	7.21649484536			0.694508554762
ECB_00117	acnB	125	M	16	0.0	55.0	0.0	34.0			1.0		0.0	33.0	0.0	41.0			1.0		3.0	35.0	12.0	38.0			0.0835274508005	0.271428571429	K.ALSHTLLM[+16]FDNFYDVEEK.A	251.0	126.0	125.0	15.0	3.0	12.0	5.97609561753	2.38095238095	9.6			0.694509150267
ECB_03266	yhgI	114	M	16	3.0	29.0	0.0	39.0			0.0867815589187	inf	0.0	26.0	0.0	37.0			1.0		0.0	23.0	0.0	24.0			1.0		R.VEYM[+16]LQSQINPQLAGHGGR.V	181.0	81.0	100.0	3.0	3.0	0.0	1.65745856354	3.7037037037	0.0			0.695593852973
ECB_03864	rpoC	1189	M	16	0.0	35.0	0.0	26.0			1.0		1.0	17.0	0.0	16.0			1.0	inf	9.0	14.0	18.0	9.0			0.0869650757856	0.321428571429	R.LVITPVDGSDPYEEM[+16]IPK.W	145.0	76.0	69.0	28.0	10.0	18.0	19.3103448276	13.1578947368	26.0869565217			0.695655025262
ECB_01129	purB	1	M	16	0.0	62.0	0.0	48.0			1.0		3.0	39.0	0.0	51.0			0.0884669327867	inf	0.0	47.0	0.0	41.0			1.0		.M[+16]ELSSLTAVSPVDGR.Y	291.0	151.0	140.0	3.0	3.0	0.0	1.03092783505	1.98675496689	0.0			0.696155644262
ECB_02482	clpB	716	M	16	0.0	27.0	0.0	28.0			1.0		0.0	27.0	0.0	28.0			1.0		4.0	29.0	12.0	28.0			0.0899188532403	0.32183908046	R.NTVVIM[+16]TSNLGSDLIQER.F	183.0	87.0	96.0	16.0	4.0	12.0	8.74316939891	4.59770114943	12.5			0.696639617747
ECB_00933	ompF	60	M	16	0.0	0.0	0.0	3.0			1.0		0.0	9.0	0.0	5.0			1.0		14.0	30.0	0.0	8.0			0.0904098908474	inf	K.GNGENSYGGNGDM[+16]TYAR.L	69.0	53.0	16.0	14.0	14.0	0.0	20.2898550725	26.4150943396	0.0			0.696803296949
ECB_03616	atpD	98	M	16	1.0	80.0	2.0	65.0			0.589947789556	0.40625	1.0	50.0	1.0	56.0			1.0	1.12	7.0	49.0	19.0	91.0			0.502945185489	0.684210526316	R.IMNVLGEPVDM[+16]KGEIGEEER.W,R.IMNVLGEPVDM[+16]K.G	422.0	188.0	234.0	31.0	9.0	22.0	7.34597156398	4.78723404255	9.40170940171			0.697630991682
ECB_00623	gltI	281	M	16	13.0	40.0	24.0	65.0			0.844274409525	0.880208333333	9.0	43.0	20.0	66.0			0.518893015264	0.690697674419	4.0	10.0	16.0	56.0			0.730197794533	1.4	K.NLNM[+16]NFELSDEMK.A	366.0	119.0	247.0	86.0	26.0	60.0	23.4972677596	21.8487394958	24.2914979757			0.697788406441
ECB_02601	cysN	1	M	16	4.0	25.0	0.0	0.0			1.0		11.0	18.0	0.0	0.0			1.0		12.0	30.0	0.0	9.0			0.0940431895496	inf	.M[+16]NTALAQQIANEGGVEAWMIAQQHK.S	109.0	100.0	9.0	27.0	27.0	0.0	24.7706422018	27.0	0.0			0.698014396517
ECB_01583	ydgA	349	M	16	0.0	16.0	0.0	16.0			1.0		0.0	19.0	0.0	16.0			1.0		2.0	14.0	12.0	19.0			0.0942264577024	0.22619047619	K.VTEAFFSALPLM[+16]LK.G	114.0	51.0	63.0	14.0	2.0	12.0	12.2807017544	3.92156862745	19.0476190476			0.698075485901
ECB_00113	aceE	793	M	16	0.0	57.0	0.0	61.0			1.0		0.0	51.0	0.0	60.0			1.0		5.0	55.0	16.0	69.0			0.0954695059983	0.392045454545	R.VPYIAQVM[+16]NDAPAVASTDYMK.L	374.0	168.0	206.0	21.0	5.0	16.0	5.61497326203	2.97619047619	7.76699029126			0.698489835333
ECB_03845	argH	307	M	16	0.0	17.0	0.0	14.0			1.0		3.0	20.0	0.0	26.0			0.0961246200608	inf	0.0	8.0	0.0	13.0			1.0		R.VQGALTGMM[+16]MTLK.G	101.0	48.0	53.0	3.0	3.0	0.0	2.9702970297	6.25	0.0			0.698708206687
ECB_01388	ydcL	153	M	16	0.0	19.0	0.0	51.0			1.0		0.0	10.0	0.0	29.0			1.0		0.0	30.0	7.0	61.0			0.0966058377263	0.0	R.GAITGVDTSKEGLQFYEVVPVALVVAGTQM[+16]ATGHR.T	207.0	59.0	148.0	7.0	0.0	7.0	3.38164251208	0.0	4.72972972973			0.698868612575
ECB_01847	argS	45	M	16	0.0	17.0	0.0	28.0			1.0		0.0	16.0	0.0	32.0			1.0		0.0	11.0	4.0	9.0			0.0983436853002	0.0	K.VQFGDYQANGMM[+16]AVAK.K	117.0	44.0	73.0	4.0	0.0	4.0	3.4188034188	0.0	5.47945205479			0.6994478951
ECB_04044	purA	376	M	16	3.0	29.0	5.0	21.0			0.446378814333	0.434482758621	0.0	21.0	0.0	18.0			1.0		16.0	24.0	16.0	32.0			0.656686181452	1.33333333333	K.GVEPIYETM[+16]PGWSESTFGVK.D	185.0	93.0	92.0	40.0	19.0	21.0	21.6216216216	20.4301075269	22.8260869565			0.701021665261
ECB_03637	rbsB	198	M	16	0.0	67.0	3.0	684.0			1.0	0.0	0.0	17.0	0.0	205.0			1.0		1.0	70.0	10.0	130.0			0.103554723207	0.185714285714	K.GLNVM[+16]QNLLTAHPDVQAVFAQNDEMALGALR.A	1187.0	155.0	1032.0	14.0	1.0	13.0	1.17944397641	0.645161290323	1.25968992248			0.701184907736
ECB_03214	ppiA	88	M	16	0.0	43.0	0.0	54.0			1.0		0.0	32.0	0.0	45.0			1.0		1.0	21.0	6.0	20.0			0.106389253419	0.15873015873	R.VIPGFMIQGGGFTEQM[+16]QQK.K	222.0	97.0	125.0	7.0	1.0	6.0	3.15315315315	1.03092783505	4.8			0.70212975114
ECB_03307	livK	44	M	16	0.0	34.0	0.0	55.0			1.0		0.0	29.0	0.0	42.0			1.0		3.0	30.0	18.0	56.0			0.111613642811	0.311111111111	K.VAVVGAMSGPIAQWGDM[+16]EFNGAR.Q	267.0	96.0	171.0	21.0	3.0	18.0	7.86516853933	3.125	10.5263157895			0.70387121427
ECB_00424	htpG	546	M	16	1.0	74.0	5.0	68.0			0.11373109649	0.183783783784	2.0	49.0	2.0	69.0			1.0	1.40816326531	5.0	50.0	8.0	82.0			1.0	1.025	R.LTDTPAIVSTDADEM[+16]STQMAK.L	415.0	181.0	234.0	23.0	8.0	15.0	5.5421686747	4.41988950276	6.41025641026			0.704577032163
ECB_03844	argB	51	M	16	0.0	20.0	0.0	7.0			1.0		0.0	2.0	0.0	11.0			1.0		4.0	20.0	0.0	20.0			0.1139660113	inf	R.ESHQRPLVIVHGGGCVVDELM[+16]K.G	84.0	46.0	38.0	4.0	4.0	0.0	4.7619047619	8.69565217391	0.0			0.7046553371
ECB_00888	infA	9	M	16	0.0	43.0	0.0	52.0			1.0		0.0	22.0	0.0	26.0			1.0		0.0	29.0	4.0	28.0			0.114420672409	0.0	M.AKEDNIEM[+16]QGTVLETLPNTMFR.V	204.0	94.0	110.0	4.0	0.0	4.0	1.96078431373	0.0	3.63636363636			0.704806890803
ECB_03864	rpoC	1095	M	16	0.0	19.0	0.0	11.0			1.0		0.0	2.0	0.0	1.0			1.0		4.0	23.0	0.0	23.0			0.114654798089	inf	K.IVDAQGNDVLIPGTDM[+16]PAQYFLPGK.A	83.0	48.0	35.0	4.0	4.0	0.0	4.81927710843	8.33333333333	0.0			0.704884932696
ECB_01730	gdhA	222	M	16	0.0	39.0	0.0	23.0			1.0		0.0	23.0	0.0	26.0			1.0		4.0	33.0	0.0	36.0			0.114798379317	inf	K.GLSFGGSLIRPEATGYGLVYFTEAM[+16]LK.R	184.0	99.0	85.0	4.0	4.0	0.0	2.17391304348	4.0404040404	0.0			0.704932793106
ECB_01045	mdoG	304	M	16	0.0	45.0	0.0	57.0			1.0		0.0	39.0	0.0	53.0			1.0		0.0	37.0	4.0	34.0			0.115068493151	0.0	K.HLAVSSFSM[+16]ENPQGFGLLQR.G	269.0	121.0	148.0	4.0	0.0	4.0	1.48698884758	0.0	2.7027027027			0.70502283105
ECB_03883	purH	133	M	16	0.0	34.0	0.0	39.0			1.0		0.0	32.0	0.0	35.0			1.0		13.0	36.0	5.0	36.0			0.11552733969	2.6	R.EGCSLEDAVENIDIGGPTM[+16]VR.S	230.0	115.0	115.0	18.0	13.0	5.0	7.82608695652	11.3043478261	4.34782608696			0.705175779897
ECB_01261	yciT	11	M	16	0.0	37.0	0.0	42.0			1.0		0.0	32.0	0.0	25.0			1.0		0.0	41.0	3.0	37.0			0.115799343647	0.0	R.QQTILQM[+16]VIDQGQVSVTDLAK.A	217.0	110.0	107.0	3.0	0.0	3.0	1.38248847926	0.0	2.80373831776			0.705266447882
ECB_01682	pheT	485	M	16	0.0	23.0	0.0	23.0			1.0		0.0	12.0	0.0	16.0			1.0		0.0	24.0	2.0	11.0			0.117117117117	0.0	R.VYGYNNIPDEPVQASLIM[+16]GTHR.E	111.0	59.0	52.0	2.0	0.0	2.0	1.8018018018	0.0	3.84615384615			0.705705705706
ECB_01607	tyrS	360	M	16	0.0	47.0	0.0	41.0			1.0		0.0	46.0	0.0	47.0			1.0		8.0	48.0	3.0	56.0			0.118816343113	3.11111111111	K.GADLM[+16]QALVDSELQPSR.G	296.0	149.0	147.0	11.0	8.0	3.0	3.71621621622	5.36912751678	2.04081632653			0.706272114371
ECB_03210	argD	242	M	16	0.0	51.0	0.0	47.0			1.0		0.0	40.0	0.0	38.0			1.0		0.0	34.0	4.0	36.0			0.119731346241	0.0	R.TGDLFAYM[+16]HYGVTPDILTSAK.A	250.0	125.0	125.0	4.0	0.0	4.0	1.6	0.0	3.2			0.706577115414
ECB_02158	ubiG	74	M	16	4.0	13.0	0.0	12.0			0.121047534841	inf	0.0	12.0	0.0	16.0			1.0		1.0	5.0	1.0	4.0			1.0	0.8	K.VLDVGCGGGILAESM[+16]AR.E	68.0	35.0	33.0	6.0	5.0	1.0	8.82352941176	14.2857142857	3.0303030303			0.707015844947
ECB_02237	purF	410	M	16	0.0	45.0	0.0	47.0			1.0		0.0	46.0	0.0	50.0			1.0		0.0	46.0	4.0	49.0			0.121138270991	0.0	R.FPNVYGIDM[+16]PSATELIAHGR.E	287.0	137.0	150.0	4.0	0.0	4.0	1.393728223	0.0	2.66666666667			0.70704609033
ECB_00631	asnB	225	M	16	0.0	23.0	0.0	20.0			1.0		0.0	15.0	0.0	7.0			1.0		0.0	18.0	4.0	20.0			0.122272849102	0.0	K.SHLM[+16]SDVPYGVLLSGGLDSSIISAITKK.Y	107.0	56.0	51.0	4.0	0.0	4.0	3.73831775701	0.0	7.8431372549			0.707424283034
ECB_03395	dppA	494	M	16	0.0	106.0	0.0	81.0			1.0		0.0	62.0	0.0	67.0			1.0		4.0	104.0	0.0	99.0			0.122786252122	inf	K.QAQVVM[+16]HDQAPALIIAHSTVFEPVRK.E	523.0	276.0	247.0	4.0	4.0	0.0	0.764818355641	1.44927536232	0.0			0.707595417374
ECB_03555	ilvB	70	M	16	0.0	0.0	0.0	0.0			1.0		0.0	0.0	0.0	0.0			1.0		2.0	10.0	0.0	21.0			0.125	inf	R.HEQGAGFIAQGM[+16]AR.T	33.0	12.0	21.0	2.0	2.0	0.0	6.06060606061	16.6666666667	0.0			0.708333333333
ECB_00422	ybaB	99	M	16	0.0	92.0	0.0	87.0			1.0		0.0	108.0	0.0	116.0			1.0		0.0	31.0	12.0	117.0			0.12504773963	0.0	K.MASVSSGM[+16]QLPPGFK.M	563.0	231.0	332.0	12.0	0.0	12.0	2.13143872114	0.0	3.61445783133			0.708349246543
ECB_00149	fhuA	583	M	16	0.0	27.0	4.0	31.0			0.125321549893	0.0	0.0	23.0	0.0	27.0			1.0		0.0	9.0	0.0	9.0			1.0		K.TNNLM[+16]ADPEGSFFSVEGGEIR.A	130.0	59.0	71.0	4.0	0.0	4.0	3.07692307692	0.0	5.6338028169			0.708440516631
ECB_01971	dcd	119	M	16	0.0	10.0	1.0	27.0			1.0	0.0	0.0	4.0	0.0	19.0			1.0		0.0	8.0	2.0	3.0			0.128205128205	0.0	R.LGLM[+16]VHVTAHR.I	74.0	22.0	52.0	3.0	0.0	3.0	4.05405405405	0.0	5.76923076923			0.709401709402
ECB_03114	accC	200	M	16	0.0	11.0	0.0	0.0			1.0		0.0	9.0	0.0	2.0			1.0		0.0	15.0	2.0	7.0			0.130434782609	0.0	K.AAFSNDMVYM[+16]EK.Y	46.0	35.0	11.0	2.0	0.0	2.0	4.34782608696	0.0	18.1818181818			0.710144927536
ECB_03856	tufB	369	M	16	3.0	306.0	9.0	411.0			0.254349085028	0.447712418301	2.0	258.0	4.0	354.0			1.0	0.686046511628	20.0	306.0	25.0	347.0			0.877446180053	0.907189542484	K.MVVTLIHPIAM[+16]DDGLR.F	2045.0	895.0	1150.0	63.0	25.0	38.0	3.08068459658	2.79329608939	3.30434782609			0.710598421694
ECB_02542	ygaG	64	M	16	0.0	34.0	0.0	38.0			1.0		0.0	23.0	0.0	29.0			1.0		0.0	36.0	4.0	45.0			0.13373321118	0.0	R.GIHTLEHLFAGFM[+16]R.N	209.0	93.0	116.0	4.0	0.0	4.0	1.91387559809	0.0	3.44827586207			0.711244403727
ECB_03661	rho	416	M	16	0.0	67.0	0.0	75.0			1.0		0.0	54.0	0.0	72.0			1.0		11.0	61.0	7.0	86.0			0.134750476063	2.21545667447	K.TNDDFFEMM[+16]K.R	433.0	193.0	240.0	18.0	11.0	7.0	4.15704387991	5.69948186528	2.91666666667			0.711583492021
ECB_01624	ydhD	21	M	16	0.0	32.0	0.0	35.0			1.0		0.0	28.0	0.0	22.0			1.0		0.0	23.0	4.0	29.0			0.135519616652	0.0	R.QIAENPILLYM[+16]K.G	173.0	83.0	90.0	4.0	0.0	4.0	2.31213872832	0.0	4.44444444444			0.711839872217
ECB_03617	atpG	179	M	16	0.0	8.0	0.0	10.0			1.0		0.0	7.0	0.0	5.0			1.0		1.0	24.0	8.0	32.0			0.136581166255	0.166666666667	K.FINTM[+16]SQVPTISQLLPLPASDDDDLK.H,K.FINTM[+16]SQVPTISQLLPLPASDDDDLKHK.S	95.0	40.0	55.0	9.0	1.0	8.0	9.47368421053	2.5	14.5454545455			0.712193722085
ECB_02400	guaB	435	M	16	0.0	0.0	0.0	1.0			1.0		0.0	0.0	0.0	3.0			1.0		4.0	28.0	0.0	22.0			0.136837511976	inf	R.LKEIIHQQM[+16]GGLR.S	58.0	32.0	26.0	4.0	4.0	0.0	6.89655172414	12.5	0.0			0.712279170659
ECB_03038	argG	261	M	16	1.0	50.0	0.0	52.0			0.495145631068	inf	0.0	61.0	0.0	48.0			1.0		1.0	28.0	4.0	38.0			0.642019003359	0.339285714286	K.TFSDDVEMM[+16]LEANR.I	283.0	141.0	142.0	6.0	2.0	4.0	2.12014134276	1.41843971631	2.81690140845			0.712388211476
ECB_01237	trpD	242	M	16	0.0	25.0	0.0	16.0			1.0		0.0	21.0	0.0	12.0			1.0		4.0	15.0	0.0	12.0			0.138916256158	inf	R.GELKPEQLAAALVSM[+16]K.I	105.0	65.0	40.0	4.0	4.0	0.0	3.80952380952	6.15384615385	0.0			0.712972085386
ECB_02245	pdxB	42	M	16	0.0	4.0	0.0	0.0			1.0		0.0	3.0	0.0	0.0			1.0		4.0	20.0	12.0	21.0			0.139414895141	0.35	R.LGEVTAVPGRPIPVAQLADADALM[+16]VR.S	64.0	31.0	33.0	16.0	4.0	12.0	25.0	12.9032258065	36.3636363636			0.71313829838
ECB_00725	ybhC	157	M	16	0.0	7.0	0.0	0.0			1.0		0.0	6.0	0.0	3.0			1.0		0.0	8.0	5.0	12.0			0.139920948617	0.0	K.IGLSLDGGM[+16]SPADWR.H	41.0	21.0	20.0	5.0	0.0	5.0	12.1951219512	0.0	25.0			0.713306982872
ECB_03395	dppA	285	M	16	7.0	70.0	6.0	75.0			0.777065611555	1.25	4.0	57.0	1.0	59.0			0.364539204111	4.14035087719	19.0	55.0	23.0	65.0			1.0	0.97628458498	K.SINLM[+16]EMPGLNVGYLSYNVQK.K	441.0	212.0	229.0	60.0	30.0	30.0	13.6054421769	14.1509433962	13.1004366812			0.713868271889
ECB_01837	aspS	406	M	16	0.0	3.0	0.0	0.0			1.0		0.0	6.0	1.0	0.0			0.142857142857	0.0	0.0	9.0	0.0	8.0			1.0		K.IVADAM[+16]GALR.L	27.0	18.0	9.0	1.0	0.0	1.0	3.7037037037	0.0	11.1111111111			0.714285714286
ECB_01121	potD	256	M	16	0.0	28.0	0.0	21.0			1.0		0.0	32.0	0.0	23.0			1.0		0.0	13.0	4.0	17.0			0.144471278247	0.0	K.EGGIFWM[+16]DSLAIPANAK.N	138.0	73.0	65.0	4.0	0.0	4.0	2.89855072464	0.0	6.15384615385			0.714823759416
ECB_00036	carA	306	M	16	0.0	7.0	0.0	5.0			1.0		0.0	0.0	0.0	0.0			1.0		0.0	17.0	4.0	23.0			0.146812914822	0.0	K.NVVM[+16]ITAQNHGFAVDEATLPANLR.V	56.0	24.0	32.0	4.0	0.0	4.0	7.14285714286	0.0	12.5			0.715604304941
ECB_00700	tolB	273	M	16	0.0	47.0	0.0	51.0			1.0		0.0	38.0	0.0	37.0			1.0		0.0	19.0	5.0	29.0			0.14693877551	0.0	K.TGSLNLYVM[+16]DLASGQIR.Q	226.0	104.0	122.0	5.0	0.0	5.0	2.21238938053	0.0	4.09836065574			0.715646258503
ECB_02405	yfgM	1	M	16	0.0	36.0	0.0	29.0			1.0		5.0	16.0	0.0	10.0			0.147200593252	inf	0.0	13.0	0.0	17.0			1.0		.M[+16]EIYENENDQVEAVK.R	126.0	70.0	56.0	5.0	5.0	0.0	3.96825396825	7.14285714286	0.0			0.715733531084
ECB_02316	ptsI	501	M	16	15.0	82.0	12.0	73.0			0.837192185588	1.11280487805	6.0	56.0	3.0	64.0			0.310884315349	2.28571428571	1.0	57.0	0.0	41.0			1.0	inf	K.WTGM[+16]CGELAGDER.A	410.0	217.0	193.0	37.0	22.0	15.0	9.0243902439	10.1382488479	7.77202072539			0.716025500312
ECB_00907	pflB	194	M	16	0.0	33.0	0.0	47.0			1.0		0.0	29.0	4.0	41.0			0.150132188913	0.0	3.0	31.0	2.0	29.0			1.0	1.40322580645	R.VALYGIDYLM[+16]K.D	219.0	96.0	123.0	9.0	3.0	6.0	4.1095890411	3.125	4.87804878049			0.716710729638
ECB_03145	rplQ	110	M	16	0.0	5.0	0.0	16.0			1.0		0.0	0.0	0.0	16.0			1.0		0.0	14.0	5.0	23.0			0.150834403081	0.0	R.AGDNAPM[+16]AYIELVDR.S	79.0	19.0	60.0	5.0	0.0	5.0	6.32911392405	0.0	8.33333333333			0.716944801027
ECB_02209	nuoF	94	M	16	0.0	38.0	0.0	40.0			1.0		0.0	52.0	0.0	30.0			1.0		0.0	48.0	2.0	29.0			0.150925024343	0.0	R.YLLCNADEM[+16]EPGTYKDR.L	239.0	138.0	101.0	2.0	0.0	2.0	0.836820083682	0.0	1.9801980198			0.716975008114
ECB_00794	moeA	58	M	16	0.0	6.0	0.0	2.0			1.0		0.0	1.0	0.0	0.0			1.0		1.0	7.0	2.0	1.0			0.151515151515	0.0714285714286	R.ILASDVVSPLDVPGFDNSAM[+16]DGYAVR.L	20.0	15.0	5.0	3.0	1.0	2.0	15.0	6.66666666667	40.0			0.717171717172
ECB_01821	eda	125	M	16	0.0	11.0	1.0	1.0			0.153846153846	0.0	0.0	0.0	0.0	2.0			1.0		0.0	4.0	2.0	8.0			1.0	0.0	K.AATEGTIPLIPGISTVSELMLGM[+16]DYGLK.E	29.0	15.0	14.0	3.0	0.0	3.0	10.3448275862	0.0	21.4285714286			0.717948717949
ECB_00911	serC	146	M	16	0.0	10.0	0.0	0.0			1.0		0.0	1.0	0.0	0.0			1.0		2.0	16.0	0.0	27.0			0.154545454545	inf	R.EWQLSDNAAYM[+16]HYCPNETIDGIAIDETPDFGK.D	56.0	29.0	27.0	2.0	2.0	0.0	3.57142857143	6.89655172414	0.0			0.718181818182
ECB_00057	surA	298	M	16	0.0	12.0	0.0	0.0			1.0		0.0	8.0	0.0	0.0			1.0		0.0	13.0	2.0	7.0			0.155844155844	0.0	R.HILLKPSPIM[+16]TDEQAR.V	42.0	33.0	9.0	2.0	0.0	2.0	4.7619047619	0.0	22.2222222222			0.718614718615
ECB_04124	valS	879	M	16	0.0	35.0	0.0	46.0			1.0		0.0	21.0	0.0	16.0			1.0		0.0	43.0	2.0	27.0			0.158841940532	0.0	K.IIDGAELLIPM[+16]AGLINKEDELAR.L	190.0	99.0	91.0	2.0	0.0	2.0	1.05263157895	0.0	2.1978021978			0.719613980177
ECB_03017	yraP	99	M	16	0.0	1.0	0.0	18.0			1.0		0.0	2.0	0.0	18.0			1.0		0.0	7.0	7.0	17.0			0.160827890439	0.0	K.QIAM[+16]GVDGANEVYNEIR.Q	70.0	10.0	60.0	7.0	0.0	7.0	10.0	0.0	11.6666666667			0.72027596348
ECB_03650	ilvA	274	M	16	0.0	42.0	0.0	38.0			1.0		0.0	22.0	0.0	28.0			1.0		6.0	33.0	0.0	18.0			0.162113044189	inf	R.LCQEYLDDIITVDSDAICAAM[+16]K.D	187.0	103.0	84.0	6.0	6.0	0.0	3.20855614973	5.82524271845	0.0			0.720704348063
ECB_03648	ilvE	26	M	16	0.0	175.0	0.0	101.0			1.0		0.0	130.0	0.0	30.0			1.0		1.0	109.0	4.0	78.0			0.165803148634	0.178899082569	K.VHVM[+16]SHALHYGTSVFEGIR.C	628.0	415.0	213.0	5.0	1.0	4.0	0.796178343949	0.240963855422	1.8779342723			0.721934382878
ECB_01708	osmE	61	M	16	0.0	1.0	0.0	0.0			1.0		0.0	10.0	1.0	1.0			0.166666666667	0.0	0.0	9.0	4.0	36.0			1.0	0.0	R.AQVAQIAGKPSSEVSM[+16]IHAR.G	62.0	20.0	42.0	5.0	0.0	5.0	8.06451612903	0.0	11.9047619048			0.722222222222
ECB_03801	pfkA	116	M	16	0.0	32.0	0.0	32.0			1.0		0.0	33.0	0.0	35.0			1.0		7.0	25.0	2.0	24.0			0.166666819265	3.36	R.LTEM[+16]GFPCIGLPGTIDNDIK.G	190.0	97.0	93.0	9.0	7.0	2.0	4.73684210526	7.21649484536	2.15053763441			0.722222273088
ECB_02241	accD	175	M	16	0.0	24.0	0.0	22.0			1.0		0.0	30.0	0.0	19.0			1.0		0.0	20.0	6.0	41.0			0.167767415541	0.0	R.MQEALMSLM[+16]QMAK.T	162.0	74.0	88.0	6.0	0.0	6.0	3.7037037037	0.0	6.81818181818			0.722589138514
ECB_02316	ptsI	477	M	16	0.0	47.0	0.0	52.0			1.0		0.0	18.0	0.0	23.0			1.0		3.0	40.0	7.0	29.0			0.172293598052	0.310714285714	R.GNDMISHLYQPM[+16]SPSVLNLIK.Q	219.0	108.0	111.0	10.0	3.0	7.0	4.56621004566	2.77777777778	6.30630630631			0.724097866017
ECB_02907	tolC	319	M	16	0.0	42.0	0.0	45.0			1.0		0.0	27.0	0.0	39.0			1.0		2.0	22.0	0.0	33.0			0.172932330827	inf	K.VGLSFSLPIYQGGM[+16]VNSQVK.Q	210.0	93.0	117.0	2.0	2.0	0.0	0.952380952381	2.15053763441	0.0			0.724310776942
ECB_03863	rpoB	429	M	16	0.0	29.0	0.0	28.0			1.0		0.0	8.0	0.0	17.0			1.0		0.0	41.0	2.0	28.0			0.175050301811	0.0	R.SLLREEIEGSGILSKDDIIDVM[+16]K.K	153.0	78.0	75.0	2.0	0.0	2.0	1.30718954248	0.0	2.66666666667			0.72501676727
ECB_00680	gltA	135	M	16	0.0	77.0	0.0	82.0			1.0		0.0	63.0	0.0	52.0			1.0		2.0	49.0	0.0	70.0			0.175619834711	inf	R.DSHPMAVM[+16]CGITGALAAFYHDSLDVNNPR.H	395.0	191.0	204.0	2.0	2.0	0.0	0.506329113924	1.04712041885	0.0			0.72520661157
ECB_01178	ychF	46	M	16	0.0	17.0	0.0	10.0			1.0		0.0	5.0	0.0	3.0			1.0		0.0	18.0	1.0	3.0			0.181818181818	0.0	K.AGIEAANFPFCTIEPNTGVVPM[+16]PDPR.L	57.0	40.0	17.0	1.0	0.0	1.0	1.75438596491	0.0	5.88235294118			0.727272727273
ECB_01336	-	1	M	16	0.0	0.0	0.0	0.0			1.0		0.0	0.0	0.0	0.0			1.0		6.0	0.0	3.0	2.0			0.181818181818	inf	.M[+16]DNSTISLQELLDCISK.L	11.0	6.0	5.0	9.0	6.0	3.0	81.8181818182	100.0	60.0			0.727272727273
ECB_01931	gnd	141	M	16	0.0	42.0	0.0	53.0			1.0		0.0	5.0	0.0	5.0			1.0		2.0	19.0	1.0	54.0			0.183214793741	5.68421052632	R.ELSAEGFNFIGTGVSGGEEGALKGPSIM[+16]PGGQK.E	181.0	68.0	113.0	3.0	2.0	1.0	1.65745856354	2.94117647059	0.884955752212			0.72773826458
ECB_04013	groEL	491	M	16	0.0	51.0	0.0	57.0			1.0		0.0	3.0	0.0	9.0			1.0		7.0	53.0	18.0	69.0			0.183841945929	0.506289308176	K.GGDGNYGYNAATEEYGNMIDM[+16]GILDPTK.V	267.0	114.0	153.0	25.0	7.0	18.0	9.36329588015	6.14035087719	11.7647058824			0.72794731531
ECB_03191	fusA	75	M	16	0.0	70.0	0.0	102.0			1.0		0.0	126.0	0.0	85.0			1.0		6.0	68.0	10.0	52.0			0.185124711824	0.458823529412	R.GITITSAATTAFWSGM[+16]AK.Q	519.0	270.0	249.0	16.0	6.0	10.0	3.08285163776	2.22222222222	4.01606425703			0.728374903941
ECB_03750	engB	188	M	16	0.0	17.0	0.0	21.0			1.0		0.0	9.0	0.0	8.0			1.0		1.0	11.0	6.0	11.0			0.187196145517	0.166666666667	R.QKLDTWFSEM[+16]QPVEETQDGE.	84.0	38.0	46.0	7.0	1.0	6.0	8.33333333333	2.63157894737	13.0434782609			0.729065381839
ECB_02369	nlpB	201	M	16	2.0	44.0	0.0	44.0			0.494631710362	inf	2.0	34.0	5.0	45.0			0.693973473778	0.529411764706	0.0	27.0	0.0	38.0			1.0		R.YSTEM[+16]MNVISAGLDK.S	241.0	109.0	132.0	9.0	4.0	5.0	3.73443983402	3.66972477064	3.78787878788			0.72953506138
ECB_03031	pnp	560	M	16	0.0	57.0	0.0	60.0			1.0		0.0	51.0	0.0	57.0			1.0		2.0	41.0	8.0	53.0			0.189896290666	0.323170731707	R.LHILGVM[+16]EQAINAPR.G	329.0	151.0	178.0	10.0	2.0	8.0	3.03951367781	1.32450331126	4.49438202247			0.729965430222
ECB_00907	pflB	477	M	16	0.0	39.0	0.0	43.0			1.0		0.0	30.0	0.0	29.0			1.0		0.0	25.0	2.0	18.0			0.191919191919	0.0	K.SEPIKGDVLNYDEVM[+16]ER.M	186.0	94.0	92.0	2.0	0.0	2.0	1.0752688172	0.0	2.17391304348			0.73063973064
ECB_01235	trpB	15	M	16	0.0	19.0	0.0	13.0			1.0		0.0	0.0	0.0	3.0			1.0		4.0	3.0	0.0	4.0			0.193939393939	inf	M.TTLLNPYFGEFGGM[+16]YVPQILMPALR.Q	46.0	26.0	20.0	4.0	4.0	0.0	8.69565217391	15.3846153846	0.0			0.731313131313
ECB_04013	groEL	389	M	16	0.0	38.0	0.0	80.0			1.0		0.0	39.0	0.0	58.0			1.0		0.0	62.0	2.0	48.0			0.197072072072	0.0	K.VGAATEVEM[+16]KEK.K	327.0	139.0	188.0	2.0	0.0	2.0	0.611620795107	0.0	1.06382978723			0.732357357357
ECB_00158	pfs	221	M	16	0.0	33.0	0.0	17.0			1.0		0.0	35.0	0.0	29.0			1.0		0.0	28.0	2.0	21.0			0.198431372549	0.0	K.QSSLM[+16]VESLVQK.L	165.0	96.0	69.0	2.0	0.0	2.0	1.21212121212	0.0	2.89855072464			0.732810457516
ECB_00645	pgm	287	M	16	0.0	8.0	0.0	0.0			1.0		0.0	7.0	0.0	0.0			1.0		3.0	3.0	0.0	4.0			0.2	inf	R.MDCSSECAM[+16]AGLLALR.D	25.0	21.0	4.0	3.0	3.0	0.0	12.0	14.2857142857	0.0			0.733333333333
ECB_01730	gdhA	349	M	16	0.0	29.0	0.0	25.0			1.0		0.0	7.0	0.0	3.0			1.0		11.0	57.0	16.0	47.0			0.203682283185	0.566885964912	K.AVAEGANM[+16]PTTIEATELFQQAGVLFAPGK.A	195.0	104.0	91.0	27.0	11.0	16.0	13.8461538462	10.5769230769	17.5824175824			0.734560761062
ECB_00079	ilvI	423	M	16	0.0	26.0	0.0	27.0			1.0		0.0	30.0	0.0	37.0			1.0		4.0	14.0	12.0	15.0			0.20414721473	0.357142857143	R.WINSGGLGTM[+16]GFGLPAALGVK.M	165.0	74.0	91.0	16.0	4.0	12.0	9.69696969697	5.40540540541	13.1868131868			0.734715738243
ECB_00707	aroG	263	M	16	0.0	27.0	0.0	5.0			1.0		0.0	9.0	0.0	6.0			1.0		6.0	15.0	11.0	60.0			0.205051304151	2.18181818182	K.AGLPAQVM[+16]IDFSHANSSK.Q	139.0	57.0	82.0	17.0	6.0	11.0	12.2302158273	10.5263157895	13.4146341463			0.735017101384
ECB_03043	hflB	593	M	16	0.0	14.0	0.0	0.0			1.0		0.0	12.0	0.0	3.0			1.0		7.0	10.0	1.0	7.0			0.205181332779	4.9	K.YETIDAPQIDDLM[+16]AR.R	54.0	43.0	11.0	8.0	7.0	1.0	14.8148148148	16.2790697674	9.09090909091			0.73506044426
ECB_03840	yijP	333	M	16	0.0	15.0	0.0	7.0			1.0		0.0	13.0	0.0	4.0			1.0		0.0	6.0	3.0	5.0			0.208791208791	0.0	K.TFWITNQQTM[+16]TAR.N	53.0	34.0	19.0	3.0	0.0	3.0	5.66037735849	0.0	15.7894736842			0.736263736264
ECB_01212	galU	247	M	16	0.0	30.0	0.0	51.0			1.0		0.0	14.0	0.0	39.0			1.0		23.0	46.0	28.0	34.0			0.209424241697	0.607142857143	K.TPPGAGDEIQLTDAIDM[+16]LIEK.E	265.0	113.0	152.0	51.0	23.0	28.0	19.2452830189	20.3539823009	18.4210526316			0.736474747232
ECB_02321	cysM	173	M	16	0.0	34.0	0.0	16.0			1.0		0.0	29.0	0.0	16.0			1.0		0.0	30.0	2.0	24.0			0.211038961039	0.0	R.ITHFVSSM[+16]GTTGTITGVSR.F	151.0	93.0	58.0	2.0	0.0	2.0	1.32450331126	0.0	3.44827586207			0.737012987013
ECB_02772	metK	123	M	16	0.0	18.0	0.0	9.0			1.0		0.0	2.0	0.0	1.0			1.0		0.0	45.0	2.0	39.0			0.224350205198	0.0	R.ADPLEQGAGDQGLM[+16]FGYATNETDVLMPAPITYAHR.L	116.0	65.0	51.0	2.0	0.0	2.0	1.72413793103	0.0	3.92156862745			0.741450068399
ECB_03269	malP	328	M	16	0.0	47.0	0.0	59.0			1.0		0.0	34.0	0.0	46.0			1.0		1.0	27.0	5.0	32.0			0.224494569418	0.237037037037	R.VLIDEHQM[+16]SWDDAWAITSK.T	251.0	109.0	142.0	6.0	1.0	5.0	2.39043824701	0.917431192661	3.52112676056			0.741498189806
ECB_03619	atpH	158	M	16	7.0	6.0	3.0	10.0			0.226194642617	3.88888888889	0.0	21.0	0.0	22.0			1.0		0.0	15.0	0.0	7.0			1.0		R.AGDM[+16]VIDGSVR.G	91.0	49.0	42.0	10.0	7.0	3.0	10.989010989	14.2857142857	7.14285714286			0.742064880872
ECB_02306	gltX	89	M	16	0.0	37.0	0.0	46.0			1.0		2.0	35.0	0.0	40.0			0.227614490772	inf	3.0	33.0	5.0	42.0			1.0	0.763636363636	R.YNAVIDQM[+16]LEEGTAYK.C	243.0	110.0	133.0	10.0	5.0	5.0	4.11522633745	4.54545454545	3.75939849624			0.742538163591
ECB_03159	rplE	38	M	16	0.0	91.0	0.0	73.0			1.0		0.0	74.0	0.0	50.0			1.0		8.0	125.0	11.0	90.0			0.227763525211	0.523636363636	K.ITLNM[+16]GVGEAIADKK.L	522.0	298.0	224.0	19.0	8.0	11.0	3.6398467433	2.68456375839	4.91071428571			0.742587841737
ECB_00117	acnB	773	M	16	0.0	30.0	0.0	26.0			1.0		0.0	32.0	0.0	17.0			1.0		3.0	16.0	0.0	17.0			0.230952380952	inf	R.IEIPGCSLCM[+16]GNQAR.V	141.0	81.0	60.0	3.0	3.0	0.0	2.12765957447	3.7037037037	0.0			0.743650793651
ECB_01281	pspA	178	M	16	12.0	8.0	0.0	0.0			1.0		14.0	16.0	0.0	0.0			1.0		1.0	30.0	6.0	41.0			0.233416987833	0.227777777778	R.RIDQM[+16]EAEAESHSFGK.Q	128.0	81.0	47.0	33.0	27.0	6.0	25.78125	33.3333333333	12.7659574468			0.744472329278
ECB_00683	sdhA	102	M	16	0.0	15.0	0.0	22.0			1.0		0.0	27.0	0.0	11.0			1.0		1.0	18.0	6.0	26.0			0.235539455375	0.240740740741	K.TGPEAILELEHM[+16]GLPFSR.L	126.0	61.0	65.0	7.0	1.0	6.0	5.55555555556	1.6393442623	9.23076923077			0.745179818458
ECB_00519	ompT	151	M	16	0.0	26.0	0.0	30.0			1.0		0.0	17.0	0.0	11.0			1.0		0.0	21.0	3.0	21.0			0.236363636364	0.0	R.LGLM[+16]AGYQESR.Y	129.0	64.0	65.0	3.0	0.0	3.0	2.32558139535	0.0	4.61538461538			0.745454545455
ECB_01235	trpB	22	M	16	0.0	19.0	0.0	13.0			1.0		0.0	0.0	0.0	3.0			1.0		3.0	4.0	0.0	4.0			0.236363636364	inf	M.TTLLNPYFGEFGGMYVPQILM[+16]PALR.Q	46.0	26.0	20.0	3.0	3.0	0.0	6.52173913043	11.5384615385	0.0			0.745454545455
ECB_03068	yhbH	1	M	16	1.0	8.0	0.0	29.0			0.236842105263	inf	0.0	0.0	0.0	14.0			1.0		0.0	17.0	0.0	12.0			1.0		.M[+16]QLNITGNNVEITEALR.E	81.0	26.0	55.0	1.0	1.0	0.0	1.23456790123	3.84615384615	0.0			0.745614035088
ECB_02369	nlpB	276	M	16	0.0	14.0	0.0	15.0			1.0		0.0	0.0	0.0	3.0			1.0		5.0	27.0	2.0	35.0			0.237001194019	3.24074074074	R.SQGNM[+16]AVTYKPLSDSDWQELGASDPGLASGDYK.L	101.0	46.0	55.0	7.0	5.0	2.0	6.93069306931	10.8695652174	3.63636363636			0.745667064673
ECB_00576	ybdQ	7	M	16	0.0	11.0	3.0	45.0			1.0	0.0	0.0	2.0	0.0	52.0			1.0		1.0	1.0	14.0	103.0			0.23714570574	7.35714285714	K.TIIM[+16]PVDVFEMELSDK.A	232.0	15.0	217.0	18.0	1.0	17.0	7.75862068966	6.66666666667	7.83410138249			0.745715235247
ECB_04126	pepA	193	M	16	0.0	42.0	0.0	44.0			1.0		0.0	23.0	0.0	45.0			1.0		0.0	11.0	3.0	12.0			0.238461538462	0.0	K.DLGNM[+16]PPNICNAAYLASQAR.Q	180.0	76.0	104.0	3.0	0.0	3.0	1.66666666667	0.0	2.88461538462			0.746153846154
ECB_00686	sucB	210	M	16	0.0	39.0	0.0	48.0			1.0		0.0	9.0	0.0	15.0			1.0		0.0	31.0	3.0	30.0			0.238839285714	0.0	K.NSTAMLTTFNEVNM[+16]KPIMDLR.K	175.0	79.0	96.0	3.0	0.0	3.0	1.71428571429	0.0	3.125			0.746279761905
ECB_02547	alaS	631	M	16	0.0	7.0	0.0	4.0			1.0		0.0	14.0	0.0	6.0			1.0		0.0	10.0	3.0	11.0			0.239130434783	0.0	R.NLPIETNIM[+16]DLEAAK.A	55.0	31.0	24.0	3.0	0.0	3.0	5.45454545455	0.0	12.5			0.746376811594
ECB_00932	aspC	314	M	16	0.0	32.0	0.0	32.0			1.0		0.0	41.0	0.0	34.0			1.0		0.0	40.0	3.0	40.0			0.241845430503	0.0	R.AIWEQELTDM[+16]R.Q	222.0	113.0	109.0	3.0	0.0	3.0	1.35135135135	0.0	2.75229357798			0.747281810168
ECB_03077	gltB	894	M	16	0.0	1.0	0.0	1.0			1.0		0.0	0.0	0.0	0.0			1.0		0.0	28.0	3.0	30.0			0.24262295082	0.0	R.FDTAAM[+16]SIGALSPEAHEALAEAMNSIGGNSNSGEGGEDPAR.Y	63.0	29.0	34.0	3.0	0.0	3.0	4.7619047619	0.0	8.82352941176			0.747540983607
ECB_00389	clpX	390	M	16	0.0	49.0	0.0	39.0			1.0		0.0	10.0	0.0	13.0			1.0		7.0	38.0	1.0	25.0			0.243246726993	4.60526315789	R.SIVEAALLDTMYDLPSM[+16]EDVEK.V	182.0	104.0	78.0	8.0	7.0	1.0	4.3956043956	6.73076923077	1.28205128205			0.747748908998
ECB_03411	glyQ	54	M	16	0.0	10.0	0.0	34.0			1.0		1.0	9.0	0.0	31.0			0.243902439024	inf	0.0	8.0	0.0	1.0			1.0		R.ALGPEPM[+16]AAAYVQPSR.R	94.0	28.0	66.0	1.0	1.0	0.0	1.06382978723	3.57142857143	0.0			0.747967479675
ECB_03896	lysC	20	M	16	3.0	35.0	0.0	32.0			0.244720496894	inf	0.0	33.0	0.0	35.0			1.0		0.0	12.0	1.0	29.0			1.0	0.0	K.FGGTSVADFDAM[+16]NR.S	180.0	83.0	97.0	4.0	3.0	1.0	2.22222222222	3.61445783133	1.03092783505			0.748240165631
ECB_03236	trpS	306	M	16	0.0	64.0	0.0	69.0			1.0		0.0	60.0	0.0	61.0			1.0		0.0	37.0	3.0	41.0			0.246296296296	0.0	R.FRNDEAFLQQVM[+16]K.D	335.0	161.0	174.0	3.0	0.0	3.0	0.89552238806	0.0	1.72413793103			0.748765432099
ECB_03863	rpoB	1315	M	16	0.0	6.0	0.0	6.0			1.0		0.0	5.0	0.0	0.0			1.0		0.0	25.0	3.0	29.0			0.248120300752	0.0	K.NIVDGNHQM[+16]EPGMPESFNVLLK.E	74.0	36.0	38.0	3.0	0.0	3.0	4.05405405405	0.0	7.89473684211			0.749373433584
ECB_00160	degP	280	M	16	3.0	62.0	0.0	55.0			0.248949579832	inf	0.0	54.0	0.0	57.0			1.0		0.0	69.0	0.0	63.0			1.0		K.NLTSQM[+16]VEYGQVK.R	363.0	188.0	175.0	3.0	3.0	0.0	0.826446280992	1.59574468085	0.0			0.749649859944
ECB_02922	rfaE	58	M	16	0.0	12.0	0.0	16.0			1.0		0.0	10.0	0.0	9.0			1.0		0.0	10.0	3.0	12.0			0.25	0.0	K.VNTIEERPGGAANVAM[+16]NIASLGANAR.L	72.0	32.0	40.0	3.0	0.0	3.0	4.16666666667	0.0	7.5			0.75
ECB_00787	ybiT	241	M	16	3.0	32.0	0.0	27.0			0.250396615547	inf	0.0	24.0	0.0	23.0			1.0		0.0	34.0	0.0	30.0			1.0		R.VYPGNYDEYM[+16]TAATQAR.E	173.0	93.0	80.0	3.0	3.0	0.0	1.73410404624	3.22580645161	0.0			0.750132205182
ECB_00683	sdhA	225	M	16	0.0	34.0	0.0	32.0			1.0		0.0	6.0	0.0	4.0			1.0		0.0	32.0	3.0	38.0			0.251141552511	0.0	R.IYQSTTNAHINTGDGVGM[+16]AIR.A	149.0	72.0	77.0	3.0	0.0	3.0	2.01342281879	0.0	3.8961038961			0.750380517504
ECB_02400	guaB	49	M	16	0.0	56.0	0.0	66.0			1.0		0.0	62.0	0.0	57.0			1.0		3.0	36.0	0.0	30.0			0.251918158568	inf	R.LNIPMLSAAM[+16]DTVTEAR.L	310.0	157.0	153.0	3.0	3.0	0.0	0.967741935484	1.91082802548	0.0			0.750639386189
ECB_03309	livJ	119	M	16	0.0	4.0	0.0	3.0			1.0		0.0	1.0	0.0	0.0			1.0		4.0	26.0	12.0	34.0			0.252850794314	0.435897435897	K.YVIGHLCSSSTQPASDIYEDEGILM[+16]ITPAATAPELTAR.S	84.0	35.0	49.0	16.0	4.0	12.0	19.0476190476	11.4285714286	24.4897959184			0.750950264771
ECB_02115	rplY	48	M	16	1.0	16.0	0.0	17.0			1.0	inf	0.0	2.0	0.0	5.0			1.0		0.0	22.0	3.0	27.0			0.253393665158	0.0	K.EAPLAIELDHDKVM[+16]NMQAK.A	93.0	41.0	52.0	4.0	1.0	3.0	4.30107526882	2.43902439024	5.76923076923			0.751131221719
ECB_02449	purL	263	M	16	0.0	3.0	0.0	8.0			1.0		0.0	4.0	0.0	0.0			1.0		3.0	18.0	5.0	11.0			0.254045662015	0.366666666667	K.DNAAVM[+16]EGSEVGR.Y,K.NTFETTPDYVLSAYKDNAAVM[+16]EGSEVGR.Y	52.0	28.0	24.0	8.0	3.0	5.0	15.3846153846	10.7142857143	20.8333333333			0.751348554005
ECB_03908	lamB	264	M	16	0.0	38.0	0.0	45.0			1.0		0.0	38.0	0.0	42.0			1.0		0.0	19.0	3.0	24.0			0.25652173913	0.0	K.FVVQYATDSM[+16]TSQGK.G	209.0	95.0	114.0	3.0	0.0	3.0	1.43540669856	0.0	2.63157894737			0.752173913043
ECB_00897	serS	403	M	16	0.0	52.0	0.0	39.0			1.0		3.0	50.0	0.0	40.0			0.256661991585	inf	0.0	29.0	0.0	24.0			1.0		R.TLVAVM[+16]ENYQQADGR.I	237.0	134.0	103.0	3.0	3.0	0.0	1.26582278481	2.23880597015	0.0			0.752220663862
ECB_03614	glmU	350	M	16	0.0	48.0	0.0	42.0			1.0		0.0	34.0	0.0	35.0			1.0		0.0	27.0	3.0	34.0			0.256696428571	0.0	R.LRPGAELLEGAHVGNFVEM[+16]K.K	223.0	109.0	114.0	3.0	0.0	3.0	1.34529147982	0.0	2.63157894737			0.752232142857
ECB_00168	tsf	171	M	16	0.0	53.0	0.0	9.0			1.0		0.0	31.0	0.0	1.0			1.0		0.0	57.0	3.0	71.0			0.256958308867	0.0	K.HIAM[+16]HVAASKPEFIKPEDVSAEVVEK.E	225.0	141.0	84.0	3.0	0.0	3.0	1.33333333333	0.0	3.57142857143			0.752319436289
ECB_01063	yceH	48	M	16	0.0	0.0	0.0	7.0			1.0		0.0	0.0	0.0	5.0			1.0		0.0	21.0	3.0	27.0			0.258823529412	0.0	K.TNREPVM[+16]NLSESEVQEQLDNLVKR.H,K.TNREPVM[+16]NLSESEVQEQLDNLVK.R	63.0	21.0	42.0	3.0	0.0	3.0	4.7619047619	0.0	7.14285714286			0.752941176471
ECB_03347	prlC	175	M	16	0.0	47.0	0.0	51.0			1.0		0.0	43.0	0.0	48.0			1.0		0.0	17.0	3.0	22.0			0.259581881533	0.0	R.LSELGNQYSNNVLDATM[+16]GWTK.L	231.0	107.0	124.0	3.0	0.0	3.0	1.2987012987	0.0	2.41935483871			0.753193960511
ECB_00393	ppiD	315	M	16	0.0	19.0	0.0	22.0			1.0		0.0	9.0	0.0	9.0			1.0		5.0	8.0	0.0	4.0			0.260504201681	inf	R.NGGDM[+16]GWLEDATIPDELK.N	76.0	41.0	35.0	5.0	5.0	0.0	6.57894736842	12.1951219512	0.0			0.75350140056
ECB_00193	proS	26	M	16	0.0	15.0	0.0	6.0			1.0		0.0	17.0	0.0	5.0			1.0		0.0	16.0	3.0	21.0			0.261538461538	0.0	K.ETPADAEVISHQLM[+16]LR.A	83.0	48.0	35.0	3.0	0.0	3.0	3.61445783133	0.0	8.57142857143			0.753846153846
ECB_02502	grpE	116	M	16	0.0	51.0	0.0	38.0			1.0		0.0	55.0	0.0	37.0			1.0		0.0	31.0	3.0	43.0			0.268967874231	0.0	R.ALEVADKANPDM[+16]SAMVEGIELTLK.S	258.0	137.0	121.0	3.0	0.0	3.0	1.16279069767	0.0	2.47933884298			0.756322624744
ECB_00424	htpG	307	M	16	0.0	28.0	0.0	27.0			1.0		0.0	30.0	0.0	34.0			1.0		10.0	21.0	7.0	29.0			0.269290908414	1.97278911565	R.VFIM[+16]DDAEQFMPNYLR.F	186.0	89.0	97.0	17.0	10.0	7.0	9.13978494624	11.2359550562	7.21649484536			0.756430302805
ECB_01646	lpp	51	M	16	0.0	0.0	0.0	0.0			1.0		0.0	0.0	0.0	0.0			1.0		0.0	12.0	4.0	16.0			0.27085650723	0.0	K.VDQLSNDVNAM[+16]R.S	32.0	12.0	20.0	4.0	0.0	4.0	12.5	0.0	20.0			0.756952169077
ECB_02924	ygiF	308	M	16	0.0	0.0	0.0	0.0			1.0		0.0	0.0	0.0	0.0			1.0		9.0	1.0	5.0	3.0			0.274509803922	5.4	R.DLLTQCEATIASAVSAVTAVYSTETAM[+16]AK.L	18.0	10.0	8.0	14.0	9.0	5.0	77.7777777778	90.0	62.5			0.758169934641
ECB_00601	dacA	262	M	16	0.0	32.0	0.0	12.0			1.0		0.0	33.0	0.0	21.0			1.0		4.0	14.0	0.0	8.0			0.276789297659	inf	K.AGYNLVASATEGQM[+16]R.L	124.0	83.0	41.0	4.0	4.0	0.0	3.22580645161	4.81927710843	0.0			0.758929765886
ECB_03555	ilvB	249	M	16	0.0	22.0	0.0	22.0			1.0		0.0	24.0	0.0	15.0			1.0		2.0	16.0	8.0	21.0			0.276824594956	0.328125	K.AQLPTTMTLMALGM[+16]LPK.A	130.0	64.0	66.0	10.0	2.0	8.0	7.69230769231	3.125	12.1212121212			0.758941531652
ECB_01212	galU	196	M	16	0.0	29.0	0.0	24.0			1.0		0.0	10.0	0.0	15.0			1.0		0.0	12.0	3.0	18.0			0.284090909091	0.0	K.GVELAPGESVPM[+16]VGVVEKPK.A	111.0	51.0	60.0	3.0	0.0	3.0	2.7027027027	0.0	5.0			0.761363636364
ECB_03043	hflB	574	M	16	0.0	55.0	0.0	24.0			1.0		0.0	49.0	0.0	8.0			1.0		1.0	26.0	2.0	13.0			0.286585365854	0.25	R.QLLTDNMDILHAM[+16]K.D	178.0	131.0	47.0	3.0	1.0	2.0	1.68539325843	0.763358778626	4.25531914894			0.762195121951
ECB_01134	icdA	363	M	16	0.0	129.0	0.0	142.0			1.0		0.0	101.0	0.0	134.0			1.0		12.0	99.0	27.0	143.0			0.290059829344	0.641975308642	K.YAGQDKVNPGSIILSAEMM[+16]LR.H,K.VNPGSIILSAEMM[+16]LR.H	787.0	341.0	446.0	39.0	12.0	27.0	4.95552731893	3.51906158358	6.05381165919			0.763353276448
ECB_02250	yfcL	81	M	16	0.0	30.0	0.0	4.0			1.0		0.0	8.0	0.0	4.0			1.0		1.0	17.0	3.0	11.0			0.295133481646	0.21568627451	R.DQALVTDM[+16]WENLFQQASQQ.	78.0	56.0	22.0	4.0	1.0	3.0	5.12820512821	1.78571428571	13.6363636364			0.765044493882
ECB_03307	livK	34	M	16	0.0	33.0	0.0	54.0			1.0		0.0	29.0	0.0	42.0			1.0		4.0	28.0	16.0	57.0			0.295442843404	0.508928571429	K.VAVVGAM[+16]SGPIAQWGDMEFNGAR.Q	263.0	94.0	169.0	20.0	4.0	16.0	7.60456273764	4.25531914894	9.4674556213			0.765147614468
ECB_02549	recA	203	M	16	0.0	30.0	0.0	19.0			1.0		0.0	24.0	0.0	13.0			1.0		6.0	23.0	3.0	27.0			0.298979382157	2.34782608696	K.IGVM[+16]FGNPETTTGGNALK.F	145.0	83.0	62.0	9.0	6.0	3.0	6.20689655172	7.22891566265	4.83870967742			0.766326460719
ECB_01253	acnA	274	M	16	0.0	9.0	0.0	32.0			1.0		0.0	3.0	0.0	19.0			1.0		0.0	19.0	4.0	38.0			0.299899397342	0.0	R.EGITATDLVLTVTQM[+16]LR.K	124.0	31.0	93.0	4.0	0.0	4.0	3.22580645161	0.0	4.30107526882			0.766633132447
ECB_00393	ppiD	243	M	16	0.0	14.0	0.0	16.0			1.0		0.0	3.0	0.0	2.0			1.0		1.0	11.0	0.0	28.0			0.3	inf	K.LDAATM[+16]QQPVSDADIQSYYDQHQDQFTQPQR.T	75.0	29.0	46.0	1.0	1.0	0.0	1.33333333333	3.44827586207	0.0			0.766666666667
ECB_02044	metG	650	M	16	0.0	13.0	0.0	6.0			1.0		0.0	13.0	0.0	7.0			1.0		1.0	5.0	0.0	14.0			0.3	inf	R.FGISEGM[+16]VMAAGPGGK.D	59.0	32.0	27.0	1.0	1.0	0.0	1.69491525424	3.125	0.0			0.766666666667
ECB_02399	guaA	141	M	16	0.0	0.0	0.0	0.0			1.0		0.0	0.0	0.0	0.0			1.0		0.0	14.0	1.0	5.0			0.3	0.0	R.GIEDALTADGKPLLDVWM[+16]SHGDK.V	20.0	14.0	6.0	1.0	0.0	1.0	5.0	0.0	16.6666666667			0.766666666667
ECB_01709	nadE	62	M	16	0.0	18.0	0.0	26.0			1.0		0.0	13.0	0.0	10.0			1.0		3.0	23.0	1.0	34.0			0.303360128771	4.4347826087	K.LCQM[+16]AINELRQETGNESLQFIAVR.L	128.0	57.0	71.0	4.0	3.0	1.0	3.125	5.26315789474	1.40845070423			0.76778670959
ECB_02241	accD	172	M	16	0.0	24.0	0.0	22.0			1.0		0.0	30.0	0.0	19.0			1.0		0.0	20.0	4.0	43.0			0.308931739902	0.0	R.MQEALM[+16]SLMQMAK.T	162.0	74.0	88.0	4.0	0.0	4.0	2.46913580247	0.0	4.54545454545			0.769643913301
ECB_01063	yceH	180	M	16	0.0	11.0	0.0	18.0			1.0		0.0	0.0	0.0	4.0			1.0		0.0	11.0	4.0	24.0			0.309114782799	0.0	R.YMHLFSGEVEDQPAVTDM[+16]SNAVDGDLQAR.V	72.0	22.0	50.0	4.0	0.0	4.0	5.55555555556	0.0	8.0			0.7697049276
ECB_03891	metH	698	M	16	0.0	31.0	0.0	29.0			1.0		0.0	10.0	0.0	9.0			1.0		1.0	21.0	3.0	15.0			0.309957325747	0.238095238095	R.QQATRPIEVIEGPLM[+16]DGMNVVGDLFGEGK.M	119.0	63.0	56.0	4.0	1.0	3.0	3.36134453782	1.5873015873	5.35714285714			0.769985775249
ECB_03236	trpS	22	M	16	1.0	37.0	0.0	33.0			1.0	inf	0.0	13.0	0.0	9.0			1.0		5.0	35.0	0.0	18.0			0.311091207643	inf	M.TKPIVFSGAQPSGELTIGNYM[+16]GALR.Q	151.0	91.0	60.0	6.0	6.0	0.0	3.97350993377	6.59340659341	0.0			0.770363735881
ECB_03307	livK	271	M	16	0.0	2.0	0.0	4.0			1.0		0.0	6.0	0.0	1.0			1.0		0.0	13.0	5.0	34.0			0.314300720288	0.0	K.TQFMGPEGVGNASLSNIAGDAAEGMLVTM[+16]PK.R	65.0	21.0	44.0	5.0	0.0	5.0	7.69230769231	0.0	11.3636363636			0.771433573429
ECB_03856	tufB	350	M	16	12.0	176.0	11.0	178.0			0.833453066145	1.10330578512	2.0	82.0	2.0	103.0			1.0	1.25609756098	26.0	141.0	35.0	154.0			0.48406175219	0.81134751773	R.TTDVTGTIELPEGVEM[+16]VMPGDNIK.M	922.0	439.0	483.0	88.0	40.0	48.0	9.54446854664	9.11161731207	9.93788819876			0.772504939445
ECB_03841	ppc	879	M	16	0.0	64.0	0.0	53.0			1.0		0.0	65.0	0.0	70.0			1.0		12.0	80.0	17.0	74.0			0.3184203884	0.652941176471	R.VEQALMVTIAGIAAGM[+16]R.N	435.0	221.0	214.0	29.0	12.0	17.0	6.66666666667	5.42986425339	7.94392523364			0.772806796133
ECB_02901	ygiN	1	M	16	0.0	16.0	5.0	43.0			0.319458084662	0.0	0.0	10.0	0.0	31.0			1.0		0.0	6.0	0.0	11.0			1.0		.M[+16]LTVIAEIR.T	122.0	32.0	90.0	5.0	0.0	5.0	4.09836065574	0.0	5.55555555556			0.773152694887
ECB_01923	hisC	265	M	16	0.0	26.0	0.0	24.0			1.0		0.0	26.0	0.0	10.0			1.0		11.0	39.0	12.0	25.0			0.32927632179	0.587606837607	K.VIAPYPLSTPVADIAAQALSPQGIVAM[+16]R.E	173.0	102.0	71.0	23.0	11.0	12.0	13.2947976879	10.7843137255	16.9014084507			0.776425440597
ECB_00576	ybdQ	14	M	16	0.0	11.0	8.0	40.0			0.330384620668	0.0	0.0	2.0	5.0	47.0			1.0	0.0	0.0	2.0	23.0	92.0			1.0	0.0	K.TIIMPVDVFEM[+16]ELSDK.A	230.0	15.0	215.0	36.0	0.0	36.0	15.652173913	0.0	16.7441860465			0.776794873556
ECB_03896	lysC	251	M	16	0.0	35.0	0.0	56.0			1.0		0.0	49.0	0.0	49.0			1.0		3.0	41.0	7.0	44.0			0.331024114241	0.459930313589	K.RIDEIAFAEAAEM[+16]ATFGAK.V,R.IDEIAFAEAAEM[+16]ATFGAK.V	284.0	128.0	156.0	10.0	3.0	7.0	3.52112676056	2.34375	4.48717948718			0.77700803808
ECB_00645	pgm	414	M	16	0.0	0.0	0.0	0.0			1.0		0.0	0.0	0.0	0.0			1.0		2.0	0.0	0.0	1.0			0.333333333333	inf	K.DGIIM[+16]CLLAAEITAVTGK.N,R.FDGTPWSTDKDGIIM[+16]CLLAAEITAVTGK.N	3.0	2.0	1.0	2.0	2.0	0.0	66.6666666667	100.0	0.0			0.777777777778
ECB_00907	pflB	372	M	16	0.0	5.0	0.0	22.0			1.0		0.0	0.0	0.0	3.0			1.0		0.0	6.0	1.0	2.0			0.333333333333	0.0	R.FLNTLYTMGPSPEPNM[+16]TILWSEK.L	39.0	11.0	28.0	1.0	0.0	1.0	2.5641025641	0.0	3.57142857143			0.777777777778
ECB_01265	fabI	127	M	16	0.0	62.0	0.0	80.0			1.0		1.0	54.0	2.0	68.0			1.0	0.62962962963	20.0	44.0	16.0	52.0			0.335746293852	1.47727272727	K.IAHDISSYSFVAM[+16]AK.A	399.0	181.0	218.0	39.0	21.0	18.0	9.77443609023	11.6022099448	8.25688073394			0.778582097951
ECB_00883	macA	153	M	16	0.0	23.0	0.0	11.0			1.0		0.0	34.0	0.0	11.0			1.0		0.0	19.0	1.0	9.0			0.344827586207	0.0	K.AVSQQDLDTAATEM[+16]AVK.Q	108.0	76.0	32.0	1.0	0.0	1.0	0.925925925926	0.0	3.125			0.781609195402
ECB_03146	rpoA	1	M	16	0.0	33.0	0.0	9.0			1.0		0.0	37.0	0.0	23.0			1.0		4.0	65.0	6.0	51.0			0.346102425077	0.523076923077	.M[+16]QGSVTEFLKPR.L	228.0	139.0	89.0	10.0	4.0	6.0	4.38596491228	2.87769784173	6.74157303371			0.782034141692
ECB_00611	leuS	108	M	16	0.0	39.0	0.0	33.0			1.0		1.0	32.0	0.0	25.0			1.0	inf	4.0	22.0	8.0	22.0			0.347472991605	0.5	K.NNTAPAPWTYDNIAYM[+16]K.N	186.0	98.0	88.0	13.0	5.0	8.0	6.98924731183	5.10204081633	9.09090909091			0.782490997202
ECB_00004	thrC	46	M	16	0.0	21.0	0.0	0.0			1.0		0.0	2.0	0.0	1.0			1.0		13.0	12.0	6.0	12.0			0.351047772627	2.16666666667	K.NQGLFFPHDLPEFSLTEIDEM[+16]LK.L	67.0	48.0	19.0	19.0	13.0	6.0	28.3582089552	27.0833333333	31.5789473684			0.783682590876
ECB_03891	metH	321	M	16	0.0	9.0	0.0	0.0			1.0		0.0	1.0	0.0	0.0			1.0		1.0	16.0	1.0	3.0			0.352380952381	0.1875	R.EWAQAGFLNIVGGCCGTTPQHIAAM[+16]SR.A	31.0	27.0	4.0	2.0	1.0	1.0	6.45161290323	3.7037037037	25.0			0.784126984127
ECB_00601	dacA	87	M	16	0.0	37.0	0.0	16.0			1.0		0.0	42.0	0.0	22.0			1.0		1.0	16.0	4.0	17.0			0.355144618303	0.265625	K.MMTSYVIGQAM[+16]K.A	155.0	96.0	59.0	5.0	1.0	4.0	3.22580645161	1.04166666667	6.77966101695			0.785048206101
ECB_01571	pntB	317	M	16	0.0	34.0	0.0	34.0			1.0		0.0	21.0	0.0	14.0			1.0		3.0	32.0	1.0	35.0			0.357011635028	3.28125	K.NSHSVIITPGYGM[+16]AVAQAQYPVAEITEK.L	174.0	90.0	84.0	4.0	3.0	1.0	2.29885057471	3.33333333333	1.19047619048			0.785670545009
ECB_01020	ycdO	44	M	16	12.0	39.0	11.0	55.0			0.361199408125	1.53846153846	0.0	20.0	0.0	45.0			1.0		0.0	37.0	0.0	36.0			1.0		K.VTVTDKQCEPM[+16]TITVNAGK.T	255.0	108.0	147.0	23.0	12.0	11.0	9.01960784314	11.1111111111	7.48299319728			0.787066469375
ECB_00037	carB	336	M	16	0.0	35.0	0.0	32.0			1.0		0.0	31.0	0.0	34.0			1.0		1.0	41.0	4.0	41.0			0.361762347281	0.25	K.LAVGYTLDELM[+16]NDITGGR.T	219.0	108.0	111.0	5.0	1.0	4.0	2.28310502283	0.925925925926	3.6036036036			0.78725411576
ECB_03582	gyrB	95	M	16	0.0	0.0	0.0	0.0			1.0		0.0	0.0	0.0	0.0			1.0		5.0	12.0	1.0	9.0			0.362521536435	3.75	R.GIPTGIHPEEGVSAAEVIM[+16]TVLHAGGK.F	27.0	17.0	10.0	6.0	5.0	1.0	22.2222222222	29.4117647059	10.0			0.787507178812
ECB_02765	tktA	583	M	16	0.0	49.0	0.0	43.0			1.0		0.0	42.0	0.0	43.0			1.0		1.0	54.0	3.0	51.0			0.36337134528	0.314814814815	R.VVSM[+16]PSTDAFDKQDAAYR.E	286.0	146.0	140.0	4.0	1.0	3.0	1.3986013986	0.684931506849	2.14285714286			0.787790448427
ECB_02407	ispG	298	M	16	0.0	7.0	0.0	9.0			1.0		0.0	1.0	0.0	2.0			1.0		0.0	7.0	1.0	3.0			0.363636363636	0.0	R.LEDIITPM[+16]DVSIIGCVVNGPGEALVSTLGVTGGNKK.S	30.0	15.0	15.0	1.0	0.0	1.0	3.33333333333	0.0	6.66666666667			0.787878787879
ECB_03618	atpA	52	M	16	0.0	42.0	0.0	58.0			1.0		0.0	40.0	0.0	35.0			1.0		9.0	36.0	4.0	34.0			0.364282162782	2.125	R.IHGLADCMQGEM[+16]ISLPGNR.Y	258.0	127.0	131.0	13.0	9.0	4.0	5.03875968992	7.08661417323	3.0534351145			0.788094054261
ECB_00393	ppiD	147	M	16	0.0	34.0	0.0	29.0			1.0		0.0	36.0	0.0	25.0			1.0		5.0	28.0	9.0	24.0			0.366963072883	0.47619047619	R.YNGILNQMGM[+16]TADQYAQALR.N	190.0	103.0	87.0	14.0	5.0	9.0	7.36842105263	4.85436893204	10.3448275862			0.788987690961
ECB_03751	yihI	162	M	16	0.0	43.0	1.0	24.0			0.367647058824	0.0	0.0	15.0	0.0	8.0			1.0		1.0	23.0	1.0	21.0			1.0	0.913043478261	K.LGLSYDDDEEEEEDEKQEDM[+16]MR.L	137.0	82.0	55.0	3.0	1.0	2.0	2.1897810219	1.21951219512	3.63636363636			0.789215686275
ECB_01748	gapA	119	M	16	0.0	38.0	0.0	2.0			1.0		0.0	44.0	0.0	26.0			1.0		7.0	85.0	15.0	114.0			0.369727017236	0.625882352941	K.KVVM[+16]TGPSKDNTPMFVK.G,K.VVM[+16]TGPSKDNTPMFVK.G	331.0	174.0	157.0	22.0	7.0	15.0	6.64652567976	4.02298850575	9.55414012739			0.789909005745
ECB_02609	cysJ	457	M	16	0.0	9.0	0.0	1.0			1.0		0.0	22.0	0.0	0.0			1.0		13.0	27.0	19.0	25.0			0.371833895392	0.633528265107	R.LPANPETPVIM[+16]IGPGTGIAPFR.A	116.0	71.0	45.0	32.0	13.0	19.0	27.5862068966	18.3098591549	42.2222222222			0.790611298464
ECB_00002	thrA	317	M	16	0.0	34.0	0.0	44.0			1.0		0.0	32.0	0.0	33.0			1.0		4.0	23.0	10.0	30.0			0.372637047301	0.521739130435	K.GISNLNNMAM[+16]FSVSGPGMK.G	210.0	93.0	117.0	14.0	4.0	10.0	6.66666666667	4.30107526882	8.54700854701			0.790879015767
ECB_03801	pfkA	17	M	16	0.0	51.0	0.0	64.0			1.0		0.0	57.0	0.0	59.0			1.0		10.0	37.0	4.0	31.0			0.374308749635	2.09459459459	K.IGVLTSGGDAPGM[+16]NAAIR.G	313.0	155.0	158.0	14.0	10.0	4.0	4.47284345048	6.45161290323	2.53164556962			0.791436249878
ECB_00113	aceE	702	M	16	0.0	18.0	0.0	16.0			1.0		0.0	0.0	0.0	1.0			1.0		1.0	14.0	0.0	25.0			0.375	inf	K.QENVYYYITTLNENYHMPAM[+16]PEGAEEGIR.K	75.0	33.0	42.0	1.0	1.0	0.0	1.33333333333	3.0303030303	0.0			0.791666666667
ECB_01683	pheS	260	M	16	0.0	38.0	0.0	55.0			1.0		0.0	7.0	0.0	29.0			1.0		1.0	31.0	4.0	37.0			0.377206924959	0.298387096774	R.FRPSYFPFTEPSAEVDVM[+16]GK.N	202.0	77.0	125.0	5.0	1.0	4.0	2.47524752475	1.2987012987	3.2			0.79240230832
ECB_01800	htpX	93	M	16	0.0	1.0	0.0	0.0			1.0		0.0	0.0	0.0	0.0			1.0		1.0	7.0	1.0	1.0			0.377777777778	0.142857142857	R.QAGIAM[+16]PQVAIYHAPDINAFATGAR.R	11.0	9.0	2.0	2.0	1.0	1.0	18.1818181818	11.1111111111	50.0			0.792592592593
ECB_03863	rpoB	1232	M	16	0.0	70.0	0.0	86.0			1.0		0.0	50.0	0.0	84.0			1.0		4.0	50.0	1.0	42.0			0.378425843618	3.36	R.TGEQFERPVTVGYMYM[+16]LK.L	387.0	174.0	213.0	5.0	4.0	1.0	1.29198966408	2.29885057471	0.469483568075			0.792808614539
ECB_00684	sdhB	107	M	16	0.0	9.0	0.0	15.0			1.0		1.0	10.0	0.0	18.0			0.379310344828	inf	0.0	9.0	2.0	30.0			1.0	0.0	R.DLVVDM[+16]GQFYAQYEK.I	94.0	29.0	65.0	3.0	1.0	2.0	3.1914893617	3.44827586207	3.07692307692			0.793103448276
ECB_03841	ppc	753	M	16	0.0	4.0	0.0	1.0			1.0		0.0	0.0	0.0	1.0			1.0		1.0	15.0	0.0	26.0			0.380952380952	inf	K.VVEDGKQSELEAM[+16]CR.D	48.0	20.0	28.0	1.0	1.0	0.0	2.08333333333	5.0	0.0			0.793650793651
ECB_02900	mdaB	160	M	16	0.0	28.0	0.0	31.0			1.0		0.0	21.0	0.0	20.0			1.0		8.0	13.0	12.0	11.0			0.381511459246	0.564102564103	K.ANQFLGM[+16]EPLPTFIANDVIK.M	144.0	70.0	74.0	20.0	8.0	12.0	13.8888888889	11.4285714286	16.2162162162			0.793837153082
ECB_03395	dppA	287	M	16	6.0	71.0	4.0	79.0			0.523121063905	1.66901408451	3.0	58.0	2.0	58.0			1.0	1.5	19.0	58.0	23.0	77.0			0.859231653223	1.09670164918	K.SINLMEM[+16]PGLNVGYLSYNVQK.K	458.0	215.0	243.0	57.0	28.0	29.0	12.4454148472	13.023255814	11.9341563786			0.794117572376
ECB_03555	ilvB	245	M	16	0.0	22.0	0.0	22.0			1.0		0.0	24.0	0.0	15.0			1.0		1.0	17.0	0.0	29.0			0.382978723404	inf	K.AQLPTTMTLM[+16]ALGMLPK.A	130.0	64.0	66.0	1.0	1.0	0.0	0.769230769231	1.5625	0.0			0.794326241135
ECB_00002	thrA	406	M	16	0.0	10.0	0.0	8.0			1.0		0.0	23.0	0.0	10.0			1.0		0.0	30.0	1.0	18.0			0.387755102041	0.0	R.LAIISVVGDGM[+16]R.T	100.0	63.0	37.0	1.0	0.0	1.0	1.0	0.0	2.7027027027			0.795918367347
ECB_03146	rpoA	205	M	16	0.0	67.0	0.0	29.0			1.0		0.0	36.0	0.0	16.0			1.0		0.0	47.0	1.0	29.0			0.38961038961	0.0	R.TDLDKLVIEM[+16]ETNGTIDPEEAIR.R	225.0	150.0	75.0	1.0	0.0	1.0	0.444444444444	0.0	1.33333333333			0.796536796537
ECB_01931	gnd	11	M	16	0.0	37.0	0.0	15.0			1.0		0.0	55.0	0.0	18.0			1.0		0.0	47.0	1.0	29.0			0.38961038961	0.0	M.SKQQIGVVGM[+16]AVMGR.N	202.0	139.0	63.0	1.0	0.0	1.0	0.49504950495	0.0	1.5873015873			0.796536796537
ECB_00911	serC	37	M	16	0.0	37.0	0.0	48.0			1.0		0.0	36.0	0.0	47.0			1.0		1.0	38.0	0.0	61.0			0.39	inf	R.DWNGLGTSVM[+16]EVSHR.G	268.0	112.0	156.0	1.0	1.0	0.0	0.373134328358	0.892857142857	0.0			0.796666666667
ECB_03253	hslO	145	M	16	0.0	11.0	0.0	9.0			1.0		0.0	0.0	0.0	31.0			1.0		13.0	9.0	12.0	16.0			0.393063750551	1.92592592593	R.YQGVVGLEGDTLAACLEDYFM[+16]R.S	101.0	33.0	68.0	25.0	13.0	12.0	24.7524752475	39.3939393939	17.6470588235			0.79768791685
ECB_00167	rpsB	49	M	16	0.0	41.0	0.0	18.0			1.0		0.0	31.0	0.0	18.0			1.0		4.0	45.0	1.0	34.0			0.395595026901	3.02222222222	K.TVPM[+16]FNEALAELNK.I	192.0	121.0	71.0	5.0	4.0	1.0	2.60416666667	3.30578512397	1.40845070423			0.798531675634
ECB_03828	katG	649	M	16	0.0	14.0	0.0	16.0			1.0		0.0	19.0	0.0	16.0			1.0		28.0	24.0	24.0	14.0			0.397117735028	0.680555555556	R.VGVLSNDFFVNLLDM[+16]R.Y	155.0	85.0	70.0	52.0	28.0	24.0	33.5483870968	32.9411764706	34.2857142857			0.799039245009
ECB_03038	argG	343	M	16	0.0	32.0	0.0	32.0			1.0		0.0	21.0	0.0	31.0			1.0		5.0	21.0	1.0	13.0			0.399004267425	3.09523809524	R.WFDSQALM[+16]LR.D	156.0	79.0	77.0	6.0	5.0	1.0	3.84615384615	6.32911392405	1.2987012987			0.799668089142
ECB_00002	thrA	586	M	16	0.0	62.0	0.0	60.0			1.0		0.0	48.0	0.0	61.0			1.0		2.0	53.0	4.0	39.0			0.399840621443	0.367924528302	K.ANTSSM[+16]DYYHLLR.H	329.0	165.0	164.0	6.0	2.0	4.0	1.82370820669	1.21212121212	2.43902439024			0.799946873814
ECB_01692	pfkB	258	M	16	0.0	45.0	0.0	63.0			1.0		1.0	52.0	0.0	79.0			0.401515151515	inf	0.0	24.0	1.0	44.0			1.0	0.0	K.SQSTVGAGDSM[+16]VGAMTLK.L	309.0	122.0	187.0	2.0	1.0	1.0	0.647249190939	0.819672131148	0.534759358289			0.800505050505
ECB_01692	pfkB	262	M	16	0.0	45.0	0.0	63.0			1.0		1.0	52.0	0.0	79.0			0.401515151515	inf	0.0	24.0	0.0	45.0			1.0		K.SQSTVGAGDSMVGAM[+16]TLK.L	309.0	122.0	187.0	1.0	1.0	0.0	0.323624595469	0.819672131148	0.0			0.800505050505
ECB_03269	malP	349	M	16	0.0	45.0	0.0	70.0			1.0		0.0	40.0	0.0	57.0			1.0		5.0	79.0	8.0	75.0			0.403325008535	0.59335443038	K.TFAYTNHTLM[+16]PEALER.W	379.0	169.0	210.0	13.0	5.0	8.0	3.43007915567	2.95857988166	3.80952380952			0.801108336178
ECB_03168	rplB	132	M	16	0.0	133.0	0.0	81.0			1.0		0.0	72.0	0.0	58.0			1.0		0.0	121.0	1.0	81.0			0.403940886699	0.0	K.AGDQIQSGVDAAIKPGNTLPM[+16]R.N	547.0	326.0	221.0	1.0	0.0	1.0	0.18281535649	0.0	0.452488687783			0.8013136289
ECB_00680	gltA	202	M	16	0.0	4.0	0.0	3.0			1.0		0.0	0.0	0.0	4.0			1.0		1.0	3.0	1.0	13.0			0.40522875817	4.33333333333	R.NDLSYAGNFLNMM[+16]FSTPCEPYEVNPILER.A	29.0	8.0	21.0	2.0	1.0	1.0	6.89655172414	12.5	4.7619047619			0.80174291939
ECB_00074	leuC	326	M	16	0.0	37.0	0.0	40.0			1.0		0.0	26.0	0.0	11.0			1.0		2.0	39.0	4.0	31.0			0.405242061827	0.397435897436	K.ALAYM[+16]GLKPGIPLTEVAIDK.V,K.ALAYM[+16]GLKPGIPLTEVAIDKVFIGSCTNSR.I	190.0	104.0	86.0	6.0	2.0	4.0	3.15789473684	1.92307692308	4.6511627907			0.801747353942
ECB_03616	atpD	276	M	16	7.0	19.0	0.0	5.0			0.562229637869	inf	3.0	50.0	0.0	13.0			1.0	inf	16.0	48.0	19.0	51.0			0.845176124139	0.894736842105	R.MPSAVGYQPTLAEEM[+16]GVLQER.I	231.0	143.0	88.0	45.0	26.0	19.0	19.4805194805	18.1818181818	21.5909090909			0.802468587336
ECB_01215	adhE	558	M	16	0.0	25.0	0.0	18.0			1.0		0.0	3.0	0.0	10.0			1.0		1.0	6.0	0.0	10.0			0.411764705882	inf	K.IMWVM[+16]YEHPETHFEELALR.F	73.0	35.0	38.0	1.0	1.0	0.0	1.3698630137	2.85714285714	0.0			0.803921568627
ECB_03856	tufB	113	M	16	0.0	2036.0	0.0	2367.0			1.0		0.0	1160.0	0.0	1976.0			1.0		13.0	1357.0	11.0	1650.0			0.414490663036	1.43699336772	K.NMITGAAQMDGAILVVAATDGPM[+16]PQTR.E	10570.0	4566.0	6004.0	24.0	13.0	11.0	0.227057710501	0.284713096802	0.183211192538			0.804830221012
ECB_03618	atpA	439	M	16	0.0	89.0	0.0	120.0			1.0		0.0	79.0	0.0	90.0			1.0		17.0	82.0	11.0	77.0			0.416403768791	1.4512195122	K.QYAPM[+16]SVAQQSLVLFAAER.G	565.0	267.0	298.0	28.0	17.0	11.0	4.95575221239	6.3670411985	3.69127516779			0.80546792293
ECB_02399	guaA	276	M	16	0.0	19.0	0.0	23.0			1.0		0.0	5.0	0.0	6.0			1.0		4.0	24.0	2.0	27.0			0.42272275887	2.25	R.LNEAEQVLDM[+16]FGDHFGLNIVHVPAEDR.F	110.0	52.0	58.0	6.0	4.0	2.0	5.45454545455	7.69230769231	3.44827586207			0.807574252957
ECB_02211	nuoC	488	M	16	0.0	27.0	0.0	35.0			1.0		0.0	29.0	0.0	28.0			1.0		3.0	22.0	4.0	14.0			0.427407375731	0.477272727273	R.ILEQCLNNM[+16]PEGPFK.A	162.0	81.0	81.0	7.0	3.0	4.0	4.32098765432	3.7037037037	4.93827160494			0.80913579191
ECB_00089	murD	407	M	16	0.0	10.0	0.0	12.0			1.0		0.0	8.0	0.0	4.0			1.0		2.0	2.0	3.0	0.0			0.428571428571	0.0	R.VQPGDM[+16]VLLSPACASLDQFK.N	41.0	22.0	19.0	5.0	2.0	3.0	12.1951219512	9.09090909091	15.7894736842			0.809523809524
ECB_01873	ftn	109	M	16	0.0	1.0	0.0	9.0			1.0		0.0	0.0	0.0	0.0			1.0		0.0	3.0	2.0	2.0			0.428571428571	0.0	K.INELAHAAM[+16]TNQDYPTFNFLQWYVSEQHEEEK.L	17.0	4.0	13.0	2.0	0.0	2.0	11.7647058824	0.0	15.3846153846			0.809523809524
ECB_02306	gltX	421	M	16	0.0	53.0	0.0	36.0			1.0		0.0	17.0	0.0	12.0			1.0		2.0	35.0	4.0	32.0			0.429678128329	0.457142857143	R.DKLAAITDWTAENVHHAIQATADELEVGM[+16]GK.V,K.LAAITDWTAENVHHAIQATADELEVGM[+16]GK.V	191.0	107.0	84.0	6.0	2.0	4.0	3.14136125654	1.8691588785	4.7619047619			0.809892709443
ECB_00113	aceE	92	M	16	0.0	33.0	0.0	4.0			1.0		0.0	35.0	0.0	12.0			1.0		2.0	32.0	5.0	31.0			0.42974092747	0.3875	R.WNAIM[+16]TVLR.A	154.0	102.0	52.0	7.0	2.0	5.0	4.54545454545	1.96078431373	9.61538461538			0.80991364249
ECB_03309	livJ	34	M	16	0.0	44.0	0.0	64.0			1.0		0.0	5.0	0.0	10.0			1.0		1.0	17.0	9.0	45.0			0.433609540257	0.294117647059	K.VAVVGAM[+16]SGPVAQYGDQEFTGAEQAVADINAK.G	195.0	67.0	128.0	10.0	1.0	9.0	5.12820512821	1.49253731343	7.03125			0.811203180086
ECB_03344	uspA	104	M	16	0.0	24.0	0.0	72.0			1.0		0.0	17.0	0.0	22.0			1.0		2.0	31.0	5.0	32.0			0.434180660733	0.412903225806	K.KYDM[+16]DLVVCGHHQDFWSK.L	205.0	74.0	131.0	7.0	2.0	5.0	3.41463414634	2.7027027027	3.81679389313			0.811393553578
ECB_02400	guaB	44	M	16	0.0	56.0	0.0	66.0			1.0		0.0	62.0	0.0	57.0			1.0		0.0	39.0	1.0	29.0			0.434782608696	0.0	R.LNIPM[+16]LSAAMDTVTEAR.L	310.0	157.0	153.0	1.0	0.0	1.0	0.322580645161	0.0	0.653594771242			0.811594202899
ECB_01645	pykF	241	M	16	0.0	29.0	0.0	34.0			1.0		0.0	28.0	0.0	29.0			1.0		24.0	37.0	17.0	38.0			0.436964073883	1.44992050874	K.IENQEGLNNFDEILEASDGIM[+16]VAR.G	236.0	118.0	118.0	41.0	24.0	17.0	17.3728813559	20.3389830508	14.406779661			0.812321357961
ECB_04013	groEL	267	M	16	0.0	0.0	0.0	0.0			1.0		0.0	0.0	0.0	0.0			1.0		0.0	9.0	1.0	6.0			0.4375	0.0	K.AGKPLLIIAEDVEGEALATLVVNTM[+16]R.G	16.0	9.0	7.0	1.0	0.0	1.0	6.25	0.0	14.2857142857			0.8125
ECB_03841	ppc	476	M	16	0.0	39.0	0.0	58.0			1.0		0.0	40.0	0.0	53.0			1.0		5.0	35.0	2.0	32.0			0.44149570302	2.28571428571	R.EVLDTCQVIAEAPQGSIAAYVISM[+16]AK.T	264.0	119.0	145.0	7.0	5.0	2.0	2.65151515152	4.20168067227	1.37931034483			0.813831901007
ECB_03863	rpoB	488	M	16	0.0	56.0	0.0	31.0			1.0		0.0	28.0	0.0	18.0			1.0		8.0	28.0	13.0	27.0			0.441679092856	0.593406593407	R.LSLGDLDTLM[+16]PQDMINAKPISAAVK.E	209.0	120.0	89.0	21.0	8.0	13.0	10.04784689	6.66666666667	14.606741573			0.813893030952
ECB_02777	gshB	165	M	16	0.0	33.0	0.0	37.0			1.0		0.0	35.0	0.0	28.0			1.0		0.0	40.0	1.0	31.0			0.444444444444	0.0	K.HSDIILKPLDGM[+16]GGASIFR.V	205.0	108.0	97.0	1.0	0.0	1.0	0.487804878049	0.0	1.03092783505			0.814814814815
ECB_03031	pnp	392	M	16	0.0	32.0	0.0	30.0			1.0		1.0	19.0	0.0	25.0			0.444444444444	inf	1.0	9.0	2.0	11.0			1.0	0.611111111111	R.DAQVLDELM[+16]GER.T	130.0	62.0	68.0	4.0	2.0	2.0	3.07692307692	3.22580645161	2.94117647059			0.814814814815
ECB_01190	kdsA	187	M	16	0.0	17.0	0.0	8.0			1.0		0.0	4.0	0.0	21.0			1.0		3.0	5.0	1.0	0.0			0.444444444444	0.0	R.GANFGYDNLVVDMLGFSIM[+16]K.K	59.0	29.0	30.0	4.0	3.0	1.0	6.77966101695	10.3448275862	3.33333333333			0.814814814815
ECB_02608	cysI	151	M	16	0.0	31.0	0.0	30.0			1.0		0.0	10.0	0.0	8.0			1.0		0.0	30.0	1.0	23.0			0.444444444444	0.0	K.NVKPVHQMLHSVGLDALATANDM[+16]NR.N	133.0	71.0	62.0	1.0	0.0	1.0	0.751879699248	0.0	1.61290322581			0.814814814815
ECB_02316	ptsI	469	M	16	0.0	47.0	0.0	52.0			1.0		0.0	18.0	0.0	23.0			1.0		0.0	44.0	1.0	35.0			0.45	0.0	R.GNDM[+16]ISHLYQPMSPSVLNLIK.Q	220.0	109.0	111.0	1.0	0.0	1.0	0.454545454545	0.0	0.900900900901			0.816666666667
ECB_02082	folE	61	M	16	0.0	53.0	0.0	43.0			1.0		0.0	16.0	0.0	34.0			1.0		1.0	17.0	0.0	22.0			0.45	inf	K.SLIAGHMTEIMQLLNLDLADDSLM[+16]ETPHR.I,R.KSLIAGHMTEIMQLLNLDLADDSLM[+16]ETPHR.I	186.0	87.0	99.0	1.0	1.0	0.0	0.537634408602	1.14942528736	0.0			0.816666666667
ECB_00114	aceF	386	M	16	0.0	83.0	0.0	104.0			1.0		0.0	52.0	0.0	78.0			1.0		0.0	51.0	1.0	41.0			0.451612903226	0.0	R.AEAAPAATGGGIPGM[+16]LPWPK.V	410.0	186.0	224.0	1.0	0.0	1.0	0.243902439024	0.0	0.446428571429			0.817204301075
ECB_00148	mrcB	609	M	16	0.0	4.0	0.0	0.0			1.0		0.0	0.0	0.0	0.0			1.0		0.0	23.0	1.0	18.0			0.452380952381	0.0	K.DQLHPVPAM[+16]LLGALNLTPIEVAQAFQTIASGGNR.A	46.0	27.0	19.0	1.0	0.0	1.0	2.17391304348	0.0	5.26315789474			0.81746031746
ECB_00166	map	27	M	16	0.0	25.0	0.0	20.0			1.0		0.0	19.0	0.0	11.0			1.0		3.0	33.0	5.0	25.0			0.452452414753	0.454545454545	R.LAAEVLEM[+16]IEPYVKPGVSTGELDR.I	141.0	80.0	61.0	8.0	3.0	5.0	5.67375886525	3.75	8.19672131148			0.817484138251
ECB_02316	ptsI	345	M	16	0.0	93.0	0.0	97.0			1.0		0.0	71.0	0.0	67.0			1.0		1.0	64.0	0.0	78.0			0.454545454545	inf	R.TMDIGGDKELPYM[+16]NFPK.E	471.0	229.0	242.0	1.0	1.0	0.0	0.212314225053	0.436681222707	0.0			0.818181818182
ECB_00875	ltaE	294	M	16	0.0	25.0	0.0	12.0			1.0		0.0	30.0	0.0	8.0			1.0		0.0	12.0	1.0	9.0			0.454545454545	0.0	R.VGEENAAALGEYM[+16]K.A	97.0	67.0	30.0	1.0	0.0	1.0	1.03092783505	0.0	3.33333333333			0.818181818182
ECB_00934	asnC	380	M	16	0.0	51.0	0.0	56.0			1.0		0.0	44.0	0.0	36.0			1.0		5.0	38.0	2.0	32.0			0.454920529758	2.10526315789	K.TVAAM[+16]DVLAPGIGEIIGGSQR.E	264.0	138.0	126.0	7.0	5.0	2.0	2.65151515152	3.6231884058	1.5873015873			0.818306843253
ECB_01730	gdhA	406	M	16	0.0	38.0	0.0	40.0			1.0		0.0	7.0	0.0	8.0			1.0		0.0	56.0	1.0	46.0			0.456310679612	0.0	R.LHHIM[+16]LDIHHACVEHGGEGEQTNYVQGANIAGFVK.V	196.0	101.0	95.0	1.0	0.0	1.0	0.510204081633	0.0	1.05263157895			0.818770226537
ECB_02502	grpE	19	M	16	0.0	10.0	0.0	13.0			1.0		0.0	0.0	0.0	0.0			1.0		1.0	48.0	0.0	58.0			0.457943925234	inf	K.TPEGQAPEEIIM[+16]DQHEEIEAVEPEASAEQVDPR.D	130.0	59.0	71.0	1.0	1.0	0.0	0.769230769231	1.69491525424	0.0			0.819314641745
ECB_02386	yfgC	81	M	16	0.0	20.0	0.0	10.0			1.0		0.0	16.0	0.0	5.0			1.0		0.0	20.0	1.0	16.0			0.459459459459	0.0	R.GSAPLINDPLLTQYINSLGM[+16]R.L	88.0	56.0	32.0	1.0	0.0	1.0	1.13636363636	0.0	3.125			0.81981981982
ECB_02765	tktA	126	M	16	0.0	121.0	0.0	149.0			1.0		1.0	75.0	0.0	89.0			0.460606060606	inf	12.0	57.0	14.0	69.0			1.0	1.03759398496	K.TPGHPEVGYTAGVETTTGPLGQGIANAVGM[+16]AIAEK.T	587.0	266.0	321.0	27.0	13.0	14.0	4.5996592845	4.88721804511	4.36137071651			0.820202020202
ECB_03138	fmt	236	M	16	0.0	15.0	0.0	17.0			1.0		0.0	12.0	0.0	17.0			1.0		1.0	11.0	0.0	14.0			0.461538461538	inf	R.AFNPWPM[+16]SWLEIEGQPVK.V	87.0	39.0	48.0	1.0	1.0	0.0	1.14942528736	2.5641025641	0.0			0.820512820513
ECB_00680	gltA	201	M	16	0.0	4.0	0.0	3.0			1.0		0.0	0.0	0.0	3.0			1.0		1.0	5.0	0.0	7.0			0.461538461538	inf	R.NDLSYAGNFLNM[+16]MFSTPCEPYEVNPILER.A	23.0	10.0	13.0	1.0	1.0	0.0	4.34782608696	10.0	0.0			0.820512820513
ECB_01221	oppF	105	M	16	0.0	6.0	0.0	14.0			1.0		0.0	6.0	0.0	9.0			1.0		0.0	14.0	1.0	11.0			0.461538461538	0.0	R.SDIQM[+16]IFQDPLASLNPR.M	61.0	26.0	35.0	1.0	0.0	1.0	1.6393442623	0.0	2.85714285714			0.820512820513
ECB_02222	pta	632	M	16	0.0	38.0	0.0	58.0			1.0		0.0	37.0	0.0	43.0			1.0		2.0	12.0	8.0	22.0			0.461805006705	0.458333333333	K.RPDLMIDGPLQYDAAVM[+16]ADVAK.S	220.0	89.0	131.0	10.0	2.0	8.0	4.54545454545	2.24719101124	6.10687022901			0.820601668902
ECB_01837	aspS	476	M	16	0.0	52.0	0.0	50.0			1.0		0.0	52.0	0.0	47.0			1.0		2.0	36.0	6.0	48.0			0.462585677492	0.444444444444	K.AAPENAVANAYDM[+16]VINGYEVGGGSVR.I	293.0	142.0	151.0	8.0	2.0	6.0	2.73037542662	1.40845070423	3.97350993377			0.820861892497
ECB_02158	ubiG	86	M	16	0.0	20.0	1.0	23.0			1.0	0.0	0.0	26.0	0.0	21.0			1.0		1.0	12.0	0.0	15.0			0.464285714286	inf	R.EGATVTGLDM[+16]GFEPLQVAK.L	119.0	59.0	60.0	2.0	1.0	1.0	1.68067226891	1.69491525424	1.66666666667			0.821428571429
ECB_00383	cyoA	248	M	16	0.0	15.0	0.0	0.0			1.0		1.0	26.0	0.0	24.0			1.0	inf	4.0	46.0	4.0	82.0			0.465215779716	1.78260869565	K.QSPNSMSDM[+16]AAFEK.L	202.0	92.0	110.0	9.0	5.0	4.0	4.45544554455	5.4347826087	3.63636363636			0.821738593239
ECB_03652	ilvC	364	M	16	0.0	59.0	0.0	48.0			1.0		0.0	45.0	0.0	24.0			1.0		13.0	42.0	8.0	40.0			0.465528896471	1.54761904762	K.IGEQEYFDKGVLMIAM[+16]VK.A	279.0	159.0	120.0	21.0	13.0	8.0	7.52688172043	8.17610062893	6.66666666667			0.82184296549
ECB_00027	rpsT	54	M	16	84.0	52.0	0.0	0.0			1.0		175.0	83.0	40.0	20.0			0.878964636679	1.05421686747	10.0	71.0	5.0	52.0			0.587382799071	1.46478873239	K.AFNEM[+16]QPIVDR.Q	592.0	475.0	117.0	314.0	269.0	45.0	53.0405405405	56.6315789474	38.4615384615			0.822115811917
ECB_00114	aceF	422	M	16	0.0	12.0	0.0	18.0			1.0		0.0	8.0	0.0	3.0			1.0		0.0	24.0	1.0	20.0			0.466666666667	0.0	R.NWVM[+16]IPHVTHFDKTDITELEAFRK.Q	86.0	44.0	42.0	1.0	0.0	1.0	1.16279069767	0.0	2.38095238095			0.822222222222
ECB_02248	fabB	386	M	16	0.0	39.0	0.0	34.0			1.0		0.0	14.0	0.0	19.0			1.0		0.0	16.0	1.0	13.0			0.466666666667	0.0	R.ELTTVM[+16]SNSFGFGGTNATLVMR.K	136.0	69.0	67.0	1.0	0.0	1.0	0.735294117647	0.0	1.49253731343			0.822222222222
ECB_00117	acnB	711	M	16	0.0	23.0	0.0	6.0			1.0		0.0	13.0	0.0	1.0			1.0		0.0	16.0	1.0	13.0			0.466666666667	0.0	K.IDEVFIGSCM[+16]TNIGHFR.A	73.0	52.0	21.0	1.0	0.0	1.0	1.3698630137	0.0	4.7619047619			0.822222222222
ECB_03913	plsB	556	M	16	0.0	20.0	0.0	33.0			1.0		0.0	25.0	0.0	35.0			1.0		0.0	8.0	1.0	6.0			0.466666666667	0.0	R.EQLTEQLNCYLDLM[+16]R.N	128.0	53.0	75.0	1.0	0.0	1.0	0.78125	0.0	1.33333333333			0.822222222222
ECB_01182	prsA	222	M	16	1.0	67.0	0.0	77.0			0.468965517241	inf	0.0	50.0	0.0	51.0			1.0		1.0	31.0	2.0	53.0			1.0	0.854838709677	R.DCVLVDDM[+16]IDTGGTLCK.A	333.0	150.0	183.0	4.0	2.0	2.0	1.2012012012	1.33333333333	1.09289617486			0.822988505747
ECB_02723	prfB	73	M	16	0.0	16.0	0.0	1.0			1.0		0.0	19.0	0.0	15.0			1.0		0.0	19.0	1.0	16.0			0.472222222222	0.0	R.SSLEAVVDTLDQM[+16]K.Q	87.0	54.0	33.0	1.0	0.0	1.0	1.14942528736	0.0	3.0303030303			0.824074074074
ECB_01088	fabD	88	M	16	0.0	18.0	0.0	11.0			1.0		0.0	20.0	0.0	0.0			1.0		1.0	51.0	0.0	58.0			0.472727272727	inf	K.APAMM[+16]AGHSLGEYSALVCAGVIDFADAVR.L	159.0	90.0	69.0	1.0	1.0	0.0	0.62893081761	1.11111111111	0.0			0.824242424242
ECB_01687	infC	106	M	16	2.0	66.0	4.0	98.0			1.0	0.742424242424	6.0	78.0	2.0	55.0			0.473833987191	2.11538461538	1.0	62.0	1.0	85.0			1.0	1.37096774194	R.EMAHQQIGM[+16]EVLNR.V,R.GREMAHQQIGM[+16]EVLNR.V	460.0	215.0	245.0	16.0	9.0	7.0	3.47826086957	4.18604651163	2.85714285714			0.824611329064
ECB_03038	argG	275	M	16	0.0	4.0	0.0	7.0			1.0		0.0	5.0	0.0	1.0			1.0		0.0	21.0	1.0	18.0			0.475	0.0	R.HGLGM[+16]SDQIENR.I	57.0	30.0	27.0	1.0	0.0	1.0	1.75438596491	0.0	3.7037037037			0.825
ECB_00709	galM	26	M	16	0.0	0.0	0.0	0.0			1.0		0.0	0.0	0.0	1.0			1.0		0.0	8.0	2.0	8.0			0.477124183007	0.0	R.NNAGM[+16]VVTLMDWGATLLSAR.I	19.0	8.0	11.0	2.0	0.0	2.0	10.5263157895	0.0	18.1818181818			0.825708061002
ECB_00153	hemL	120	M	16	0.0	0.0	0.0	4.0			1.0		0.0	1.0	0.0	21.0			1.0		0.0	23.0	1.0	20.0			0.477272727273	0.0	R.MVNSGTEATM[+16]SAIR.L	70.0	24.0	46.0	1.0	0.0	1.0	1.42857142857	0.0	2.17391304348			0.825757575758
ECB_03555	ilvB	81	M	16	0.0	18.0	0.0	27.0			1.0		0.0	14.0	0.0	15.0			1.0		0.0	35.0	1.0	31.0			0.477611940299	0.0	R.TDGKPAVCM[+16]ACSGPGATNLVTAIADAR.L	141.0	67.0	74.0	1.0	0.0	1.0	0.709219858156	0.0	1.35135135135			0.825870646766
ECB_02391	purM	304	M	16	0.0	13.0	0.0	4.0			1.0		1.0	10.0	0.0	12.0			0.478260869565	inf	5.0	27.0	0.0	5.0			1.0	inf	R.TFNCGVGM[+16]IIALPAPEVDK.A	77.0	56.0	21.0	6.0	6.0	0.0	7.79220779221	10.7142857143	0.0			0.826086956522
ECB_01129	purB	393	M	16	0.0	10.0	0.0	10.0			1.0		0.0	3.0	0.0	0.0			1.0		1.0	23.0	0.0	26.0			0.48	inf	R.DHLLDELDHNWEVLAEPIQTVM[+16]R.R	73.0	37.0	36.0	1.0	1.0	0.0	1.3698630137	2.7027027027	0.0			0.826666666667
ECB_01847	argS	412	M	16	1.0	5.0	0.0	1.0			1.0	inf	0.0	2.0	0.0	0.0			1.0		0.0	30.0	1.0	27.0			0.48275862069	0.0	R.LVAEKNPDM[+16]PADELEK.L	67.0	38.0	29.0	2.0	1.0	1.0	2.98507462687	2.63157894737	3.44827586207			0.827586206897
ECB_01097	ptsG	401	M	16	0.0	11.0	0.0	18.0			1.0		1.0	15.0	0.0	17.0			0.484848484848	inf	0.0	23.0	1.0	26.0			1.0	0.0	K.ATGTSEM[+16]APALVAAFGGK.E	112.0	50.0	62.0	2.0	1.0	1.0	1.78571428571	2.0	1.61290322581			0.828282828283
ECB_02221	ackA	340	M	16	0.0	32.0	0.0	18.0			1.0		0.0	35.0	0.0	7.0			1.0		2.0	7.0	0.0	6.0			0.485714285714	inf	R.LDAVVFTGGIGENAAM[+16]VR.E	107.0	76.0	31.0	2.0	2.0	0.0	1.8691588785	2.63157894737	0.0			0.828571428571
ECB_00089	murD	391	M	16	0.0	15.0	0.0	18.0			1.0		0.0	2.0	0.0	10.0			1.0		0.0	9.0	2.0	10.0			0.485714285714	0.0	R.DGAQLAALRPEVAEQTETM[+16]EQAMR.L	66.0	26.0	40.0	2.0	0.0	2.0	3.0303030303	0.0	5.0			0.828571428571
ECB_03307	livK	119	M	16	0.0	0.0	0.0	1.0			1.0		0.0	0.0	0.0	0.0			1.0		0.0	11.0	2.0	12.0			0.486666666667	0.0	K.YVIGHLCSSSTQPASDIYEDEGILM[+16]ISPGATNPELTQR.G	26.0	11.0	15.0	2.0	0.0	2.0	7.69230769231	0.0	13.3333333333			0.828888888889
ECB_02370	dapA	1	M	16	0.0	25.0	0.0	17.0			1.0		2.0	18.0	0.0	19.0			0.487179487179	inf	0.0	18.0	0.0	14.0			1.0		.M[+16]FTGSIVAIVTPMDEK.G	113.0	63.0	50.0	2.0	2.0	0.0	1.76991150442	3.1746031746	0.0			0.82905982906
ECB_00768	ybiC	52	M	16	0.0	7.0	0.0	4.0			1.0		0.0	9.0	0.0	5.0			1.0		0.0	23.0	1.0	21.0			0.488888888889	0.0	K.LVADHLIAANLAGHDSHGIGM[+16]IPSYVR.S	70.0	39.0	31.0	1.0	0.0	1.0	1.42857142857	0.0	3.22580645161			0.82962962963
ECB_01837	aspS	270	M	16	0.0	29.0	0.0	32.0			1.0		0.0	33.0	0.0	36.0			1.0		7.0	19.0	3.0	15.0			0.488925591562	1.84210526316	K.GVDLGDFPVM[+16]TFAEAER.R	174.0	88.0	86.0	10.0	7.0	3.0	5.74712643678	7.95454545455	3.48837209302			0.829641863854
ECB_02221	ackA	240	M	16	1.0	44.0	0.0	47.0			0.489130434783	inf	0.0	41.0	0.0	45.0			1.0		12.0	51.0	13.0	55.0			1.0	0.995475113122	K.CVDTSMGLTPLEGLVM[+16]GTR.S	309.0	149.0	160.0	26.0	13.0	13.0	8.4142394822	8.72483221477	8.125			0.829710144928
ECB_03238	rpe	195	M	16	0.0	17.0	0.0	29.0			1.0		0.0	14.0	0.0	8.0			1.0		0.0	25.0	1.0	23.0			0.489795918367	0.0	K.VNNIGEIAAAGADM[+16]FVAGSAIFDQPDYKK.V	117.0	56.0	61.0	1.0	0.0	1.0	0.854700854701	0.0	1.6393442623			0.829931972789
ECB_00099	secA	810	M	16	0.0	16.0	0.0	15.0			1.0		0.0	16.0	0.0	13.0			1.0		2.0	16.0	0.0	14.0			0.491935483871	inf	R.ESFSM[+16]FAAMLESLK.Y	92.0	50.0	42.0	2.0	2.0	0.0	2.17391304348	4.0	0.0			0.83064516129
ECB_03809	fpr	202	M	16	0.0	30.0	0.0	34.0			1.0		0.0	36.0	0.0	28.0			1.0		0.0	19.0	2.0	21.0			0.492450638792	0.0	R.IPALIESGELESAIGLPM[+16]NK.E	170.0	85.0	85.0	2.0	0.0	2.0	1.17647058824	0.0	2.35294117647			0.830816879597
ECB_03804	tpiA	49	M	16	0.0	38.0	0.0	47.0			1.0		0.0	9.0	0.0	10.0			1.0		0.0	35.0	1.0	33.0			0.492753623188	0.0	K.ELAGVAGCAVAIAPPEMYIDM[+16]AKR.E	173.0	82.0	91.0	1.0	0.0	1.0	0.578034682081	0.0	1.0989010989			0.830917874396
ECB_03804	tpiA	45	M	16	0.0	38.0	0.0	47.0			1.0		0.0	9.0	0.0	10.0			1.0		2.0	33.0	0.0	34.0			0.492753623188	inf	K.ELAGVAGCAVAIAPPEM[+16]YIDMAK.R,K.ELAGVAGCAVAIAPPEM[+16]YIDMAKR.E	173.0	82.0	91.0	2.0	2.0	0.0	1.15606936416	2.43902439024	0.0			0.830917874396
ECB_03845	argH	151	M	16	2.0	55.0	1.0	46.0			1.0	1.67272727273	0.0	20.0	0.0	10.0			1.0		2.0	35.0	0.0	35.0			0.493348982786	inf	R.QLQSALVETAQNNQDAVM[+16]PGYTHLQR.A	206.0	114.0	92.0	5.0	4.0	1.0	2.42718446602	3.50877192982	1.08695652174			0.831116327595
ECB_03170	rplD	188	M	16	0.0	36.0	0.0	29.0			1.0		0.0	21.0	0.0	14.0			1.0		0.0	28.0	2.0	30.0			0.493785310734	0.0	R.DATGIDPVSLIAFDKVVM[+16]TADAVK.Q	160.0	85.0	75.0	2.0	0.0	2.0	1.25	0.0	2.66666666667			0.831261770245
ECB_01088	fabD	132	M	16	0.0	11.0	0.0	18.0			1.0		0.0	3.0	0.0	9.0			1.0		0.0	36.0	2.0	37.0			0.494054054054	0.0	K.FMQEAVPEGTGAM[+16]AAIIGLDDASIAK.A	116.0	50.0	66.0	2.0	0.0	2.0	1.72413793103	0.0	3.0303030303			0.831351351351
ECB_02485	yfiO	111	M	16	0.0	51.0	0.0	66.0			1.0		0.0	30.0	0.0	39.0			1.0		0.0	22.0	2.0	25.0			0.494897959184	0.0	R.LNPTHPNIDYVMYM[+16]R.G	235.0	103.0	132.0	2.0	0.0	2.0	0.851063829787	0.0	1.51515151515			0.831632653061
ECB_01688	thrS	593	M	16	0.0	16.0	0.0	0.0			1.0		0.0	8.0	0.0	3.0			1.0		0.0	19.0	2.0	22.0			0.495016611296	0.0	R.RVPYM[+16]LVCGDKEVESGK.V	70.0	43.0	27.0	2.0	0.0	2.0	2.85714285714	0.0	7.40740740741			0.831672203765
ECB_01212	galU	273	M	16	0.0	33.0	0.0	27.0			1.0		2.0	30.0	0.0	27.0			0.495032144944	inf	0.0	19.0	0.0	23.0			1.0		K.LGYM[+16]QAFVEYGIR.H	161.0	84.0	77.0	2.0	2.0	0.0	1.24223602484	2.38095238095	0.0			0.831677381648
ECB_02765	tktA	33	M	16	0.0	42.0	0.0	59.0			1.0		0.0	41.0	0.0	48.0			1.0		1.0	51.0	0.0	53.0			0.495238095238	inf	K.SGHPGAPMGM[+16]ADIAEVLWR.D	295.0	135.0	160.0	1.0	1.0	0.0	0.338983050847	0.740740740741	0.0			0.831746031746
ECB_00178	fabZ	111	M	16	0.0	59.0	0.0	62.0			1.0		0.0	68.0	0.0	55.0			1.0		1.0	52.0	0.0	54.0			0.495327102804	inf	R.FKRPVVPGDQM[+16]IMEVTFEK.T	351.0	180.0	171.0	1.0	1.0	0.0	0.2849002849	0.555555555556	0.0			0.831775700935
ECB_02368	purC	86	M	16	0.0	92.0	0.0	52.0			1.0		0.0	73.0	0.0	71.0			1.0		0.0	54.0	2.0	56.0			0.496138996139	0.0	K.KLDM[+16]VPVECVVR.N	400.0	219.0	181.0	2.0	0.0	2.0	0.5	0.0	1.10497237569			0.832046332046
ECB_00113	aceE	195	M	16	3.0	35.0	3.0	30.0			1.0	0.857142857143	0.0	4.0	1.0	32.0			1.0	0.0	4.0	6.0	0.0	3.0			0.496503496503	inf	K.LMPEFWQFPTVSM[+16]GLGPIGAIYQAK.F	121.0	52.0	69.0	11.0	7.0	4.0	9.09090909091	13.4615384615	5.79710144928			0.832167832168
ECB_03841	ppc	175	M	16	0.0	58.0	0.0	28.0			1.0		0.0	30.0	0.0	41.0			1.0		0.0	46.0	2.0	51.0			0.497423211709	0.0	K.QLDNKDIADYEHNQLM[+16]R.R	256.0	134.0	122.0	2.0	0.0	2.0	0.78125	0.0	1.6393442623			0.832474403903
ECB_00915	rpsA	1	M	16	0.0	19.0	0.0	10.0			1.0		0.0	28.0	0.0	1.0			1.0		32.0	53.0	8.0	19.0			0.497592953247	1.43396226415	.M[+16]TESFAQLFEESLKEIETR.P,.M[+16]TESFAQLFEESLK.E,.M[+16]TESFAQLFEESLKEIETRPGSIVR.G	170.0	132.0	38.0	40.0	32.0	8.0	23.5294117647	24.2424242424	21.0526315789			0.832530984416
ECB_00037	carB	700	M	16	0.0	80.0	0.0	83.0			1.0		0.0	69.0	0.0	85.0			1.0		0.0	57.0	2.0	63.0			0.498035496545	0.0	K.LKQPANATVTAIEM[+16]AVEK.A	439.0	206.0	233.0	2.0	0.0	2.0	0.455580865604	0.0	0.858369098712			0.832678498848
ECB_00907	pflB	364	M	16	0.0	5.0	0.0	22.0			1.0		0.0	0.0	0.0	3.0			1.0		2.0	4.0	0.0	3.0			0.5	inf	R.FLNTLYTM[+16]GPSPEPNMTILWSEK.L	39.0	11.0	28.0	2.0	2.0	0.0	5.12820512821	18.1818181818	0.0			0.833333333333
ECB_02907	tolC	100	M	16	0.0	57.0	0.0	67.0			1.0		0.0	25.0	0.0	34.0			1.0		0.0	26.0	2.0	32.0			0.500564971751	0.0	R.DANGINSNATSASLQLTQSIFDM[+16]SK.W	243.0	108.0	135.0	2.0	0.0	2.0	0.82304526749	0.0	1.48148148148			0.83352165725
ECB_03616	atpD	194	M	16	0.0	97.0	0.0	142.0			1.0		0.0	58.0	0.0	30.0			1.0		0.0	89.0	2.0	103.0			0.500827947225	0.0	R.TREGNDFYHEM[+16]TDSNVIDK.V,R.EGNDFYHEM[+16]TDSNVIDK.V	521.0	244.0	277.0	2.0	0.0	2.0	0.383877159309	0.0	0.72202166065			0.833609315742
ECB_01178	ychF	203	M	16	0.0	12.0	0.0	8.0			1.0		0.0	1.0	0.0	1.0			1.0		2.0	29.0	0.0	23.0			0.501747030049	inf	R.YLSFLTLKPTM[+16]YIANVNEDGFENNPYLDQVR.E	76.0	44.0	32.0	2.0	2.0	0.0	2.63157894737	4.54545454545	0.0			0.833915676683
ECB_03844	argB	213	M	16	0.0	34.0	0.0	30.0			1.0		0.0	40.0	0.0	36.0			1.0		5.0	14.0	7.0	32.0			0.50233863725	1.63265306122	K.AEQLIEQGIITDGM[+16]IVK.V	198.0	93.0	105.0	12.0	5.0	7.0	6.06060606061	5.37634408602	6.66666666667			0.834112879083
ECB_00153	hemL	108	M	16	0.0	17.0	0.0	24.0			1.0		0.0	22.0	0.0	26.0			1.0		2.0	11.0	0.0	8.0			0.504761904762	inf	K.MAQLVTELVPTMDM[+16]VR.M	110.0	52.0	58.0	2.0	2.0	0.0	1.81818181818	3.84615384615	0.0			0.834920634921
ECB_03285	asd	18	M	16	0.0	8.0	0.0	0.0			1.0		1.0	20.0	0.0	10.0			1.0	inf	0.0	22.0	2.0	29.0			0.505079825835	0.0	R.GMVGSVLM[+16]QR.M	92.0	51.0	41.0	3.0	1.0	2.0	3.26086956522	1.96078431373	4.87804878049			0.835026608612
ECB_04013	groEL	111	M	16	0.0	0.0	0.0	1.0			1.0		0.0	10.0	0.0	22.0			1.0		0.0	41.0	2.0	53.0			0.50548245614	0.0	K.AVAAGM[+16]NPMDLKR.G	129.0	51.0	78.0	2.0	0.0	2.0	1.5503875969	0.0	2.5641025641			0.835160818713
ECB_00393	ppiD	175	M	16	0.0	38.0	0.0	35.0			1.0		0.0	15.0	0.0	15.0			1.0		2.0	37.0	0.0	28.0			0.506105834464	inf	R.NQLTTQQLINGVAGTDFM[+16]LK.G	170.0	92.0	78.0	2.0	2.0	0.0	1.17647058824	2.17391304348	0.0			0.835368611488
ECB_02502	grpE	119	M	16	0.0	51.0	0.0	38.0			1.0		0.0	55.0	0.0	36.0			1.0		0.0	31.0	2.0	43.0			0.510526315789	0.0	R.ALEVADKANPDMSAM[+16]VEGIELTLK.S	256.0	137.0	119.0	2.0	0.0	2.0	0.78125	0.0	1.68067226891			0.836842105263
ECB_00113	aceE	805	M	16	0.0	58.0	0.0	62.0			1.0		0.0	51.0	0.0	60.0			1.0		0.0	61.0	2.0	84.0			0.511135961234	0.0	R.VPYIAQVMNDAPAVASTDYM[+16]K.L	378.0	170.0	208.0	2.0	0.0	2.0	0.529100529101	0.0	0.961538461538			0.837045320411
ECB_03678	hemX	172	M	16	0.0	27.0	0.0	33.0			1.0		0.0	22.0	0.0	29.0			1.0		4.0	10.0	11.0	16.0			0.51185767662	0.581818181818	K.SADASLADM[+16]NDPSLITVR.R	152.0	63.0	89.0	15.0	4.0	11.0	9.86842105263	6.34920634921	12.3595505618			0.837285892207
ECB_00193	proS	441	M	16	0.0	44.0	0.0	48.0			1.0		0.0	53.0	0.0	22.0			1.0		2.0	34.0	0.0	24.0			0.51186440678	inf	K.ASVQGEDGRNQILTM[+16]GCYGIGVTR.V,R.NQILTM[+16]GCYGIGVTR.V	227.0	133.0	94.0	2.0	2.0	0.0	0.881057268722	1.5037593985	0.0			0.837288135593
ECB_00907	pflB	342	M	16	0.0	26.0	0.0	35.0			1.0		0.0	5.0	0.0	20.0			1.0		12.0	4.0	17.0	10.0			0.511981123195	1.76470588235	R.TPEYDELFSGDPIWATESIGGM[+16]GLDGR.T	129.0	47.0	82.0	29.0	12.0	17.0	22.480620155	25.5319148936	20.7317073171			0.837327041065
ECB_00934	asnC	111	M	16	0.0	21.0	0.0	27.0			1.0		1.0	26.0	0.0	27.0			1.0	inf	2.0	26.0	0.0	18.0			0.513043478261	inf	K.VEVAGWVEDPDTYPM[+16]AAK.R	148.0	76.0	72.0	3.0	3.0	0.0	2.02702702703	3.94736842105	0.0			0.83768115942
ECB_02362	yffB	102	M	16	0.0	2.0	0.0	0.0			1.0		0.0	1.0	0.0	2.0			1.0		0.0	4.0	2.0	6.0			0.515151515152	0.0	K.RPLLCVPGKPM[+16]LLGFSDSSYQQFFHEV.	17.0	7.0	10.0	2.0	0.0	2.0	11.7647058824	0.0	20.0			0.838383838384
ECB_03038	argG	197	M	16	0.0	6.0	0.0	1.0			1.0		0.0	0.0	0.0	0.0			1.0		2.0	24.0	0.0	16.0			0.516840882695	inf	K.AYSTDSNM[+16]LGATHEAK.D	49.0	32.0	17.0	2.0	2.0	0.0	4.08163265306	6.25	0.0			0.838946960898
ECB_01748	gapA	129	M	16	0.0	40.0	0.0	2.0			1.0		0.0	46.0	0.0	27.0			1.0		0.0	92.0	2.0	137.0			0.518614718615	0.0	K.VVMTGPSKDNTPM[+16]FVK.G	346.0	178.0	168.0	2.0	0.0	2.0	0.578034682081	0.0	1.19047619048			0.839538239538
ECB_03749	polA	531	M	16	0.0	23.0	0.0	40.0			1.0		0.0	32.0	0.0	32.0			1.0		0.0	9.0	2.0	14.0			0.52	0.0	K.GPLNVFENIEM[+16]PLVPVLSR.I	152.0	64.0	88.0	2.0	0.0	2.0	1.31578947368	0.0	2.27272727273			0.84
ECB_04126	pepA	341	M	16	0.0	36.0	0.0	33.0			1.0		0.0	35.0	0.0	30.0			1.0		0.0	18.0	2.0	28.0			0.521276595745	0.0	R.AYRPGDVLTTM[+16]SGQTVEVLNTDAEGR.L	182.0	89.0	93.0	2.0	0.0	2.0	1.0989010989	0.0	2.15053763441			0.840425531915
ECB_03652	ilvC	56	M	16	0.0	170.0	0.0	139.0			1.0		0.0	164.0	0.0	172.0			1.0		12.0	147.0	12.0	109.0			0.522663598876	0.741496598639	K.VVIVGCGAQGLNQGLNM[+16]R.D,K.KVVIVGCGAQGLNQGLNM[+16]R.D	925.0	493.0	432.0	24.0	12.0	12.0	2.59459459459	2.43407707911	2.77777777778			0.840887866292
ECB_01645	pykF	31	M	16	0.0	10.0	0.0	0.0			1.0		0.0	7.0	3.0	12.0			0.522727272727	0.0	0.0	5.0	1.0	10.0			1.0	0.0	K.MLDAGMNVM[+16]R.L	48.0	22.0	26.0	4.0	0.0	4.0	8.33333333333	0.0	15.3846153846			0.840909090909
ECB_01075	flgH	219	M	16	0.0	39.0	0.0	40.0			1.0		0.0	40.0	0.0	29.0			1.0		4.0	18.0	8.0	22.0			0.525562686898	0.611111111111	R.IEYVGNGYINEAQNM[+16]GWLQR.F	200.0	101.0	99.0	12.0	4.0	8.0	6.0	3.9603960396	8.08080808081			0.841854228966
ECB_00805	yliJ	47	M	16	0.0	0.0	0.0	3.0			1.0		0.0	0.0	0.0	1.0			1.0		2.0	18.0	0.0	11.0			0.52688172043	inf	R.EFGINHDADFLAM[+16]NPNGLVPLLR.D	35.0	20.0	15.0	2.0	2.0	0.0	5.71428571429	10.0	0.0			0.84229390681
ECB_02549	recA	165	M	16	3.0	56.0	8.0	84.0			0.529296179651	0.5625	0.0	37.0	0.0	58.0			1.0		0.0	51.0	0.0	51.0			1.0		K.AEIEGEIGDSHM[+16]GLAAR.M	348.0	147.0	201.0	11.0	3.0	8.0	3.16091954023	2.04081632653	3.98009950249			0.84309872655
ECB_01071	flgD	52	M	16	0.0	11.0	0.0	4.0			1.0		0.0	0.0	0.0	0.0			1.0		2.0	25.0	0.0	15.0			0.529616724739	inf	K.NQDPTNPM[+16]ENNELTSQLAQISTVSGIEK.L	57.0	38.0	19.0	2.0	2.0	0.0	3.50877192982	5.26315789474	0.0			0.843205574913
ECB_00623	gltI	289	M	16	0.0	53.0	0.0	89.0			1.0		0.0	52.0	0.0	86.0			1.0		3.0	11.0	25.0	47.0			0.533982511734	0.512727272727	K.NLNMNFELSDEM[+16]K.A	366.0	119.0	247.0	28.0	3.0	25.0	7.65027322404	2.52100840336	10.1214574899			0.844660837245
ECB_00383	cyoA	245	M	16	0.0	15.0	0.0	0.0			1.0		0.0	27.0	0.0	24.0			1.0		3.0	47.0	9.0	77.0			0.534599472189	0.54609929078	K.QSPNSM[+16]SDMAAFEK.L	202.0	92.0	110.0	12.0	3.0	9.0	5.94059405941	3.26086956522	8.18181818182			0.84486649073
ECB_00052	folA	92	M	16	0.0	12.0	0.0	5.0			1.0		0.0	13.0	0.0	12.0			1.0		0.0	11.0	3.0	17.0			0.535038932147	0.0	K.SVDEAIAACGDVPEIM[+16]VIGGGR.V	73.0	36.0	37.0	3.0	0.0	3.0	4.1095890411	0.0	8.10810810811			0.845012977382
ECB_00144	dksA	32	M	16	0.0	9.0	0.0	4.0			1.0		0.0	0.0	0.0	4.0			1.0		0.0	12.0	2.0	21.0			0.536134453782	0.0	R.KTSSLSILAIAGVEPYQEKPGEEYM[+16]NEAQLAHFR.R	52.0	21.0	31.0	2.0	0.0	2.0	3.84615384615	0.0	6.45161290323			0.845378151261
ECB_01927	hisF	179	M	16	2.0	28.0	0.0	16.0			0.536231884058	inf	1.0	21.0	0.0	12.0			1.0	inf	0.0	20.0	0.0	32.0			1.0		R.GAGEIVLNMM[+16]NQDGVR.N	132.0	72.0	60.0	3.0	3.0	0.0	2.27272727273	4.16666666667	0.0			0.845410628019
ECB_00280	yahK	197	M	16	0.0	1.0	0.0	8.0			1.0		0.0	3.0	0.0	15.0			1.0		0.0	6.0	4.0	14.0			0.53924336533	0.0	K.LAHAM[+16]GAHVVAFTTSEAKR.E	51.0	10.0	41.0	4.0	0.0	4.0	7.8431372549	0.0	9.75609756098			0.84641445511
ECB_03257	ompR	14	M	16	0.0	27.0	0.0	58.0			1.0		0.0	51.0	0.0	79.0			1.0		0.0	15.0	3.0	27.0			0.540169133192	0.0	.MQENYNILVVDDDM[+16]R.L	260.0	93.0	167.0	3.0	0.0	3.0	1.15384615385	0.0	1.79640718563			0.846723044397
ECB_02362	yffB	86	M	16	0.0	3.0	0.0	0.0			1.0		0.0	9.0	0.0	1.0			1.0		0.0	15.0	3.0	26.0			0.540169133192	0.0	K.ITDAASAAALMTEM[+16]PAIIK.R	57.0	27.0	30.0	3.0	0.0	3.0	5.26315789474	0.0	10.0			0.846723044397
ECB_02255	yfcB	19	M	16	0.0	37.0	0.0	21.0			1.0		0.0	8.0	0.0	19.0			1.0		4.0	30.0	9.0	37.0			0.54117731431	0.548148148148	K.IFVDEAVNELQTIQDM[+16]LR.W	165.0	79.0	86.0	13.0	4.0	9.0	7.87878787879	5.06329113924	10.4651162791			0.84705910477
ECB_01074	flgG	106	M	16	1.0	8.0	0.0	0.0			1.0		4.0	15.0	0.0	0.0			1.0		4.0	16.0	0.0	7.0			0.545299145299	inf	K.GQGFFQVM[+16]LPDGSSAYTR.D	55.0	48.0	7.0	9.0	9.0	0.0	16.3636363636	18.75	0.0			0.848433048433
ECB_01197	ychN	64	M	16	0.0	3.0	0.0	2.0			1.0		0.0	2.0	0.0	5.0			1.0		0.0	4.0	4.0	13.0			0.545530492899	0.0	R.GQKPGEGYNIQQM[+16]LEILTAQNVPVK.L	33.0	9.0	24.0	4.0	0.0	4.0	12.1212121212	0.0	16.6666666667			0.8485101643
ECB_03309	livJ	229	M	16	0.0	29.0	0.0	55.0			1.0		0.0	9.0	0.0	40.0			1.0		0.0	24.0	3.0	47.0			0.546464272492	0.0	R.LKKENIDFVYYGGYHPEM[+16]GQILR.Q,K.ENIDFVYYGGYHPEM[+16]GQILR.Q	207.0	62.0	145.0	3.0	0.0	3.0	1.44927536232	0.0	2.06896551724			0.848821424164
ECB_04218	yjiA	1	M	16	0.0	31.0	0.0	31.0			1.0		0.0	28.0	0.0	30.0			1.0		6.0	30.0	7.0	23.0			0.546727161054	0.657142857143	.M[+16]NPIAVTLLTGFLGAGK.T	186.0	95.0	91.0	13.0	6.0	7.0	6.98924731183	6.31578947368	7.69230769231			0.848909053685
ECB_00175	yaeT	539	M	16	0.0	61.0	0.0	83.0			1.0		0.0	46.0	0.0	45.0			1.0		0.0	25.0	3.0	43.0			0.547283702213	0.0	R.AGLGYVHNSLSNM[+16]QPQVAMWR.Y	306.0	132.0	174.0	3.0	0.0	3.0	0.980392156863	0.0	1.72413793103			0.849094567404
ECB_03402	yiaD	162	M	16	0.0	10.0	0.0	29.0			1.0		0.0	7.0	0.0	27.0			1.0		0.0	15.0	3.0	34.0			0.547963800905	0.0	K.TAVNVIGYTDSTGGHDLNM[+16]R.L	125.0	32.0	93.0	3.0	0.0	3.0	2.4	0.0	3.22580645161			0.849321266968
ECB_00424	htpG	314	M	16	0.0	28.0	0.0	27.0			1.0		0.0	30.0	0.0	34.0			1.0		5.0	26.0	9.0	27.0			0.548029565252	0.576923076923	R.VFIMDDAEQFM[+16]PNYLR.F	186.0	89.0	97.0	14.0	5.0	9.0	7.52688172043	5.61797752809	9.27835051546			0.849343188417
ECB_02078	mglA	16	M	16	0.0	7.0	0.0	32.0			1.0		0.0	0.0	0.0	24.0			1.0		0.0	9.0	4.0	22.0			0.553093964859	0.0	M.VSSTTPSSGEYLLEM[+16]SGINK.S	98.0	16.0	82.0	4.0	0.0	4.0	4.08163265306	0.0	4.87804878049			0.85103132162
ECB_03242	aroK	30	M	16	0.0	44.0	0.0	35.0			1.0		0.0	26.0	0.0	19.0			1.0		2.0	23.0	1.0	38.0			0.555371543779	3.30434782609	R.QLAQQLNM[+16]EFYDSDQEIEKR.T	188.0	95.0	93.0	3.0	2.0	1.0	1.59574468085	2.10526315789	1.0752688172			0.851790514593
ECB_03913	plsB	513	M	16	0.0	39.0	0.0	34.0			1.0		0.0	34.0	0.0	22.0			1.0		11.0	17.0	10.0	10.0			0.559643205953	0.647058823529	R.ESIDPIEAVRPAWLTPTVNNIAADLM[+16]VR.I	177.0	101.0	76.0	21.0	11.0	10.0	11.8644067797	10.8910891089	13.1578947368			0.853214401984
ECB_01072	flgE	226	M	16	8.0	60.0	0.0	1.0			1.0	inf	2.0	22.0	0.0	3.0			1.0	inf	3.0	27.0	0.0	10.0			0.55971659919	inf	K.TGDNNWQVYTQDSSDPTGTAEPAM[+16]K.L	136.0	122.0	14.0	13.0	13.0	0.0	9.55882352941	10.6557377049	0.0			0.853238866397
ECB_02421	iscU	41	M	16	14.0	85.0	3.0	30.0			0.560362934725	1.64705882353	0.0	25.0	0.0	11.0			1.0		2.0	36.0	2.0	35.0			1.0	0.972222222222	R.NVGSFDNNDENVGSGMVGAPACGDVM[+16]K.L	243.0	162.0	81.0	21.0	16.0	5.0	8.64197530864	9.87654320988	6.17283950617			0.853454311575
ECB_01381	mdoD	66	M	16	0.0	28.0	0.0	16.0			1.0		0.0	10.0	0.0	8.0			1.0		0.0	6.0	6.0	22.0			0.561544913243	0.0	R.GAPRPLPDTLATM[+16]TPQAYNSIQYDAEK.S	96.0	44.0	52.0	6.0	0.0	6.0	6.25	0.0	11.5384615385			0.853848304414
ECB_00074	leuC	226	M	16	0.0	29.0	0.0	16.0			1.0		3.0	81.0	0.0	30.0			0.565090824406	inf	0.0	20.0	0.0	20.0			1.0		R.MTLCNMAIEM[+16]GAK.A	199.0	133.0	66.0	3.0	3.0	0.0	1.50753768844	2.25563909774	0.0			0.855030274802
ECB_03811	glpK	396	M	16	0.0	4.0	0.0	35.0			1.0		0.0	8.0	0.0	33.0			1.0		0.0	6.0	4.0	22.0			0.566184649611	0.0	R.DVLEAM[+16]QADSGIR.L	112.0	18.0	94.0	4.0	0.0	4.0	3.57142857143	0.0	4.25531914894			0.855394883204
ECB_00170	frr	183	M	16	0.0	43.0	0.0	45.0			1.0		0.0	20.0	1.0	34.0			1.0	0.0	5.0	15.0	16.0	30.0			0.568525260043	0.625	K.KIEAALADKEAELM[+16]QF.,K.IEAALADKEAELM[+16]QF.	209.0	83.0	126.0	22.0	5.0	17.0	10.5263157895	6.02409638554	13.4920634921			0.856175086681
ECB_03214	ppiA	78	M	16	2.0	41.0	1.0	53.0			0.582657352143	2.58536585366	0.0	32.0	0.0	45.0			1.0		0.0	22.0	0.0	26.0			1.0		R.VIPGFM[+16]IQGGGFTEQMQQK.K	222.0	97.0	125.0	3.0	2.0	1.0	1.35135135135	2.0618556701	0.8			0.860885784048
ECB_02482	clpB	629	M	16	0.0	16.0	0.0	0.0			1.0		2.0	16.0	1.0	7.0			1.0	0.875	3.0	8.0	1.0	9.0			0.586466165414	3.375	K.ALANFMFDSDEAM[+16]VR.I	63.0	45.0	18.0	7.0	5.0	2.0	11.1111111111	11.1111111111	11.1111111111			0.862155388471
ECB_02079	mglB	40	M	16	0.0	21.0	0.0	38.0			1.0		0.0	23.0	0.0	27.0			1.0		0.0	6.0	16.0	62.0			0.589683589669	0.0	K.YDDNFM[+16]SVVR.K,R.IGVTIYKYDDNFM[+16]SVVR.K	193.0	50.0	143.0	16.0	0.0	16.0	8.29015544041	0.0	11.1888111888			0.863227863223
ECB_02079	mglB	205	M	16	0.0	5.0	8.0	99.0			1.0	0.0	0.0	9.0	1.0	84.0			1.0	0.0	0.0	5.0	24.0	116.0			0.590736661821	0.0	K.TEQLQLDTAM[+16]WDTAQAK.D,K.GIKTEQLQLDTAM[+16]WDTAQAK.D	351.0	19.0	332.0	33.0	0.0	33.0	9.40170940171	0.0	9.93975903614			0.863578887274
ECB_00008	talB	223	M	16	0.0	10.0	0.0	1.0			1.0		0.0	0.0	0.0	0.0			1.0		4.0	52.0	2.0	12.0			0.59213650418	0.461538461538	K.EHGYETVVM[+16]GASFR.N	81.0	66.0	15.0	6.0	4.0	2.0	7.40740740741	6.06060606061	13.3333333333			0.864045501393
ECB_00117	acnB	201	M	16	0.0	19.0	0.0	10.0			1.0		0.0	3.0	0.0	0.0			1.0		2.0	10.0	1.0	12.0			0.593043478261	2.4	K.VTGETNTDDLSPAPDAWSRPDIPLHALAM[+16]LK.N	57.0	34.0	23.0	3.0	2.0	1.0	5.26315789474	5.88235294118	4.34782608696			0.864347826087
ECB_03613	glmS	162	M	16	2.0	12.0	3.0	36.0			0.598731568099	2.0	2.0	6.0	3.0	6.0			1.0	0.666666666667	0.0	8.0	0.0	14.0			1.0		R.GAYGTVIM[+16]DSR.H	92.0	30.0	62.0	10.0	4.0	6.0	10.8695652174	13.3333333333	9.67741935484			0.866243856033
ECB_02490	aroF	18	M	16	0.0	44.0	0.0	2.0			1.0		0.0	11.0	0.0	0.0			1.0		1.0	16.0	3.0	16.0			0.605194805195	0.333333333333	K.DALNNVHITDEQVLM[+16]TPEQLK.A	93.0	72.0	21.0	4.0	1.0	3.0	4.30107526882	1.38888888889	14.2857142857			0.868398268398
ECB_02744	serA	229	M	16	1.0	96.0	1.0	105.0			1.0	1.09375	0.0	88.0	0.0	83.0			1.0		2.0	77.0	1.0	85.0			0.60721913131	2.20779220779	K.EISLM[+16]KPGSLLINASR.G	539.0	264.0	275.0	5.0	3.0	2.0	0.927643784787	1.13636363636	0.727272727273			0.86907304377
ECB_02407	ispG	344	M	16	0.0	29.0	0.0	13.0			1.0		0.0	28.0	0.0	24.0			1.0		1.0	24.0	3.0	22.0			0.609205384281	0.305555555556	R.LDNNDM[+16]IDQLEAR.I	144.0	82.0	62.0	4.0	1.0	3.0	2.77777777778	1.21951219512	4.83870967742			0.869735128094
ECB_00685	sucA	473	M	16	0.0	0.0	0.0	0.0			1.0		0.0	0.0	0.0	0.0			1.0		3.0	27.0	1.0	29.0			0.611953612846	3.22222222222	R.HGHNEADEPSATQPLM[+16]YQK.I	60.0	30.0	30.0	4.0	3.0	1.0	6.66666666667	10.0	3.33333333333			0.870651204282
ECB_03466	gpsA	304	M	16	0.0	12.0	0.0	16.0			1.0		0.0	2.0	0.0	16.0			1.0		7.0	3.0	12.0	2.0			0.614624505929	0.388888888889	R.FGVEM[+16]PITEEIYQVLYCGK.N	70.0	24.0	46.0	19.0	7.0	12.0	27.1428571429	29.1666666667	26.0869565217			0.871541501976
ECB_03035	infB	361	M	16	0.0	44.0	0.0	44.0			1.0		0.0	26.0	0.0	21.0			1.0		2.0	36.0	1.0	38.0			0.615064935065	2.11111111111	K.LGAMATINQVIDQETAQLVAEEM[+16]GHK.V	212.0	108.0	104.0	3.0	2.0	1.0	1.41509433962	1.85185185185	0.961538461538			0.871688311688
ECB_03031	pnp	691	M	16	1.0	37.0	3.0	43.0			0.622905093079	0.387387387387	0.0	43.0	0.0	40.0			1.0		10.0	34.0	9.0	29.0			1.0	0.947712418301	K.VTDYLQM[+16]GQEVPVK.V	249.0	125.0	124.0	23.0	11.0	12.0	9.23694779116	8.8	9.67741935484			0.874301697693
ECB_03661	rho	390	M	16	0.0	121.0	0.0	110.0			1.0		0.0	91.0	0.0	97.0			1.0		1.0	87.0	3.0	101.0			0.626342470487	0.386973180077	R.KIIHPM[+16]GEIDAMEFLINK.L	611.0	300.0	311.0	4.0	1.0	3.0	0.654664484452	0.333333333333	0.96463022508			0.875447490162
ECB_03555	ilvB	419	M	16	0.0	25.0	0.0	26.0			1.0		0.0	18.0	0.0	20.0			1.0		2.0	13.0	3.0	9.0			0.628019323672	0.461538461538	R.QWLTSGGLGTM[+16]GFGLPAAIGAALANPDR.K,R.QWLTSGGLGTM[+16]GFGLPAAIGAALANPDRK.V	116.0	58.0	58.0	5.0	2.0	3.0	4.31034482759	3.44827586207	5.1724137931			0.876006441224
ECB_00119	speD	192	M	16	0.0	11.0	0.0	15.0			1.0		0.0	9.0	0.0	1.0			1.0		1.0	25.0	3.0	32.0			0.629446877006	0.426666666667	K.HFIDHEINSIQNFM[+16]SDDMK.A	97.0	46.0	51.0	4.0	1.0	3.0	4.12371134021	2.17391304348	5.88235294118			0.876482292335
ECB_03077	gltB	517	M	16	0.0	52.0	0.0	38.0			1.0		0.0	38.0	0.0	21.0			1.0		3.0	37.0	1.0	29.0			0.629946722362	2.35135135135	R.VLGENGQEAVGSM[+16]GDDTPFAVLSSQPR.I	219.0	130.0	89.0	4.0	3.0	1.0	1.82648401826	2.30769230769	1.12359550562			0.876648907454
ECB_03110	mreB	335	M	16	0.0	34.0	0.0	44.0			1.0		0.0	31.0	0.0	44.0			1.0		1.0	13.0	4.0	19.0			0.63027733616	0.365384615385	K.ALEM[+16]IDMHGGDLFSEE.	190.0	79.0	111.0	5.0	1.0	4.0	2.63157894737	1.26582278481	3.6036036036			0.876759112053
ECB_02316	ptsI	562	M	16	0.0	97.0	0.0	89.0			1.0		1.0	46.0	0.0	36.0			1.0	inf	28.0	60.0	30.0	54.0			0.630432464176	0.84	K.VLAEQALAQPTTDELM[+16]TLVNK.F	441.0	232.0	209.0	59.0	29.0	30.0	13.3786848073	12.5	14.3540669856			0.876810821392
ECB_03708	metE	115	M	16	0.0	0.0	0.0	0.0			1.0		0.0	0.0	0.0	0.0			1.0		1.0	20.0	3.0	27.0			0.634453781513	0.45	R.APTGEPAAAAEM[+16]TK.W,R.GRAPTGEPAAAAEM[+16]TK.W	51.0	21.0	30.0	4.0	1.0	3.0	7.8431372549	4.7619047619	10.0			0.878151260504
ECB_03077	gltB	1128	M	16	0.0	9.0	0.0	8.0			1.0		0.0	38.0	0.0	8.0			1.0		4.0	29.0	1.0	20.0			0.637705493421	2.75862068966	K.AAILGAESFGFGTGPM[+16]VALGCK.Y	117.0	80.0	37.0	5.0	4.0	1.0	4.2735042735	5.0	2.7027027027			0.879235164474
ECB_01134	icdA	45	M	16	0.0	40.0	0.0	38.0			1.0		0.0	11.0	0.0	23.0			1.0		10.0	27.0	17.0	33.0			0.639797412147	0.718954248366	K.LNVPENPIIPYIEGDGIGVDVTPAM[+16]LK.V	199.0	88.0	111.0	27.0	10.0	17.0	13.567839196	11.3636363636	15.3153153153			0.879932470716
ECB_02157	gyrA	120	M	16	0.0	37.0	0.0	48.0			1.0		0.0	40.0	0.0	44.0			1.0		1.0	21.0	4.0	33.0			0.641483896767	0.392857142857	R.YMLVDGQGNFGSIDGDSAAAM[+16]R.Y	228.0	99.0	129.0	5.0	1.0	4.0	2.19298245614	1.0101010101	3.1007751938			0.880494632256
ECB_03649	ilvD	367	M	16	0.0	64.0	0.0	60.0			1.0		0.0	28.0	0.0	38.0			1.0		13.0	41.0	13.0	31.0			0.646815934133	0.756097560976	K.NVLGLTLPQTLEQYDVM[+16]LTQDDAVK.N	288.0	146.0	142.0	26.0	13.0	13.0	9.02777777778	8.90410958904	9.15492957746			0.882271978044
ECB_03863	rpoB	741	M	16	0.0	32.0	0.0	31.0			1.0		0.0	23.0	0.0	19.0			1.0		17.0	27.0	12.0	24.0			0.648220595884	1.25925925926	K.VNEDEM[+16]YPGEAGIDIYNLTK.Y,R.IVIKVNEDEM[+16]YPGEAGIDIYNLTK.Y	185.0	99.0	86.0	29.0	17.0	12.0	15.6756756757	17.1717171717	13.9534883721			0.882740198628
ECB_03652	ilvC	361	M	16	0.0	59.0	0.0	48.0			1.0		0.0	44.0	0.0	24.0			1.0		2.0	58.0	3.0	45.0			0.653714494131	0.51724137931	K.IGEQEYFDKGVLM[+16]IAMVK.A	283.0	163.0	120.0	5.0	2.0	3.0	1.7667844523	1.22699386503	2.5			0.884571498044
ECB_00123	gcd	420	M	16	0.0	5.0	0.0	13.0			1.0		0.0	5.0	0.0	14.0			1.0		7.0	9.0	2.0	5.0			0.65701978732	1.94444444444	K.LDLVYLPM[+16]GVTTPDIWGGNR.T	60.0	26.0	34.0	9.0	7.0	2.0	15.0	26.9230769231	5.88235294118			0.88567326244
ECB_01671	ppsA	405	M	16	0.0	17.0	0.0	28.0			1.0		0.0	21.0	0.0	23.0			1.0		1.0	13.0	6.0	32.0			0.658580018501	0.410256410256	R.IEPGDVLVTDMTDPDWEPIM[+16]K.K	141.0	52.0	89.0	7.0	1.0	6.0	4.96453900709	1.92307692308	6.74157303371			0.8861933395
ECB_02449	purL	512	M	16	0.0	7.0	0.0	5.0			1.0		0.0	0.0	0.0	0.0			1.0		2.0	17.0	4.0	15.0			0.659880659881	0.441176470588	R.CWQLGDANPILFIHDVGAGGLSNAM[+16]PELVSDGGR.G	50.0	26.0	24.0	6.0	2.0	4.0	12.0	7.69230769231	16.6666666667			0.886626886627
ECB_03906	malE	362	M	16	0.0	9.0	0.0	42.0			1.0		0.0	5.0	0.0	31.0			1.0		2.0	11.0	6.0	44.0			0.664721790395	1.33333333333	K.GEIMPNIPQM[+16]SAFWYAVR.T	150.0	27.0	123.0	8.0	2.0	6.0	5.33333333333	7.40740740741	4.87804878049			0.888240596798
ECB_03638	rbsK	140	M	16	0.0	29.0	0.0	38.0			1.0		0.0	20.0	0.0	30.0			1.0		17.0	22.0	22.0	23.0			0.665899401148	0.807851239669	R.IANASALLM[+16]QLESPLESVMAAAK.I	201.0	88.0	113.0	39.0	17.0	22.0	19.4029850746	19.3181818182	19.4690265487			0.888633133716
ECB_03200	slyD	94	M	16	0.0	61.0	0.0	82.0			1.0		0.0	40.0	0.0	79.0			1.0		1.0	17.0	7.0	49.0			0.670392524969	0.411764705882	K.DVFMGVDELQVGM[+16]R.F,R.VPKDVFMGVDELQVGM[+16]R.F	336.0	119.0	217.0	8.0	1.0	7.0	2.38095238095	0.840336134454	3.22580645161			0.890130841656
ECB_03555	ilvB	187	M	16	0.0	29.0	0.0	19.0			1.0		0.0	12.0	0.0	7.0			1.0		3.0	22.0	3.0	33.0			0.681740088117	1.5	R.PGPVWIDIPKDVQTAVFEIETQPAM[+16]AEK.A,K.DVQTAVFEIETQPAM[+16]AEK.A	128.0	66.0	62.0	6.0	3.0	3.0	4.6875	4.54545454545	4.83870967742			0.893913362706
ECB_00133	panB	125	M	16	0.0	26.0	0.0	24.0			1.0		0.0	30.0	0.0	34.0			1.0		25.0	29.0	18.0	25.0			0.685977726	1.19731800766	K.IEGGEWLVETVQM[+16]LTER.A	211.0	110.0	101.0	43.0	25.0	18.0	20.3791469194	22.7272727273	17.8217821782			0.895325908667
ECB_00169	pyrH	91	M	16	0.0	24.0	0.0	26.0			1.0		0.0	25.0	0.0	19.0			1.0		2.0	25.0	5.0	31.0			0.688584387297	0.496	R.VVGDHMGMLATVMNGLAM[+16]R.D	157.0	76.0	81.0	7.0	2.0	5.0	4.45859872611	2.63157894737	6.17283950617			0.896194795766
ECB_02488	pheA	238	M	16	70.0	42.0	79.0	47.0			1.0	0.991561181435	83.0	43.0	76.0	44.0			0.691117691617	1.11750305998	3.0	15.0	2.0	10.0			1.0	1.0	K.IEYTESTSAAM[+16]EK.V	514.0	256.0	258.0	313.0	156.0	157.0	60.8949416342	60.9375	60.8527131783			0.897039230539
ECB_02369	nlpB	241	M	16	0.0	33.0	0.0	38.0			1.0		0.0	27.0	0.0	28.0			1.0		2.0	21.0	6.0	36.0			0.70152186632	0.571428571429	R.ASTTMDVQSAADDTGLPM[+16]LVVR.G	191.0	83.0	108.0	8.0	2.0	6.0	4.18848167539	2.40963855422	5.55555555556			0.900507288773
ECB_04005	yjdC	143	M	16	0.0	0.0	0.0	3.0			1.0		0.0	0.0	0.0	0.0			1.0		9.0	3.0	13.0	8.0			0.702595972485	1.84615384615	K.SAAYDFTHELLTTLEVDDPAM[+16]VAK.Q	36.0	12.0	24.0	22.0	9.0	13.0	61.1111111111	75.0	54.1666666667			0.900865324162
ECB_02082	folE	99	M	16	4.0	61.0	5.0	61.0			1.0	0.8	4.0	28.0	4.0	45.0			0.705942355376	1.60714285714	12.0	21.0	7.0	13.0			1.0	1.0612244898	K.MKVDEM[+16]VTVR.D	265.0	130.0	135.0	36.0	20.0	16.0	13.5849056604	15.3846153846	11.8518518519			0.901980785125
ECB_00911	serC	354	M	16	4.0	31.0	3.0	32.0			1.0	1.37634408602	3.0	28.0	6.0	33.0			0.721433014537	0.589285714286	3.0	10.0	3.0	12.0			1.0	1.2	K.ALTDFM[+16]VEFER.R	168.0	79.0	89.0	22.0	10.0	12.0	13.0952380952	12.6582278481	13.4831460674			0.907144338179
ECB_03191	fusA	50	M	16	0.0	119.0	1.0	142.0			1.0	0.0	0.0	76.0	0.0	53.0			1.0		17.0	116.0	19.0	152.0			0.721598822306	1.1724137931	K.IGEVHDGAATM[+16]DWMEQEQER.G	695.0	328.0	367.0	37.0	17.0	20.0	5.32374100719	5.18292682927	5.44959128065			0.907199607435
ECB_03031	pnp	514	M	16	0.0	19.0	0.0	17.0			1.0		0.0	5.0	0.0	10.0			1.0		6.0	13.0	5.0	16.0			0.727060559319	1.47692307692	K.EGDNYVVLSDILGDEDHLGDM[+16]DFK.V	91.0	43.0	48.0	11.0	6.0	5.0	12.0879120879	13.9534883721	10.4166666667			0.90902018644
ECB_00115	lpdA	319	M	16	0.0	83.0	0.0	95.0			1.0		0.0	74.0	0.0	79.0			1.0		3.0	96.0	5.0	112.0			0.729243223255	0.7	R.TNVPHIFAIGDIVGQPM[+16]LAHK.G	547.0	256.0	291.0	8.0	3.0	5.0	1.46252285192	1.171875	1.71821305842			0.909747741085
ECB_01497	dcp	196	M	16	0.0	51.0	0.0	40.0			1.0		0.0	23.0	0.0	21.0			1.0		4.0	39.0	5.0	34.0			0.729827387802	0.697435897436	K.SGGLVVNDIAQLAGM[+16]SEQEIALAAEAAR.E	217.0	117.0	100.0	9.0	4.0	5.0	4.14746543779	3.4188034188	5.0			0.909942462601
ECB_00632	nagD	73	M	16	0.0	27.0	0.0	36.0			1.0		0.0	14.0	0.0	32.0			1.0		6.0	23.0	4.0	23.0			0.730753017969	1.5	R.FATAGVDVPDSVFYTSAM[+16]ATADFLR.R	165.0	70.0	95.0	10.0	6.0	4.0	6.06060606061	8.57142857143	4.21052631579			0.91025100599
ECB_00076	leuA	314	M	16	0.0	45.0	0.0	33.0			1.0		0.0	19.0	0.0	24.0			1.0		4.0	33.0	6.0	32.0			0.736051632884	0.646464646465	R.ENYEIM[+16]TPESIGLNQIQLNLTSR.S,K.NRENYEIM[+16]TPESIGLNQIQLNLTSR.S	196.0	101.0	95.0	10.0	4.0	6.0	5.10204081633	3.9603960396	6.31578947368			0.912017210961
ECB_01088	fabD	303	M	16	0.0	23.0	0.0	36.0			1.0		0.0	9.0	0.0	15.0			1.0		4.0	25.0	6.0	28.0			0.741448648016	0.746666666667	R.IVDTLTASALNEPSAM[+16]AAALEL.,K.RIVDTLTASALNEPSAM[+16]AAALEL.	146.0	61.0	85.0	10.0	4.0	6.0	6.84931506849	6.55737704918	7.05882352941			0.913816216005
ECB_03863	rpoB	653	M	16	0.0	12.0	0.0	9.0			1.0		0.0	0.0	0.0	4.0			1.0		6.0	24.0	6.0	35.0			0.749755746588	1.45833333333	R.DQVDYM[+16]DVSTQQVVSVGASLIPFLEHDDANR.A	96.0	42.0	54.0	12.0	6.0	6.0	12.5	14.2857142857	11.1111111111			0.916585248863
ECB_03147	rpsD	178	M	16	0.0	50.0	0.0	38.0			1.0		0.0	39.0	0.0	25.0			1.0		5.0	28.0	6.0	42.0			0.751496240042	1.25	R.EKPTWLEVDAGKM[+16]EGTFK.R	233.0	122.0	111.0	11.0	5.0	6.0	4.72103004292	4.09836065574	5.40540540541			0.917165413347
ECB_03077	gltB	346	M	16	0.0	54.0	0.0	39.0			1.0		0.0	24.0	0.0	12.0			1.0		10.0	35.0	4.0	20.0			0.756372925859	1.42857142857	R.LLVPPAWQNNPDM[+16]DPELR.A	198.0	123.0	75.0	14.0	10.0	4.0	7.07070707071	8.13008130081	5.33333333333			0.918790975286
ECB_03618	atpA	86	M	16	0.0	30.0	0.0	30.0			1.0		0.0	14.0	0.0	18.0			1.0		8.0	28.0	6.0	27.0			0.769333788001	1.28571428571	R.DSVGAVVMGPYADLAEGM[+16]K.V	161.0	80.0	81.0	14.0	8.0	6.0	8.69565217391	10.0	7.40740740741			0.923111262667
ECB_00389	clpX	142	M	16	2.0	24.0	0.0	12.0			1.0	inf	1.0	3.0	0.0	2.0			1.0	inf	8.0	27.0	7.0	19.0			0.769549782854	0.804232804233	R.LLDVPFTM[+16]ADATTLTEAGYVGEDVENIIQK.L	105.0	65.0	40.0	18.0	11.0	7.0	17.1428571429	16.9230769231	17.5			0.923183260951
ECB_03864	rpoC	725	M	16	0.0	17.0	0.0	24.0			1.0		0.0	24.0	0.0	25.0			1.0		8.0	20.0	11.0	21.0			0.782091592575	0.763636363636	K.QVSFNSIYMM[+16]ADSGAR.G	150.0	69.0	81.0	19.0	8.0	11.0	12.6666666667	11.5942028986	13.5802469136			0.927363864192
ECB_03883	purH	197	M	16	0.0	50.0	0.0	37.0			1.0		0.0	29.0	0.0	25.0			1.0		8.0	26.0	8.0	31.0			0.783749215201	1.19230769231	K.AFEHTAAYDSMIANYFGSM[+16]VPAYHGESK.E	214.0	113.0	101.0	16.0	8.0	8.0	7.47663551402	7.0796460177	7.92079207921			0.927916405067
ECB_00002	thrA	255	M	16	0.0	42.0	0.0	36.0			1.0		0.0	43.0	0.0	36.0			1.0		8.0	35.0	8.0	41.0			0.790029804378	1.17142857143	K.SMSYQEAM[+16]ELSYFGAK.V	249.0	128.0	121.0	16.0	8.0	8.0	6.42570281124	6.25	6.61157024793			0.930009934793
ECB_02735	gcvP	768	M	16	0.0	37.0	0.0	38.0			1.0		0.0	37.0	0.0	31.0			1.0		10.0	22.0	12.0	22.0			0.797381859575	0.833333333333	R.QGAVSAAPFGSASILPISWM[+16]YIR.M	209.0	106.0	103.0	22.0	10.0	12.0	10.5263157895	9.43396226415	11.6504854369			0.932460619858
ECB_04079	fklB	165	M	16	0.0	25.0	0.0	24.0			1.0		0.0	0.0	0.0	4.0			1.0		29.0	13.0	22.0	12.0			0.807021507507	1.21678321678	R.GEPAEFPVNGVIPGWIEALTLM[+16]PVGSK.W	129.0	67.0	62.0	51.0	29.0	22.0	39.5348837209	43.2835820896	35.4838709677			0.935673835836
ECB_02209	nuoF	335	M	16	0.0	34.0	0.0	31.0			1.0		0.0	32.0	0.0	22.0			1.0		13.0	26.0	12.0	21.0			0.808745452108	0.875	R.LGTALAMAVDHEINM[+16]VSLVR.N	191.0	105.0	86.0	25.0	13.0	12.0	13.0890052356	12.380952381	13.9534883721			0.936248484036
ECB_04124	valS	568	M	16	0.0	24.0	0.0	27.0			1.0		0.0	16.0	0.0	12.0			1.0		8.0	58.0	12.0	71.0			0.810157729678	0.816091954023	K.GNVIDPLDM[+16]VDGISLPELLEK.R,K.SKGNVIDPLDM[+16]VDGISLPELLEK.R	228.0	106.0	122.0	20.0	8.0	12.0	8.77192982456	7.54716981132	9.83606557377			0.936719243226
ECB_02937	rpoD	413	M	16	0.0	11.0	0.0	13.0			1.0		0.0	24.0	0.0	0.0			1.0		17.0	26.0	18.0	24.0			0.82716622495	0.871794871795	R.GLQFLDLIQEGNIGLM[+16]K.A	133.0	78.0	55.0	35.0	17.0	18.0	26.3157894737	21.7948717949	32.7272727273			0.94238874165
ECB_04013	groEL	488	M	16	0.0	52.0	0.0	58.0			1.0		0.0	3.0	0.0	8.0			1.0		12.0	45.0	16.0	69.0			0.830464762691	1.15	K.GGDGNYGYNAATEEYGNM[+16]IDMGILDPTK.V	263.0	112.0	151.0	28.0	12.0	16.0	10.6463878327	10.7142857143	10.5960264901			0.94348825423
ECB_01645	pykF	310	M	16	0.0	74.0	0.0	61.0			1.0		0.0	57.0	0.0	42.0			1.0		26.0	30.0	26.0	27.0			0.848869571427	0.9	R.AEAGDVANAILDGTDAVM[+16]LSGESAK.G	343.0	187.0	156.0	52.0	26.0	26.0	15.1603498542	13.9037433155	16.6666666667			0.949623190476
ECB_03077	gltB	911	M	16	0.0	1.0	0.0	1.0			1.0		0.0	0.0	0.0	0.0			1.0		0.0	27.0	1.0	34.0			1.0	0.0	K.RFDTAAMSIGALSPEAHEALAEAM[+16]NSIGGNSNSGEGGEDPAR.Y	64.0	28.0	36.0	1.0	0.0	1.0	1.5625	0.0	2.77777777778			1.0
ECB_02800	flu	884	M	16	2.0	16.0	1.0	6.0			1.0	0.75	1.0	16.0	0.0	12.0			1.0	inf	0.0	3.0	0.0	6.0			1.0		R.GDMSM[+16]GTAAAGSNMTFSPSR.N	63.0	38.0	25.0	4.0	3.0	1.0	6.34920634921	7.89473684211	4.0			1.0
ECB_03035	infB	397	M	16	0.0	5.0	0.0	12.0			1.0		0.0	2.0	0.0	8.0			1.0		0.0	15.0	1.0	19.0			1.0	0.0	R.APVVTIM[+16]GHVDHGK.T	62.0	22.0	40.0	1.0	0.0	1.0	1.61290322581	0.0	2.5			1.0
ECB_03035	infB	342	M	16	0.0	44.0	0.0	44.0			1.0		0.0	26.0	0.0	21.0			1.0		0.0	38.0	0.0	39.0			1.0		K.LGAM[+16]ATINQVIDQETAQLVAEEMGHK.V	212.0	108.0	104.0	0.0	0.0	0.0	0.0	0.0	0.0			1.0
ECB_03034	rbfA	107	M	16	0.0	51.0	0.0	51.0			1.0		0.0	38.0	0.0	47.0			1.0		11.0	28.0	13.0	33.0			1.0	0.997252747253	R.IVPELTFFYDNSLVEGM[+16]R.M	272.0	128.0	144.0	24.0	11.0	13.0	8.82352941176	8.59375	9.02777777778			1.0
ECB_03031	pnp	438	M	16	0.0	31.0	0.0	47.0			1.0		0.0	19.0	0.0	18.0			1.0		0.0	31.0	1.0	31.0			1.0	0.0	K.RGVLAVM[+16]PDMDKFPYTVR.V	178.0	81.0	97.0	1.0	0.0	1.0	0.561797752809	0.0	1.03092783505			1.0
ECB_02937	rpoD	567	M	16	0.0	43.0	0.0	51.0			1.0		0.0	31.0	0.0	49.0			1.0		1.0	35.0	2.0	42.0			1.0	0.6	R.FGIDM[+16]NTDHTLEEVGKQFDVTR.E	254.0	110.0	144.0	3.0	1.0	2.0	1.1811023622	0.909090909091	1.38888888889			1.0
ECB_03038	argG	297	M	16	0.0	9.0	0.0	1.0			1.0		0.0	6.0	0.0	1.0			1.0		4.0	11.0	6.0	16.0			1.0	0.969696969697	R.GIYEAPGM[+16]ALLHIAYER.L	54.0	30.0	24.0	10.0	4.0	6.0	18.5185185185	13.3333333333	25.0			1.0
ECB_02937	rpoD	273	M	16	0.0	6.0	0.0	9.0			1.0		0.0	4.0	0.0	11.0			1.0		0.0	5.0	1.0	12.0			1.0	0.0	K.QFDYLVNSM[+16]R.V	48.0	15.0	33.0	1.0	0.0	1.0	2.08333333333	0.0	3.0303030303			1.0
ECB_03057	yrbC	173	M	16	0.0	35.0	0.0	59.0			1.0		0.0	32.0	0.0	46.0			1.0		0.0	27.0	1.0	30.0			1.0	0.0	K.NSQTGNWQAYDMIAEGVSM[+16]ITTK.Q	230.0	94.0	136.0	1.0	0.0	1.0	0.434782608696	0.0	0.735294117647			1.0
ECB_03044	rrmJ	122	M	16	0.0	17.0	0.0	2.0			1.0		0.0	4.0	0.0	1.0			1.0		1.0	9.0	0.0	2.0			1.0	inf	K.VQVVM[+16]SDMAPNMSGTPAVDIPR.A	36.0	31.0	5.0	1.0	1.0	0.0	2.77777777778	3.22580645161	0.0			1.0
ECB_03057	yrbC	111	M	16	0.0	29.0	0.0	33.0			1.0		0.0	17.0	0.0	8.0			1.0		1.0	20.0	1.0	27.0			1.0	1.35	K.QAYGQALAM[+16]YHGQTYQIAPEQPLGDK.T	136.0	67.0	69.0	2.0	1.0	1.0	1.47058823529	1.49253731343	1.44927536232			1.0
ECB_02790	trmB	234	M	16	0.0	11.0	0.0	12.0			1.0		0.0	10.0	0.0	9.0			1.0		0.0	8.0	1.0	15.0			1.0	0.0	R.LGHGVWDLM[+16]FER.V	66.0	29.0	37.0	1.0	0.0	1.0	1.51515151515	0.0	2.7027027027			1.0
ECB_03063	yrbI	133	M	16	0.0	40.0	0.0	34.0			1.0		0.0	28.0	0.0	32.0			1.0		5.0	9.0	7.0	11.0			1.0	0.873015873016	K.LAIAPENVAYVGDDLIDWPVM[+16]EK.V	166.0	82.0	84.0	12.0	5.0	7.0	7.22891566265	6.09756097561	8.33333333333			1.0
ECB_02885	dkgA	15	M	16	0.0	0.0	0.0	19.0			1.0		0.0	0.0	0.0	2.0			1.0		0.0	0.0	2.0	10.0			1.0		K.LQDGNVM[+16]PQLGLGVWQASNEEVITAIQK.A	33.0	0.0	33.0	2.0	0.0	2.0	6.06060606061		6.06060606061			1.0
ECB_02815	-	236	M	16	0.0	0.0	0.0	0.0			1.0		0.0	0.0	0.0	0.0			1.0		1.0	16.0	1.0	17.0			1.0	1.0625	K.AELLSYQDNNNVLDPQAQAQAASTLVNTLM[+16]GQK.I	35.0	17.0	18.0	2.0	1.0	1.0	5.71428571429	5.88235294118	5.55555555556			1.0
ECB_02814	-	256	M	16	0.0	8.0	0.0	4.0			1.0		0.0	2.0	0.0	0.0			1.0		1.0	7.0	0.0	6.0			1.0	inf	R.ITSGCQGM[+16]VMVEDAEGGLAGIITDGDLRR.F	28.0	18.0	10.0	1.0	1.0	0.0	3.57142857143	5.55555555556	0.0			1.0
ECB_03077	gltB	359	M	16	0.0	26.0	0.0	18.0			1.0		0.0	17.0	0.0	8.0			1.0		3.0	5.0	0.0	2.0			1.0	inf	R.AFFDFNSM[+16]HMEPWDGPAGIVMSDGR.F	79.0	51.0	28.0	3.0	3.0	0.0	3.79746835443	5.88235294118	0.0			1.0
ECB_03077	gltB	361	M	16	0.0	26.0	0.0	18.0			1.0		0.0	17.0	0.0	8.0			1.0		1.0	7.0	0.0	2.0			1.0	inf	R.AFFDFNSMHM[+16]EPWDGPAGIVMSDGR.F	79.0	51.0	28.0	1.0	1.0	0.0	1.26582278481	1.96078431373	0.0			1.0
ECB_02913	ribB	1	M	16	0.0	16.0	0.0	8.0			1.0		0.0	12.0	0.0	9.0			1.0		1.0	12.0	1.0	9.0			1.0	0.75	.M[+16]NQTLLSSFGTPFER.V	68.0	41.0	27.0	2.0	1.0	1.0	2.94117647059	2.43902439024	3.7037037037			1.0
ECB_02788	yggN	175	M	16	0.0	0.0	0.0	0.0			1.0		0.0	0.0	0.0	0.0			1.0		1.0	1.0	8.0	5.0			1.0	0.625	R.AEGQQLVNQAMGGILQDSINEM[+16]GAK.A	15.0	2.0	13.0	9.0	1.0	8.0	60.0	50.0	61.5384615385			1.0
ECB_02772	metK	83	M	16	0.0	430.0	0.0	477.0			1.0		0.0	227.0	0.0	236.0			1.0		1.0	76.0	0.0	25.0			1.0	inf	R.EIGYVHSDM[+16]GFDANSCAVLSAIGK.Q	1472.0	734.0	738.0	1.0	1.0	0.0	0.0679347826087	0.136239782016	0.0			1.0
ECB_02650	-	244	M	16	0.0	0.0	0.0	0.0			1.0		0.0	0.0	0.0	0.0			1.0		0.0	0.0	1.0	12.0			1.0		K.TIDM[+16]IQANPDLAGIYGTNEGSTLGVANAIDSQNLK.G	13.0	0.0	13.0	1.0	0.0	1.0	7.69230769231		7.69230769231			1.0
ECB_02753	yggE	198	M	16	0.0	0.0	0.0	0.0			1.0		0.0	0.0	0.0	0.0			1.0		0.0	9.0	1.0	18.0			1.0	0.0	R.YHVSNYQPSPM[+16]VR.M	28.0	9.0	19.0	1.0	0.0	1.0	3.57142857143	0.0	5.26315789474			1.0
ECB_03078	gltD	397	M	16	0.0	8.0	0.0	1.0			1.0		0.0	1.0	0.0	0.0			1.0		1.0	3.0	0.0	3.0			1.0	inf	R.AEIVAGSEHIVPADAVIM[+16]AFGFRPHNMEWLAK.H	17.0	13.0	4.0	1.0	1.0	0.0	5.88235294118	7.69230769231	0.0			1.0
ECB_02777	gshB	306	M	16	0.0	7.0	0.0	0.0			1.0		0.0	0.0	0.0	5.0			1.0		0.0	0.0	2.0	4.0			1.0		R.EIEAEFPVSITGMLM[+16]DAIEAR.L	18.0	7.0	11.0	2.0	0.0	2.0	11.1111111111	0.0	18.1818181818			1.0
ECB_02772	metK	135	M	16	0.0	17.0	0.0	9.0			1.0		0.0	2.0	0.0	1.0			1.0		5.0	37.0	5.0	35.0			1.0	0.945945945946	R.ADPLEQGAGDQGLMFGYATNETDVLM[+16]PAPITYAHR.L	111.0	61.0	50.0	10.0	5.0	5.0	9.00900900901	8.19672131148	10.0			1.0
ECB_03077	gltB	428	M	16	0.0	31.0	0.0	8.0			1.0		0.0	23.0	0.0	5.0			1.0		0.0	26.0	1.0	32.0			1.0	0.0	R.VGPGELM[+16]VIDTR.S	126.0	80.0	46.0	1.0	0.0	1.0	0.793650793651	0.0	2.17391304348			1.0
ECB_03096	mdh	295	M	16	0.0	61.0	0.0	123.0			1.0		0.0	65.0	0.0	107.0			1.0		0.0	103.0	1.0	127.0			1.0	0.0	R.KSIGTLSAFEQNALEGM[+16]LDTLKK.D	587.0	229.0	358.0	1.0	0.0	1.0	0.170357751278	0.0	0.279329608939			1.0
ECB_03104	tldD	440	M	16	0.0	14.0	0.0	0.0			1.0		0.0	11.0	0.0	0.0			1.0		2.0	18.0	0.0	4.0			1.0	inf	K.GATLIGSGIETMQQISM[+16]VGNDLK.L	49.0	45.0	4.0	2.0	2.0	0.0	4.08163265306	4.44444444444	0.0			1.0
ECB_02757	pgk	138	M	16	0.0	70.0	0.0	82.0			1.0		0.0	42.0	0.0	64.0			1.0		2.0	65.0	3.0	88.0			1.0	0.902564102564	K.YAALCDVFVM[+16]DAFGTAHR.A	416.0	179.0	237.0	5.0	2.0	3.0	1.20192307692	1.11731843575	1.26582278481			1.0
ECB_03110	mreB	338	M	16	0.0	34.0	0.0	44.0			1.0		0.0	31.0	0.0	44.0			1.0		1.0	13.0	2.0	21.0			1.0	0.807692307692	K.ALEMIDM[+16]HGGDLFSEE.	190.0	79.0	111.0	3.0	1.0	2.0	1.57894736842	1.26582278481	1.8018018018			1.0
ECB_03114	accC	184	M	16	1.0	26.0	0.0	12.0			1.0	inf	0.0	25.0	0.0	16.0			1.0		0.0	13.0	0.0	20.0			1.0		R.VVRGDAELAQSISM[+16]TR.A	113.0	65.0	48.0	1.0	1.0	0.0	0.884955752212	1.53846153846	0.0			1.0
ECB_02745	rpiA	138	M	16	0.0	61.0	0.0	70.0			1.0		0.0	37.0	0.0	61.0			1.0		0.0	24.0	1.0	34.0			1.0	0.0	K.QVDILGKFPLPVEVIPM[+16]AR.S	288.0	122.0	166.0	1.0	0.0	1.0	0.347222222222	0.0	0.602409638554			1.0
ECB_02602	cysD	98	M	16	0.0	84.0	0.0	4.0			1.0		0.0	60.0	0.0	6.0			1.0		3.0	52.0	0.0	5.0			1.0	inf	K.NPEGVAM[+16]GINPFVHGSAK.H	214.0	199.0	15.0	3.0	3.0	0.0	1.40186915888	1.50753768844	0.0			1.0
ECB_03139	rrmB	197	M	16	0.0	14.0	0.0	9.0			1.0		0.0	14.0	0.0	14.0			1.0		1.0	3.0	0.0	3.0			1.0	inf	R.DSWLALLDEAGM[+16]K.G	58.0	32.0	26.0	1.0	1.0	0.0	1.72413793103	3.125	0.0			1.0
ECB_02745	rpiA	42	M	16	0.0	44.0	0.0	49.0			1.0		0.0	7.0	0.0	11.0			1.0		1.0	39.0	1.0	52.0			1.0	1.33333333333	K.AVGWAALQYVQPGTIVGVGTGSTAAHFIDALGTM[+16]K.G	204.0	91.0	113.0	2.0	1.0	1.0	0.980392156863	1.0989010989	0.884955752212			1.0
ECB_02744	serA	203	M	16	0.0	40.0	0.0	31.0			1.0		0.0	20.0	0.0	7.0			1.0		1.0	31.0	2.0	30.0			1.0	0.483870967742	K.LPLGNATQVQHLSDLLNM[+16]SDVVSLHVPENPSTK.N	162.0	92.0	70.0	3.0	1.0	2.0	1.85185185185	1.08695652174	2.85714285714			1.0
ECB_02735	gcvP	856	M	16	0.0	5.0	0.0	2.0			1.0		0.0	0.0	0.0	0.0			1.0		1.0	12.0	0.0	2.0			1.0	inf	R.LIDYGFHAPTMSFPVAGTLM[+16]VEPTESESK.V	22.0	18.0	4.0	1.0	1.0	0.0	4.54545454545	5.55555555556	0.0			1.0
ECB_02730	ygfZ	22	M	16	0.0	16.0	0.0	0.0			1.0		0.0	0.0	0.0	5.0			1.0		16.0	12.0	22.0	15.0			1.0	0.909090909091	R.LPLTLM[+16]TLDDWALATITGADSEK.Y	86.0	44.0	42.0	38.0	16.0	22.0	44.1860465116	36.3636363636	52.380952381			1.0
ECB_02722	lysS	455	M	16	0.0	5.0	0.0	0.0			1.0		0.0	0.0	0.0	0.0			1.0		3.0	0.0	0.0	0.0			1.0		K.DAGDDEAM[+16]FYDEDYVTALEHGLPPTAGLGIGIDR.M	8.0	8.0	0.0	3.0	3.0	0.0	37.5	37.5				1.0
ECB_02722	lysS	211	M	16	0.0	22.0	0.0	5.0			1.0		0.0	23.0	0.0	0.0			1.0		2.0	19.0	0.0	5.0			1.0	inf	R.GFMEVETPMM[+16]QVIPGGAAAR.P	76.0	66.0	10.0	2.0	2.0	0.0	2.63157894737	3.0303030303	0.0			1.0
ECB_02640	ygdH	190	M	16	0.0	33.0	0.0	32.0			1.0		0.0	37.0	0.0	37.0			1.0		0.0	17.0	0.0	13.0			1.0		R.ELNICTGCGPGAM[+16]EAPMK.G	169.0	87.0	82.0	0.0	0.0	0.0	0.0	0.0	0.0			1.0
ECB_02800	flu	893	M	16	1.0	18.0	0.0	7.0			1.0	inf	0.0	17.0	0.0	12.0			1.0		0.0	3.0	0.0	6.0			1.0		R.GDMSMGTAAAGSNM[+16]TFSPSR.N	64.0	39.0	25.0	1.0	1.0	0.0	1.5625	2.5641025641	0.0			1.0
ECB_02405	yfgM	196	M	16	0.0	38.0	0.0	0.0			1.0		1.0	29.0	0.0	11.0			1.0	inf	0.0	6.0	0.0	7.0			1.0		K.SDVTPALSEM[+16]MQMK.I	92.0	74.0	18.0	1.0	1.0	0.0	1.08695652174	1.35135135135	0.0			1.0
ECB_02602	cysD	32	M	16	2.0	34.0	0.0	1.0			1.0	inf	4.0	29.0	0.0	1.0			1.0	inf	10.0	21.0	0.0	0.0			1.0		R.EVAAEFSNPVM[+16]LYSIGK.D	102.0	100.0	2.0	16.0	16.0	0.0	15.6862745098	16.0	0.0			1.0
ECB_02485	yfiO	117	M	16	0.0	57.0	0.0	65.0			1.0		0.0	53.0	0.0	56.0			1.0		18.0	39.0	23.0	47.0			1.0	0.943143812709	R.GLTNM[+16]ALDDSALQGFFGVDR.S	358.0	167.0	191.0	41.0	18.0	23.0	11.4525139665	10.7784431138	12.0418848168			1.0
ECB_02489	tyrA	110	M	16	0.0	18.0	0.0	16.0			1.0		0.0	8.0	0.0	5.0			1.0		1.0	13.0	0.0	11.0			1.0	inf	K.TLCPSLRPVVIVGGGGQM[+16]GR.L	72.0	40.0	32.0	1.0	1.0	0.0	1.38888888889	2.5	0.0			1.0
ECB_02547	alaS	849	M	16	0.0	21.0	0.0	36.0			1.0		0.0	6.0	0.0	3.0			1.0		0.0	32.0	1.0	31.0			1.0	0.0	K.GGGRPDM[+16]AQAGGTDAAALPAALASVK.G	130.0	59.0	71.0	1.0	0.0	1.0	0.769230769231	0.0	1.40845070423			1.0
ECB_02547	alaS	449	M	16	0.0	0.0	0.0	0.0			1.0		1.0	0.0	0.0	0.0			1.0		1.0	2.0	0.0	0.0			1.0		R.EASGFGADYNAM[+16]IR.V	4.0	4.0	0.0	2.0	2.0	0.0	50.0	50.0				1.0
ECB_03165	rpsC	211	M	16	0.0	60.0	0.0	52.0			1.0		0.0	29.0	0.0	31.0			1.0		2.0	81.0	1.0	49.0			1.0	1.20987654321	K.GEILGGM[+16]AAVEQPEKPAAQPK.K	305.0	172.0	133.0	3.0	2.0	1.0	0.983606557377	1.16279069767	0.751879699248			1.0
ECB_02547	alaS	429	M	16	0.0	66.0	0.0	80.0			1.0		0.0	62.0	0.0	83.0			1.0		0.0	31.0	1.0	30.0			1.0	0.0	R.NIKVDEAGFEAAM[+16]EEQR.R	353.0	159.0	194.0	1.0	0.0	1.0	0.28328611898	0.0	0.515463917526			1.0
ECB_03167	rpsS	66	M	16	1.0	99.0	0.0	16.0			1.0	inf	1.0	67.0	0.0	14.0			1.0	inf	4.0	174.0	2.0	119.0			1.0	1.36781609195	R.QHVPVFVTDEM[+16]VGHK.L	497.0	346.0	151.0	8.0	6.0	2.0	1.60965794769	1.73410404624	1.32450331126			1.0
ECB_02547	alaS	44	M	16	0.0	1.0	0.0	0.0			1.0		0.0	2.0	0.0	0.0			1.0		1.0	17.0	1.0	15.0			1.0	0.882352941176	K.GHQVVASSSLVPHNDPTLLFTNAGM[+16]NQFK.D	37.0	21.0	16.0	2.0	1.0	1.0	5.40540540541	4.7619047619	6.25			1.0
ECB_03168	rplB	201	M	16	0.0	47.0	0.0	1.0			1.0		0.0	64.0	0.0	32.0			1.0		4.0	59.0	3.0	49.0			1.0	1.10734463277	R.ATLGEVGNAEHM[+16]LR.V	259.0	174.0	85.0	7.0	4.0	3.0	2.7027027027	2.29885057471	3.52941176471			1.0
ECB_02543	gshA	225	M	16	0.0	28.0	0.0	20.0			1.0		0.0	19.0	0.0	20.0			1.0		1.0	10.0	0.0	2.0			1.0	inf	K.TECGM[+16]YYLPYATSLR.L	100.0	58.0	42.0	1.0	1.0	0.0	1.0	1.72413793103	0.0			1.0
ECB_03187	bfr	52	M	16	0.0	2.0	0.0	1.0			1.0		0.0	0.0	0.0	2.0			1.0		0.0	0.0	3.0	39.0			1.0		R.LNDVEYHESIDEM[+16]K.H,R.LNDVEYHESIDEM[+16]KHADR.Y	47.0	2.0	45.0	3.0	0.0	3.0	6.3829787234	0.0	6.66666666667			1.0
ECB_03187	bfr	86	M	16	0.0	9.0	0.0	32.0			1.0		0.0	8.0	0.0	32.0			1.0		0.0	6.0	3.0	28.0			1.0	0.0	K.LNIGEDVEEM[+16]LR.S	118.0	23.0	95.0	3.0	0.0	3.0	2.54237288136	0.0	3.15789473684			1.0
ECB_02525	stpA	29	M	16	0.0	20.0	0.0	32.0			1.0		0.0	18.0	0.0	29.0			1.0		0.0	10.0	1.0	10.0			1.0	0.0	R.EFSIDVLEEM[+16]LEK.F	120.0	48.0	72.0	1.0	0.0	1.0	0.833333333333	0.0	1.38888888889			1.0
ECB_02517	gabD	177	M	16	0.0	0.0	0.0	14.0			1.0		0.0	0.0	0.0	8.0			1.0		0.0	0.0	1.0	5.0			1.0		K.AGPALAAGCTM[+16]VLKPASQTPFSALALAELAIR.A	28.0	0.0	28.0	1.0	0.0	1.0	3.57142857143		3.57142857143			1.0
ECB_02507	yfjG	60	M	16	0.0	3.0	0.0	0.0			1.0		6.0	8.0	0.0	0.0			1.0		0.0	6.0	0.0	0.0			1.0		R.ILESTPGQM[+16]TAAVDVSK.A	23.0	23.0	0.0	6.0	6.0	0.0	26.0869565217	26.0869565217				1.0
ECB_03191	fusA	111	M	16	0.0	47.0	0.0	47.0			1.0		0.0	29.0	0.0	28.0			1.0		14.0	45.0	10.0	32.0			1.0	0.995555555556	R.VLDGAVM[+16]VYCAVGGVQPQSETVWR.Q	252.0	135.0	117.0	24.0	14.0	10.0	9.52380952381	10.3703703704	8.54700854701			1.0
ECB_02490	aroF	264	M	16	0.0	0.0	0.0	0.0			1.0		0.0	0.0	0.0	0.0			1.0		0.0	24.0	0.0	1.0			1.0		K.EMEQAGLRPSLM[+16]VDCSHGNSNK.D	25.0	24.0	1.0	0.0	0.0	0.0	0.0	0.0	0.0			1.0
ECB_02490	aroF	182	M	16	1.0	8.0	0.0	0.0			1.0		8.0	4.0	0.0	0.0			1.0		0.0	2.0	0.0	4.0			1.0		R.EMASGLSM[+16]PVGFK.N	27.0	23.0	4.0	9.0	9.0	0.0	33.3333333333	39.1304347826	0.0			1.0
ECB_03191	fusA	617	M	16	0.0	26.0	0.0	4.0			1.0		1.0	17.0	0.0	9.0			1.0	inf	0.0	13.0	1.0	24.0			1.0	0.0	K.AKPVLLEPIM[+16]K.V	95.0	57.0	38.0	2.0	1.0	1.0	2.10526315789	1.75438596491	2.63157894737			1.0
ECB_02482	clpB	737	M	16	0.0	2.0	0.0	0.0			1.0		1.0	2.0	0.0	0.0			1.0		0.0	22.0	0.0	19.0			1.0		R.FGELDYAHM[+16]K.E	46.0	27.0	19.0	1.0	1.0	0.0	2.17391304348	3.7037037037	0.0			1.0
ECB_02476	trxC	121	M	16	0.0	20.0	0.0	30.0			1.0		0.0	18.0	0.0	25.0			1.0		0.0	10.0	2.0	28.0			1.0	0.0	K.NGQVVDM[+16]LNGAVPK.A	133.0	48.0	85.0	2.0	0.0	2.0	1.5037593985	0.0	2.35294117647			1.0
ECB_02368	purC	131	M	16	0.0	55.0	0.0	63.0			1.0		0.0	24.0	0.0	28.0			1.0		1.0	27.0	1.0	28.0			1.0	1.03703703704	K.NDAMHDPM[+16]VNESYCETFGWVSK.E	227.0	107.0	120.0	2.0	1.0	1.0	0.881057268722	0.934579439252	0.833333333333			1.0
ECB_03257	ompR	81	M	16	0.0	15.0	0.0	20.0			1.0		0.0	20.0	0.0	20.0			1.0		0.0	6.0	2.0	12.0			1.0	0.0	R.SQSNPMPIIM[+16]VTAK.G	95.0	41.0	54.0	2.0	0.0	2.0	2.10526315789	0.0	3.7037037037			1.0
ECB_03268	malQ	311	M	16	0.0	0.0	0.0	0.0			1.0		0.0	0.0	0.0	0.0			1.0		0.0	0.0	1.0	2.0			1.0		R.QFVADHGDSLFWQAAFDALHAQQVKEDEM[+16]R.W	3.0	0.0	3.0	1.0	0.0	1.0	33.3333333333		33.3333333333			1.0
ECB_03237	gph	187	M	16	0.0	11.0	0.0	9.0			1.0		0.0	7.0	0.0	15.0			1.0		0.0	6.0	1.0	18.0			1.0	0.0	R.MGIAPQQM[+16]LFVGDSR.N	67.0	24.0	43.0	1.0	0.0	1.0	1.49253731343	0.0	2.32558139535			1.0
ECB_02462	lepB	302	M	16	0.0	3.0	0.0	12.0			1.0		0.0	2.0	0.0	8.0			1.0		0.0	5.0	1.0	15.0			1.0	0.0	R.ATAIWM[+16]SFDKQEGEWPTGVR.L	46.0	10.0	36.0	1.0	0.0	1.0	2.17391304348	0.0	2.77777777778			1.0
ECB_02449	purL	1190	M	16	0.0	27.0	0.0	23.0			1.0		0.0	5.0	0.0	3.0			1.0		0.0	31.0	1.0	32.0			1.0	0.0	R.FSLVEVTQSPSLLLQGMVGSQM[+16]PIAVSHGEGR.V	122.0	63.0	59.0	1.0	0.0	1.0	0.819672131148	0.0	1.69491525424			1.0
ECB_03212	fic	39	M	16	0.0	0.0	0.0	17.0			1.0		0.0	0.0	2.0	20.0			1.0		0.0	0.0	0.0	4.0			1.0		R.LEQAAYEM[+16]TALR.A	43.0	0.0	43.0	2.0	0.0	2.0	4.6511627907		4.6511627907			1.0
ECB_02449	purL	992	M	16	0.0	3.0	0.0	7.0			1.0		0.0	3.0	0.0	1.0			1.0		1.0	0.0	0.0	0.0			1.0		R.VWWAETTWQM[+16]QR.L	15.0	7.0	8.0	1.0	1.0	0.0	6.66666666667	14.2857142857	0.0			1.0
ECB_02449	purL	537	M	16	0.0	22.0	0.0	34.0			1.0		0.0	4.0	0.0	16.0			1.0		4.0	23.0	3.0	19.0			1.0	1.10144927536	R.DILSDEPGM[+16]SPLEIWCNESQER.Y	125.0	53.0	72.0	7.0	4.0	3.0	5.6	7.54716981132	4.16666666667			1.0
ECB_02449	purL	291	M	16	0.0	20.0	0.0	24.0			1.0		0.0	29.0	0.0	45.0			1.0		0.0	40.0	1.0	48.0			1.0	0.0	R.YFADHETGRYDFHQEPAHILM[+16]K.V	207.0	89.0	118.0	1.0	0.0	1.0	0.48309178744	0.0	0.847457627119			1.0
ECB_02425	suhB	237	M	16	0.0	20.0	0.0	5.0			1.0		0.0	5.0	0.0	1.0			1.0		1.0	16.0	0.0	14.0			1.0	inf	R.EAGGIVSDFTGGHNYM[+16]LTGNIVAGNPR.V	62.0	42.0	20.0	1.0	1.0	0.0	1.61290322581	2.38095238095	0.0			1.0
ECB_02610	ygcM	107	M	16	0.0	12.0	0.0	14.0			1.0		0.0	12.0	0.0	10.0			1.0		0.0	9.0	1.0	15.0			1.0	0.0	K.WIWDQVKPVVPLLSAVM[+16]VK.E	73.0	33.0	40.0	1.0	0.0	1.0	1.3698630137	0.0	2.5			1.0
ECB_02422	iscS	29	M	16	0.0	46.0	0.0	44.0			1.0		0.0	109.0	0.0	71.0			1.0		12.0	51.0	15.0	58.0			1.0	0.909803921569	K.MMQFMTM[+16]DGTFGNPASR.S	406.0	218.0	188.0	27.0	12.0	15.0	6.65024630542	5.50458715596	7.97872340426			1.0
ECB_02407	ispG	33	M	16	0.0	40.0	0.0	24.0			1.0		0.0	40.0	0.0	18.0			1.0		1.0	24.0	0.0	12.0			1.0	inf	R.IYVGNVPIGDGAPIAVQSM[+16]TNTR.T	159.0	105.0	54.0	1.0	1.0	0.0	0.62893081761	0.952380952381	0.0			1.0
ECB_02601	cysN	19	M	16	0.0	32.0	0.0	0.0			1.0		0.0	44.0	0.0	0.0			1.0		1.0	51.0	0.0	8.0			1.0	inf	.MNTALAQQIANEGGVEAWM[+16]IAQQHK.S	136.0	128.0	8.0	1.0	1.0	0.0	0.735294117647	0.78125	0.0			1.0
ECB_02405	yfgM	197	M	16	3.0	35.0	0.0	0.0			1.0		1.0	29.0	0.0	11.0			1.0	inf	0.0	6.0	0.0	7.0			1.0		K.SDVTPALSEMM[+16]QMK.I	92.0	74.0	18.0	4.0	4.0	0.0	4.34782608696	5.40540540541	0.0			1.0
ECB_03240	damX	1	M	16	0.0	1.0	0.0	0.0			1.0		1.0	0.0	0.0	0.0			1.0		0.0	0.0	0.0	0.0			1.0		.M[+16]DEFKPEDELKPDPSDR.R	2.0	2.0	0.0	1.0	1.0	0.0	50.0	50.0				1.0
ECB_01397	ydcS	79	M	16	0.0	0.0	1.0	2.0			1.0		0.0	0.0	0.0	3.0			1.0		0.0	0.0	0.0	9.0			1.0		K.TAATSDEM[+16]VSLMTK.G	15.0	0.0	15.0	1.0	0.0	1.0	6.66666666667		6.66666666667			1.0
ECB_02399	guaA	397	M	16	0.0	22.0	0.0	34.0			1.0		0.0	17.0	0.0	24.0			1.0		1.0	22.0	0.0	20.0			1.0	inf	K.IGLELGLPYDM[+16]LYR.H	140.0	62.0	78.0	1.0	1.0	0.0	0.714285714286	1.61290322581	0.0			1.0
ECB_03255	pckA	170	M	16	0.0	1.0	0.0	9.0			1.0		0.0	1.0	0.0	3.0			1.0		0.0	1.0	1.0	11.0			1.0	0.0	K.NMFIRPSDEELAGFKPDFIVM[+16]NGAK.C	27.0	3.0	24.0	1.0	0.0	1.0	3.7037037037	0.0	4.16666666667			1.0
ECB_02393	ppk	504	M	16	0.0	0.0	0.0	2.0			1.0		0.0	0.0	0.0	0.0			1.0		0.0	0.0	1.0	1.0			1.0		R.VFNFIENPYRPVTFDYLM[+16]VSPQNSR.R	4.0	0.0	4.0	1.0	0.0	1.0	25.0		25.0			1.0
ECB_02390	upp	83	M	16	0.0	39.0	0.0	36.0			1.0		0.0	45.0	0.0	38.0			1.0		0.0	53.0	1.0	56.0			1.0	0.0	R.AGLGM[+16]MDGVLENVPSAR.I	268.0	137.0	131.0	1.0	0.0	1.0	0.373134328358	0.0	0.763358778626			1.0
ECB_02417	fdx	72	M	16	0.0	43.0	0.0	26.0			1.0		0.0	27.0	0.0	14.0			1.0		8.0	26.0	9.0	29.0			1.0	0.991452991453	R.EGFDSLPESSEQEDDM[+16]LDK.A	182.0	104.0	78.0	17.0	8.0	9.0	9.34065934066	7.69230769231	11.5384615385			1.0
ECB_03268	malQ	321	M	16	0.0	18.0	0.0	11.0			1.0		0.0	5.0	0.0	11.0			1.0		1.0	0.0	0.0	0.0			1.0		R.WGWPAWPEM[+16]YQNVDSPEVR.Q	46.0	24.0	22.0	1.0	1.0	0.0	2.17391304348	4.16666666667	0.0			1.0
ECB_01948	galF	17	M	16	0.0	10.0	0.0	6.0			1.0		0.0	7.0	0.0	4.0			1.0		0.0	10.0	1.0	16.0			1.0	0.0	K.AVIPVAGLGMHM[+16]LPATK.A	54.0	27.0	27.0	1.0	0.0	1.0	1.85185185185	0.0	3.7037037037			1.0
ECB_03616	atpD	446	M	16	1.0	30.0	0.0	21.0			1.0	inf	0.0	2.0	0.0	11.0			1.0		0.0	35.0	1.0	53.0			1.0	0.0	K.GIMEGEYDHLPEQAFYM[+16]VGSIEEAVEK.A	154.0	68.0	86.0	2.0	1.0	1.0	1.2987012987	1.47058823529	1.16279069767			1.0
ECB_02222	pta	683	M	16	0.0	15.0	0.0	15.0			1.0		0.0	16.0	0.0	26.0			1.0		0.0	3.0	1.0	8.0			1.0	0.0	R.SADLISIGPMLQGM[+16]R.K	84.0	34.0	50.0	1.0	0.0	1.0	1.19047619048	0.0	2.0			1.0
ECB_04260	deoD	134	M	16	0.0	11.0	0.0	54.0			1.0		0.0	12.0	0.0	29.0			1.0		0.0	28.0	1.0	30.0			1.0	0.0	R.FKDHDFAAIADFDM[+16]VR.N	165.0	51.0	114.0	1.0	0.0	1.0	0.606060606061	0.0	0.877192982456			1.0
ECB_02316	ptsI	239	M	16	0.0	4.0	0.0	0.0			1.0		0.0	0.0	0.0	0.0			1.0		0.0	0.0	3.0	7.0			1.0		K.NDDYLILDAVNNQVYVNPTNEVIDKM[+16]R.A	14.0	4.0	10.0	3.0	0.0	3.0	21.4285714286	0.0	30.0			1.0
ECB_03285	asd	179	M	16	0.0	68.0	0.0	79.0			1.0		0.0	31.0	0.0	32.0			1.0		0.0	71.0	1.0	78.0			1.0	0.0	R.ELLTQM[+16]GHLYGHVADELATPSSAILDIER.K	360.0	170.0	190.0	1.0	0.0	1.0	0.277777777778	0.0	0.526315789474			1.0
ECB_03297	yhhA	128	M	16	0.0	0.0	1.0	24.0			1.0		0.0	1.0	2.0	19.0			1.0	0.0	0.0	0.0	2.0	34.0			1.0		R.NGDM[+16]LNQPSTPQPDIPLK.T	83.0	1.0	82.0	5.0	0.0	5.0	6.02409638554	0.0	6.09756097561			1.0
ECB_03302	ugpB	96	M	16	0.0	0.0	0.0	16.0			1.0		0.0	0.0	0.0	16.0			1.0		0.0	0.0	2.0	18.0			1.0		R.TGNAPAILQVYEVGTATMM[+16]ASK.A	52.0	0.0	52.0	2.0	0.0	2.0	3.84615384615		3.84615384615			1.0
ECB_02314	cysK	96	M	16	0.0	34.0	0.0	28.0			1.0		0.0	25.0	0.0	27.0			1.0		0.0	18.0	1.0	22.0			1.0	0.0	K.LTLTMPETM[+16]SIER.R	155.0	77.0	78.0	1.0	0.0	1.0	0.645161290323	0.0	1.28205128205			1.0
ECB_03302	ugpB	289	M	16	0.0	0.0	0.0	33.0			1.0		0.0	0.0	0.0	24.0			1.0		0.0	0.0	2.0	17.0			1.0		K.FNYGVGM[+16]MPYDADAK.D	76.0	0.0	76.0	2.0	0.0	2.0	2.63157894737		2.63157894737			1.0
ECB_03302	ugpB	290	M	16	0.0	0.0	0.0	33.0			1.0		0.0	0.0	0.0	24.0			1.0		0.0	0.0	4.0	15.0			1.0		K.FNYGVGMM[+16]PYDADAK.D	76.0	0.0	76.0	4.0	0.0	4.0	5.26315789474		5.26315789474			1.0
ECB_03303	livF	138	M	16	0.0	45.0	0.0	45.0			1.0		0.0	40.0	0.0	37.0			1.0		0.0	35.0	1.0	36.0			1.0	0.0	R.AGTM[+16]SGGEQQMLAIGR.A	239.0	120.0	119.0	1.0	0.0	1.0	0.418410041841	0.0	0.840336134454			1.0
ECB_02268	fadL	417	M	16	0.0	18.0	1.0	35.0			1.0	0.0	0.0	9.0	0.0	20.0			1.0		0.0	0.0	0.0	15.0			1.0		K.DASVDVGVSYM[+16]HGQSVK.I	98.0	27.0	71.0	1.0	0.0	1.0	1.02040816327	0.0	1.40845070423			1.0
ECB_02268	fadL	66	M	16	0.0	0.0	0.0	0.0			1.0		0.0	0.0	0.0	0.0			1.0		0.0	0.0	1.0	39.0			1.0		R.NPALITM[+16]FDRPTFSAGAVYIDPDVNISGTSPSGR.S	40.0	0.0	40.0	1.0	0.0	1.0	2.5		2.5			1.0
ECB_02266	fadI	70	M	16	0.0	0.0	0.0	0.0			1.0		0.0	0.0	0.0	0.0			1.0		0.0	0.0	11.0	1.0			1.0		R.SEIPAEVIEQLVFGQVVQM[+16]PEAPNIAR.E	12.0	0.0	12.0	11.0	0.0	11.0	91.6666666667		91.6666666667			1.0
ECB_03307	livK	229	M	16	0.0	19.0	0.0	20.0			1.0		0.0	6.0	0.0	21.0			1.0		0.0	0.0	3.0	6.0			1.0		K.ENIDFVYYGGYYPEM[+16]GQMLR.H	75.0	25.0	50.0	3.0	0.0	3.0	4.0	0.0	6.0			1.0
ECB_03307	livK	232	M	16	0.0	19.0	0.0	20.0			1.0		0.0	6.0	0.0	21.0			1.0		0.0	0.0	1.0	9.0			1.0		K.ENIDFVYYGGYYPEMGQM[+16]LR.H	76.0	25.0	51.0	1.0	0.0	1.0	1.31578947368	0.0	1.96078431373			1.0
ECB_03307	livK	246	M	16	0.0	2.0	0.0	4.0			1.0		0.0	6.0	0.0	1.0			1.0		1.0	12.0	5.0	33.0			1.0	0.55	K.TQFM[+16]GPEGVGNASLSNIAGDAAEGMLVTMPK.R	64.0	21.0	43.0	6.0	1.0	5.0	9.375	4.7619047619	11.6279069767			1.0
ECB_03307	livK	267	M	16	0.0	2.0	0.0	4.0			1.0		0.0	6.0	0.0	1.0			1.0		0.0	13.0	2.0	36.0			1.0	0.0	K.TQFMGPEGVGNASLSNIAGDAAEGM[+16]LVTMPK.R	64.0	21.0	43.0	2.0	0.0	2.0	3.125	0.0	4.6511627907			1.0
ECB_02241	accD	177	M	16	0.0	24.0	0.0	22.0			1.0		0.0	30.0	0.0	19.0			1.0		2.0	18.0	5.0	42.0			1.0	0.933333333333	R.MQEALMSLMQM[+16]AK.T	162.0	74.0	88.0	7.0	2.0	5.0	4.32098765432	2.7027027027	5.68181818182			1.0
ECB_02237	purF	11	M	16	0.0	15.0	0.0	7.0			1.0		0.0	4.0	0.0	4.0			1.0		2.0	25.0	0.0	10.0			1.0	inf	M.CGIVGIAGVM[+16]PVNQSIYDALTVLQHR.G	67.0	46.0	21.0	2.0	2.0	0.0	2.98507462687	4.34782608696	0.0			1.0
ECB_02222	pta	620	M	16	0.0	38.0	0.0	58.0			1.0		0.0	37.0	0.0	43.0			1.0		0.0	14.0	1.0	31.0			1.0	0.0	K.RPDLM[+16]IDGPLQYDAAVMADVAK.S	222.0	89.0	133.0	1.0	0.0	1.0	0.45045045045	0.0	0.751879699248			1.0
ECB_02228	folX	114	M	16	5.0	1.0	0.0	0.0			1.0		0.0	10.0	0.0	0.0			1.0		0.0	0.0	0.0	1.0			1.0		R.YADSVSM[+16]TLSWQR.	17.0	16.0	1.0	5.0	5.0	0.0	29.4117647059	31.25	0.0			1.0
ECB_02221	ackA	230	M	16	0.0	45.0	0.0	46.0			1.0		0.0	41.0	0.0	45.0			1.0		14.0	43.0	16.0	46.0			1.0	0.936046511628	K.CVDTSM[+16]GLTPLEGLVMGTR.S	296.0	143.0	153.0	30.0	14.0	16.0	10.1351351351	9.79020979021	10.4575163399			1.0
ECB_03476	rfaD	1	M	16	0.0	1.0	0.0	0.0			1.0		4.0	0.0	0.0	0.0			1.0		0.0	4.0	1.0	6.0			1.0	0.0	.M[+16]IIVTGGAGFIGSNIVK.A	16.0	9.0	7.0	5.0	4.0	1.0	31.25	44.4444444444	14.2857142857			1.0
ECB_02218	yfbT	110	M	16	0.0	13.0	0.0	16.0			1.0		0.0	15.0	0.0	17.0			1.0		0.0	12.0	1.0	13.0			1.0	0.0	K.AGIPWAIVTSGSM[+16]PVAR.A	87.0	40.0	47.0	1.0	0.0	1.0	1.14942528736	0.0	2.12765957447			1.0
ECB_03371	yhjE	1	M	16	29.0	36.0	0.0	0.0			1.0		4.0	34.0	0.0	5.0			1.0	inf	0.0	48.0	0.0	13.0			1.0		.M[+16]QATATTLDHEQEYTPINSR.N	169.0	151.0	18.0	33.0	33.0	0.0	19.5266272189	21.8543046358	0.0			1.0
ECB_02208	nuoG	301	M	16	0.0	0.0	0.0	1.0			1.0		0.0	0.0	0.0	0.0			1.0		0.0	17.0	1.0	24.0			1.0	0.0	R.RGDDFITLNAEQAM[+16]QGAADILR.Q	43.0	17.0	26.0	1.0	0.0	1.0	2.32558139535	0.0	3.84615384615			1.0
ECB_02161	nrdB	18	M	16	0.0	49.0	0.0	55.0			1.0		0.0	37.0	0.0	47.0			1.0		0.0	22.0	1.0	27.0			1.0	0.0	K.NDQLKEPM[+16]FFGQPVNVAR.Y	238.0	108.0	130.0	1.0	0.0	1.0	0.420168067227	0.0	0.769230769231			1.0
ECB_02157	gyrA	423	M	16	0.0	36.0	0.0	32.0			1.0		0.0	43.0	0.0	43.0			1.0		17.0	16.0	25.0	24.0			1.0	1.02	K.TALVANPWQLGNVAAM[+16]LER.A	236.0	112.0	124.0	42.0	17.0	25.0	17.7966101695	15.1785714286	20.1612903226			1.0
ECB_02117	yejL	35	M	16	0.0	0.0	0.0	0.0			1.0		0.0	0.0	0.0	0.0			1.0		0.0	5.0	1.0	25.0			1.0	0.0	K.HKAPTDLSLM[+16]VLGNMVTNLINTSIAPAQR.Q	31.0	5.0	26.0	1.0	0.0	1.0	3.22580645161	0.0	3.84615384615			1.0
ECB_03395	dppA	379	M	16	0.0	10.0	0.0	12.0			1.0		0.0	6.0	0.0	4.0			1.0		0.0	8.0	0.0	14.0			1.0		K.GFSIDLWAM[+16]PVQRPYNPNAR.R	54.0	24.0	30.0	0.0	0.0	0.0	0.0	0.0	0.0			1.0
ECB_02116	yejK	183	M	16	0.0	17.0	0.0	13.0			1.0		0.0	14.0	0.0	12.0			1.0		5.0	40.0	4.0	37.0			1.0	1.15625	K.VADFFM[+16]DFLGASEGLNAK.A	142.0	76.0	66.0	9.0	5.0	4.0	6.33802816901	6.57894736842	6.06060606061			1.0
ECB_02115	rplY	50	M	16	0.0	17.0	0.0	17.0			1.0		0.0	2.0	0.0	5.0			1.0		3.0	19.0	4.0	26.0			1.0	1.02631578947	K.EAPLAIELDHDKVMNM[+16]QAK.A	93.0	41.0	52.0	7.0	3.0	4.0	7.52688172043	7.31707317073	7.69230769231			1.0
ECB_02078	mglA	429	M	16	0.0	0.0	0.0	16.0			1.0		0.0	0.0	0.0	16.0			1.0		0.0	1.0	2.0	14.0			1.0	0.0	R.WLLTQPEILM[+16]LDEPTR.G	49.0	1.0	48.0	2.0	0.0	2.0	4.08163265306	0.0	4.16666666667			1.0
ECB_03191	fusA	663	M	16	0.0	81.0	0.0	81.0			1.0		0.0	76.0	0.0	72.0			1.0		49.0	71.0	43.0	63.0			1.0	1.01113658696	K.IHAEVPLSEM[+16]FGYATQLR.S	536.0	277.0	259.0	92.0	49.0	43.0	17.1641791045	17.6895306859	16.6023166023			1.0
ECB_03454	mtlA	535	M	16	0.0	13.0	0.0	27.0			1.0		0.0	4.0	0.0	26.0			1.0		0.0	5.0	1.0	31.0			1.0	0.0	K.GGYVEPEYVQAM[+16]LDR.E	107.0	22.0	85.0	1.0	0.0	1.0	0.934579439252	0.0	1.17647058824			1.0
ECB_03457	-	19	M	16	0.0	0.0	0.0	18.0			1.0		0.0	0.0	2.0	26.0			1.0		0.0	0.0	1.0	19.0			1.0		K.AVDFM[+16]ASSQAFR.E	66.0	0.0	66.0	3.0	0.0	3.0	4.54545454545		4.54545454545			1.0
ECB_02062	bglX	184	M	16	0.0	32.0	0.0	38.0			1.0		0.0	19.0	0.0	34.0			1.0		0.0	4.0	3.0	11.0			1.0	0.0	R.ASEGFGEDTYLTSTM[+16]GK.T	141.0	55.0	86.0	3.0	0.0	3.0	2.12765957447	0.0	3.48837209302			1.0
ECB_02044	metG	480	M	16	0.0	0.0	0.0	0.0			1.0		0.0	0.0	0.0	0.0			1.0		1.0	19.0	0.0	5.0			1.0	inf	R.DADLQAICSM[+16]GINLFR.V	25.0	20.0	5.0	1.0	1.0	0.0	4.0	5.0	0.0			1.0
ECB_03467	secB	138	M	16	0.0	0.0	0.0	0.0			1.0		0.0	0.0	0.0	0.0			1.0		7.0	2.0	6.0	2.0			1.0	1.16666666667	R.GTFPQLNLAPVNFDALFM[+16]NYLQQQAGEGTEEHQDA.	17.0	9.0	8.0	13.0	7.0	6.0	76.4705882353	77.7777777778	75.0			1.0
ECB_01948	galF	210	M	16	1.0	0.0	0.0	0.0			1.0		0.0	0.0	0.0	0.0			1.0		0.0	12.0	1.0	17.0			1.0	0.0	R.IVEFIEKPDQPQTLDSDIM[+16]AVGR.Y	31.0	13.0	18.0	2.0	1.0	1.0	6.45161290323	7.69230769231	5.55555555556			1.0
ECB_03470	yibO	35	M	16	0.0	1.0	0.0	0.0			1.0		0.0	0.0	0.0	0.0			1.0		2.0	12.0	3.0	15.0			1.0	0.833333333333	K.TPVM[+16]DALWANRPHTLIDASGLEVGLPDR.Q	33.0	15.0	18.0	5.0	2.0	3.0	15.1515151515	13.3333333333	16.6666666667			1.0
ECB_03470	yibO	251	M	16	0.0	32.0	0.0	11.0			1.0		0.0	26.0	0.0	4.0			1.0		1.0	11.0	0.0	4.0			1.0	inf	R.AEGQPDAAM[+16]EDGDALIFMNFR.A	89.0	70.0	19.0	1.0	1.0	0.0	1.12359550562	1.42857142857	0.0			1.0
ECB_02219	yfbU	20	M	16	0.0	27.0	0.0	75.0			1.0		0.0	17.0	0.0	48.0			1.0		0.0	10.0	1.0	33.0			1.0	0.0	K.MMTM[+16]LDPANAER.Y	211.0	54.0	157.0	1.0	0.0	1.0	0.473933649289	0.0	0.636942675159			1.0
ECB_03498	slmA	169	M	16	0.0	0.0	0.0	0.0			1.0		0.0	0.0	0.0	1.0			1.0		0.0	0.0	3.0	0.0			1.0		R.EGEGYTTDETLLASQILAFCEGM[+16]LSR.F	4.0	0.0	4.0	3.0	0.0	3.0	75.0		75.0			1.0
ECB_03544	nlpA	115	M	16	0.0	30.0	0.0	14.0			1.0		1.0	30.0	0.0	13.0			1.0	inf	3.0	10.0	2.0	8.0			1.0	1.2	K.LVAVGNTFVFPM[+16]AGYSK.K	111.0	74.0	37.0	6.0	4.0	2.0	5.40540540541	5.40540540541	5.40540540541			1.0
ECB_02354	maeB	343	M	16	0.0	3.0	2.0	17.0			1.0	0.0	0.0	2.0	0.0	19.0			1.0		5.0	15.0	7.0	19.0			1.0	0.904761904762	R.GALDVGATAINEEM[+16]K.L	89.0	25.0	64.0	14.0	5.0	9.0	15.7303370787	20.0	14.0625			1.0
ECB_01683	pheS	299	M	16	0.0	14.0	0.0	24.0			1.0		0.0	11.0	0.0	9.0			1.0		4.0	9.0	1.0	1.0			1.0	0.444444444444	R.NVGIDPEVYSGFAFGMGM[+16]ER.L	73.0	38.0	35.0	5.0	4.0	1.0	6.84931506849	10.5263157895	2.85714285714			1.0
ECB_01945	rfbA	36	M	16	0.0	11.0	0.0	0.0			1.0		0.0	19.0	0.0	0.0			1.0		1.0	8.0	0.0	0.0			1.0		K.QLLPIYDKPM[+16]IYYPLSTLMLAGIR.D	39.0	39.0	0.0	1.0	1.0	0.0	2.5641025641	2.5641025641				1.0
ECB_01942	vioA	294	M	16	0.0	1.0	0.0	0.0			1.0		0.0	0.0	0.0	0.0			1.0		1.0	9.0	0.0	1.0			1.0	inf	K.GTPGITIFPGNINANSNYSYFPILIDDGFHM[+16]SR.D	12.0	11.0	1.0	1.0	1.0	0.0	8.33333333333	9.09090909091	0.0			1.0
ECB_01931	gnd	194	M	16	0.0	3.0	0.0	0.0			1.0		0.0	9.0	0.0	0.0			1.0		3.0	35.0	2.0	20.0			1.0	0.857142857143	K.MVHNGIEYGDM[+16]QLIAEAYSLLK.G	72.0	50.0	22.0	5.0	3.0	2.0	6.94444444444	6.0	9.09090909091			1.0
ECB_03555	ilvB	242	M	16	0.0	22.0	0.0	22.0			1.0		0.0	24.0	0.0	15.0			1.0		0.0	18.0	1.0	28.0			1.0	0.0	K.AQLPTTM[+16]TLMALGMLPK.A	130.0	64.0	66.0	1.0	0.0	1.0	0.769230769231	0.0	1.51515151515			1.0
ECB_01923	hisC	237	M	16	0.0	0.0	0.0	0.0			1.0		0.0	0.0	0.0	0.0			1.0		2.0	12.0	0.0	1.0			1.0	inf	R.CGFTLANEEVINLLM[+16]K.V	15.0	14.0	1.0	2.0	2.0	0.0	13.3333333333	14.2857142857	0.0			1.0
ECB_01921	hisG	46	M	16	0.0	35.0	0.0	36.0			1.0		0.0	29.0	0.0	40.0			1.0		0.0	20.0	0.0	29.0			1.0		R.LIAMAENM[+16]PIDILR.V	189.0	84.0	105.0	0.0	0.0	0.0	0.0	0.0	0.0			1.0
ECB_01847	argS	264	M	16	0.0	9.0	0.0	4.0			1.0		0.0	4.0	0.0	0.0			1.0		1.0	4.0	0.0	0.0			1.0		R.DDVMGESLYNPM[+16]LPGIVADLK.A	22.0	18.0	4.0	1.0	1.0	0.0	4.54545454545	5.55555555556	0.0			1.0
ECB_01842	yecP	1	M	16	0.0	0.0	0.0	0.0			1.0		0.0	0.0	0.0	0.0			1.0		1.0	4.0	0.0	1.0			1.0	inf	.M[+16]IDFGNFYSLIAK.N	6.0	5.0	1.0	1.0	1.0	0.0	16.6666666667	20.0	0.0			1.0
ECB_03582	gyrB	781	M	16	0.0	43.0	0.0	38.0			1.0		0.0	44.0	0.0	34.0			1.0		1.0	42.0	0.0	42.0			1.0	inf	K.DAIAADQLFTTLM[+16]GDAVEPR.R	244.0	130.0	114.0	1.0	1.0	0.0	0.409836065574	0.769230769231	0.0			1.0
ECB_01841	yecO	48	M	16	0.0	15.0	0.0	17.0			1.0		0.0	8.0	0.0	9.0			1.0		1.0	12.0	0.0	7.0			1.0	inf	R.SVPGYSNIISMIGM[+16]LAER.F	69.0	36.0	33.0	1.0	1.0	0.0	1.44927536232	2.77777777778	0.0			1.0
ECB_01820	purT	239	M	16	0.0	48.0	0.0	40.0			1.0		0.0	45.0	0.0	26.0			1.0		0.0	18.0	1.0	25.0			1.0	0.0	R.QEDGDYRESWQPQQM[+16]SPLALER.A	203.0	111.0	92.0	1.0	0.0	1.0	0.492610837438	0.0	1.08695652174			1.0
ECB_01807	yebV	75	M	16	0.0	0.0	0.0	4.0			1.0		0.0	0.0	16.0	19.0			1.0		0.0	0.0	0.0	18.0			1.0		R.TRYDQQSDAWIM[+16]R.L	57.0	0.0	57.0	16.0	0.0	16.0	28.0701754386		28.0701754386			1.0
ECB_01807	yebV	39	M	16	0.0	2.0	0.0	21.0			1.0		0.0	0.0	0.0	10.0			1.0		0.0	0.0	1.0	8.0			1.0		K.SDPDLCM[+16]QLDAWDAETSIPALLNGEHSVLYR.T	42.0	2.0	40.0	1.0	0.0	1.0	2.38095238095	0.0	2.5			1.0
ECB_03616	atpD	137	M	16	0.0	36.0	0.0	36.0			1.0		0.0	36.0	0.0	39.0			1.0		1.0	21.0	2.0	43.0			1.0	1.02380952381	K.VIDLM[+16]CPFAK.G	214.0	94.0	120.0	3.0	1.0	2.0	1.40186915888	1.06382978723	1.66666666667			1.0
ECB_01746	yeaC	69	M	16	0.0	18.0	0.0	3.0			1.0		0.0	13.0	0.0	1.0			1.0		0.0	7.0	0.0	0.0			1.0		R.NNTEAQHMTIDTNGQMVM[+16]K.S	42.0	38.0	4.0	0.0	0.0	0.0	0.0	0.0	0.0			1.0
ECB_01717	astC	14	M	16	0.0	0.0	0.0	0.0			1.0		0.0	0.0	0.0	0.0			1.0		0.0	0.0	1.0	0.0			1.0		R.ENFDEWM[+16]IPVYASAPFIPVR.G	1.0	0.0	1.0	1.0	0.0	1.0	100.0		100.0			1.0
ECB_01698	ydjN	434	M	16	0.0	36.0	0.0	21.0			1.0		0.0	25.0	0.0	11.0			1.0		0.0	18.0	1.0	19.0			1.0	0.0	R.TALNVSGSM[+16]TAGTLTSQWLK.Q	131.0	79.0	52.0	1.0	0.0	1.0	0.763358778626	0.0	1.92307692308			1.0
ECB_01694	yniA	224	M	16	0.0	0.0	0.0	12.0			1.0		0.0	0.0	0.0	1.0			1.0		0.0	0.0	3.0	22.0			1.0		R.ECDLAM[+16]LPLHTEQPPQIYDGYQSVSPLPADFLER.Q	38.0	0.0	38.0	3.0	0.0	3.0	7.89473684211		7.89473684211			1.0
ECB_01683	pheS	297	M	16	0.0	14.0	0.0	24.0			1.0		0.0	11.0	0.0	9.0			1.0		1.0	12.0	0.0	2.0			1.0	inf	R.NVGIDPEVYSGFAFGM[+16]GMER.L	73.0	38.0	35.0	1.0	1.0	0.0	1.3698630137	2.63157894737	0.0			1.0
ECB_03618	atpA	48	M	16	0.0	42.0	0.0	57.0			1.0		0.0	40.0	0.0	35.0			1.0		5.0	40.0	5.0	33.0			1.0	0.825	R.IHGLADCM[+16]QGEMISLPGNR.Y	257.0	127.0	130.0	10.0	5.0	5.0	3.89105058366	3.93700787402	3.84615384615			1.0
ECB_01679	btuE	174	M	16	0.0	10.0	0.0	18.0			1.0		0.0	4.0	0.0	7.0			1.0		0.0	5.0	3.0	16.0			1.0	0.0	R.FSPDMTPEDPIVM[+16]ESIK.L	63.0	19.0	44.0	3.0	0.0	3.0	4.7619047619	0.0	6.81818181818			1.0
ECB_03035	infB	816	M	16	0.0	9.0	0.0	11.0			1.0		0.0	25.0	0.0	3.0			1.0		1.0	29.0	0.0	10.0			1.0	inf	K.FGAIAGCM[+16]VTEGVVK.R	88.0	64.0	24.0	1.0	1.0	0.0	1.13636363636	1.5625	0.0			1.0
ECB_03646	ilvG	1	M	16	0.0	48.0	0.0	44.0			1.0		0.0	36.0	0.0	26.0			1.0		1.0	41.0	0.0	24.0			1.0	inf	.M[+16]NGAQWVVHALR.A	220.0	126.0	94.0	1.0	1.0	0.0	0.454545454545	0.793650793651	0.0			1.0
ECB_01679	btuE	166	M	16	0.0	10.0	0.0	18.0			1.0		0.0	4.0	0.0	7.0			1.0		0.0	5.0	1.0	18.0			1.0	0.0	R.FSPDM[+16]TPEDPIVMESIK.L	63.0	19.0	44.0	1.0	0.0	1.0	1.5873015873	0.0	2.27272727273			1.0
ECB_01671	ppsA	396	M	16	0.0	17.0	0.0	28.0			1.0		0.0	21.0	0.0	23.0			1.0		1.0	13.0	3.0	35.0			1.0	0.897435897436	R.IEPGDVLVTDM[+16]TDPDWEPIMK.K	141.0	52.0	89.0	4.0	1.0	3.0	2.83687943262	1.92307692308	3.37078651685			1.0
ECB_01656	ydiJ	252	M	16	0.0	18.0	0.0	1.0			1.0		0.0	16.0	0.0	2.0			1.0		1.0	19.0	0.0	2.0			1.0	inf	R.HVFNDEM[+16]TEFDLTR.I	59.0	54.0	5.0	1.0	1.0	0.0	1.69491525424	1.85185185185	0.0			1.0
ECB_01656	ydiJ	103	M	16	0.0	30.0	0.0	29.0			1.0		0.0	29.0	0.0	29.0			1.0		0.0	28.0	1.0	33.0			1.0	0.0	R.GGGTGTNGQALNQGIIVDM[+16]SR.H	179.0	87.0	92.0	1.0	0.0	1.0	0.558659217877	0.0	1.08695652174			1.0
ECB_01647	ynhG	266	M	16	0.0	6.0	0.0	49.0			1.0		0.0	0.0	0.0	8.0			1.0		0.0	2.0	1.0	65.0			1.0	0.0	R.YVEVHRPLSAEEQQNVQTM[+16]PYTLPAGFTQFKDNK.A	131.0	8.0	123.0	1.0	0.0	1.0	0.763358778626	0.0	0.813008130081			1.0
ECB_01647	ynhG	246	M	16	0.0	0.0	0.0	0.0			1.0		0.0	0.0	0.0	2.0			1.0		0.0	0.0	1.0	24.0			1.0		K.VINEPVKYSVEPNGM[+16]R.Y	27.0	0.0	27.0	1.0	0.0	1.0	3.7037037037		3.7037037037			1.0
ECB_01647	ynhG	134	M	16	0.0	0.0	0.0	0.0			1.0		0.0	0.0	0.0	0.0			1.0		0.0	0.0	2.0	17.0			1.0		R.LYYYPPGENIVQVYPIGIGLQGLETPVM[+16]ETR.V	19.0	0.0	19.0	2.0	0.0	2.0	10.5263157895		10.5263157895			1.0
ECB_01580	fumC	407	M	16	0.0	12.0	0.0	38.0			1.0		0.0	7.0	0.0	16.0			1.0		1.0	8.0	4.0	22.0			1.0	0.6875	R.INQLLNESLM[+16]LVTALNTHIGYDK.A	108.0	28.0	80.0	5.0	1.0	4.0	4.62962962963	3.57142857143	5.0			1.0
ECB_02325	cysP	319	M	16	0.0	12.0	0.0	17.0			1.0		0.0	15.0	0.0	24.0			1.0		0.0	18.0	2.0	46.0			1.0	0.0	R.VEDKFGSWPEVM[+16]K.T	134.0	45.0	89.0	2.0	0.0	2.0	1.49253731343	0.0	2.24719101124			1.0
ECB_03638	rbsK	150	M	16	0.0	29.0	0.0	41.0			1.0		0.0	20.0	0.0	30.0			1.0		0.0	40.0	1.0	45.0			1.0	0.0	R.IANASALLMQLESPLESVM[+16]AAAK.I	206.0	89.0	117.0	1.0	0.0	1.0	0.485436893204	0.0	0.854700854701			1.0
ECB_03554	ilvN	1	M	16	5.0	24.0	4.0	15.0			1.0	0.78125	2.0	0.0	3.0	1.0			1.0	inf	0.0	14.0	3.0	42.0			1.0	0.0	.M[+16]QNTTHDNVILELTVR.N	113.0	45.0	68.0	17.0	7.0	10.0	15.0442477876	15.5555555556	14.7058823529			1.0
ECB_03646	ilvG	52	M	16	0.0	0.0	0.0	0.0			1.0		0.0	3.0	0.0	0.0			1.0		1.0	13.0	0.0	1.0			1.0	inf	R.HEQGAAM[+16]AAIGYAR.A	18.0	17.0	1.0	1.0	1.0	0.0	5.55555555556	5.88235294118	0.0			1.0
ECB_03646	ilvG	486	M	16	0.0	7.0	0.0	19.0			1.0		0.0	1.0	0.0	5.0			1.0		2.0	8.0	1.0	8.0			1.0	2.0	R.YSETTLTDNPDFLM[+16]LASAFGIPGQHITR.K	51.0	18.0	33.0	3.0	2.0	1.0	5.88235294118	11.1111111111	3.0303030303			1.0
ECB_03648	ilvE	15	M	16	0.0	47.0	0.0	35.0			1.0		0.0	46.0	0.0	28.0			1.0		1.0	46.0	0.0	39.0			1.0	inf	K.KADYIWFNGEM[+16]VR.W	242.0	140.0	102.0	1.0	1.0	0.0	0.413223140496	0.714285714286	0.0			1.0
ECB_01580	fumC	321	M	16	0.0	23.0	0.0	34.0			1.0		0.0	6.0	0.0	23.0			1.0		0.0	1.0	1.0	9.0			1.0	0.0	R.CGIGEISIPENEPGSSIM[+16]PGK.V	97.0	30.0	67.0	1.0	0.0	1.0	1.03092783505	0.0	1.49253731343			1.0
ECB_01573	ydgH	259	M	16	0.0	30.0	0.0	4.0			1.0		0.0	27.0	0.0	4.0			1.0		1.0	10.0	0.0	0.0			1.0		K.ATAAMM[+16]VPFDSIK.F	76.0	68.0	8.0	1.0	1.0	0.0	1.31578947368	1.47058823529	0.0			1.0
ECB_01571	pntB	355	M	16	2.0	43.0	0.0	12.0			1.0	inf	0.0	51.0	0.0	54.0			1.0		0.0	35.0	0.0	54.0			1.0		R.LPGHM[+16]NVLLAEAK.V	251.0	131.0	120.0	2.0	2.0	0.0	0.796812749004	1.52671755725	0.0			1.0
ECB_03649	ilvD	148	M	16	1.0	36.0	0.0	25.0			1.0	inf	1.0	47.0	1.0	24.0			1.0	0.510638297872	0.0	42.0	1.0	42.0			1.0	0.0	R.LNIPVIFVSGGPM[+16]EAGK.T	220.0	127.0	93.0	4.0	2.0	2.0	1.81818181818	1.57480314961	2.15053763441			1.0
ECB_01409	yncE	46	M	16	0.0	21.0	0.0	88.0			1.0		0.0	23.0	0.0	65.0			1.0		0.0	0.0	0.0	0.0			1.0		K.GAYEM[+16]AYSQQENALWLATSQSR.K	197.0	44.0	153.0	0.0	0.0	0.0	0.0	0.0	0.0			1.0
ECB_03646	ilvG	28	M	16	0.0	5.0	0.0	3.0			1.0		0.0	0.0	0.0	0.0			1.0		2.0	7.0	2.0	4.0			1.0	0.571428571429	R.AQGVNTVFGYPGGAIM[+16]PVYDALYDGGVEHLLCR.H	23.0	14.0	9.0	4.0	2.0	2.0	17.3913043478	14.2857142857	22.2222222222			1.0
ECB_03191	fusA	682	M	16	0.0	60.0	0.0	47.0			1.0		0.0	56.0	0.0	60.0			1.0		0.0	46.0	1.0	55.0			1.0	0.0	R.ASYTM[+16]EFLKYDEAPSNVAQAVIEAR.G	325.0	162.0	163.0	1.0	0.0	1.0	0.307692307692	0.0	0.613496932515			1.0
ECB_04014	yjeI	82	M	16	0.0	0.0	0.0	0.0			1.0		0.0	0.0	0.0	0.0			1.0		0.0	8.0	1.0	17.0			1.0	0.0	R.NQAAAM[+16]GGNVIYGISSPSQGMLSSFVPTDSQIIGQVYK.C	26.0	8.0	18.0	1.0	0.0	1.0	3.84615384615	0.0	5.55555555556			1.0
ECB_01397	ydcS	150	M	16	0.0	0.0	0.0	32.0			1.0		0.0	0.0	0.0	26.0			1.0		0.0	0.0	8.0	25.0			1.0		K.VYGTPYQWGPNLLM[+16]YNTK.T	91.0	0.0	91.0	8.0	0.0	8.0	8.79120879121		8.79120879121			1.0
ECB_03736	fadA	280	M	16	0.0	6.0	2.0	48.0			1.0	0.0	0.0	14.0	0.0	45.0			1.0		0.0	3.0	2.0	31.0			1.0	0.0	R.SMAVVGCDPSIM[+16]GYGPVPASK.L	151.0	23.0	128.0	4.0	0.0	4.0	2.64900662252	0.0	3.125			1.0
ECB_01352	ldhA	112	M	16	0.0	21.0	0.0	28.0			1.0		0.0	15.0	0.0	23.0			1.0		1.0	18.0	1.0	18.0			1.0	1.0	R.VPAYDPEAVAEHAIGM[+16]MMTLNR.R	125.0	55.0	70.0	2.0	1.0	1.0	1.6	1.81818181818	1.42857142857			1.0
ECB_01263	rnb	182	M	16	0.0	21.0	0.0	5.0			1.0		0.0	14.0	0.0	5.0			1.0		2.0	26.0	1.0	18.0			1.0	1.38461538462	K.EAPDGVATEM[+16]LDEGLVR.E	92.0	63.0	29.0	3.0	2.0	1.0	3.26086956522	3.1746031746	3.44827586207			1.0
ECB_01263	rnb	1	M	16	0.0	0.0	0.0	3.0			1.0		9.0	4.0	0.0	0.0			1.0		0.0	18.0	0.0	10.0			1.0		.M[+16]FQDNPLLAQLK.Q	44.0	31.0	13.0	9.0	9.0	0.0	20.4545454545	29.0322580645	0.0			1.0
ECB_01253	acnA	103	M	16	0.0	2.0	0.0	29.0			1.0		0.0	0.0	0.0	28.0			1.0		0.0	3.0	1.0	30.0			1.0	0.0	R.VLMQDFTGVPAVVDLAAM[+16]R.E	93.0	5.0	88.0	1.0	0.0	1.0	1.0752688172	0.0	1.13636363636			1.0
ECB_01235	trpB	187	M	16	0.0	32.0	0.0	35.0			1.0		0.0	15.0	0.0	14.0			1.0		2.0	30.0	3.0	42.0			1.0	0.933333333333	R.DWSGSYETAHYM[+16]LGTAAGPHPYPTIVR.E,K.DACNEALRDWSGSYETAHYM[+16]LGTAAGPHPYPTIVR.E	173.0	79.0	94.0	5.0	2.0	3.0	2.8901734104	2.53164556962	3.1914893617			1.0
ECB_01234	trpA	84	M	16	0.0	86.0	0.0	80.0			1.0		0.0	71.0	0.0	77.0			1.0		5.0	33.0	8.0	44.0			1.0	0.833333333333	R.AFAAGVTPAQCFEM[+16]LALIR.Q	404.0	195.0	209.0	13.0	5.0	8.0	3.21782178218	2.5641025641	3.82775119617			1.0
ECB_01217	oppA	462	M	16	0.0	36.0	0.0	31.0			1.0		0.0	15.0	0.0	16.0			1.0		2.0	28.0	3.0	55.0			1.0	1.30952380952	R.AGWCADYNEPTSFLNTMLSNSSM[+16]NTAHYK.S	186.0	81.0	105.0	5.0	2.0	3.0	2.68817204301	2.46913580247	2.85714285714			1.0
ECB_01217	oppA	456	M	16	0.0	35.0	0.0	31.0			1.0		0.0	15.0	0.0	14.0			1.0		2.0	26.0	4.0	44.0			1.0	0.846153846154	R.AGWCADYNEPTSFLNTM[+16]LSNSSMNTAHYK.S	171.0	78.0	93.0	6.0	2.0	4.0	3.50877192982	2.5641025641	4.30107526882			1.0
ECB_01217	oppA	274	M	16	0.0	23.0	0.0	43.0			1.0		0.0	29.0	0.0	38.0			1.0		10.0	21.0	19.0	42.0			1.0	1.05263157895	R.SGEIDMTYNNM[+16]PIELFQK.L	225.0	83.0	142.0	29.0	10.0	19.0	12.8888888889	12.0481927711	13.3802816901			1.0
ECB_01197	ychN	42	M	16	0.0	0.0	0.0	23.0			1.0		0.0	7.0	0.0	25.0			1.0		0.0	12.0	1.0	20.0			1.0	0.0	R.LFLM[+16]SDAVTAGLR.G	88.0	19.0	69.0	1.0	0.0	1.0	1.13636363636	0.0	1.44927536232			1.0
ECB_01190	kdsA	25	M	16	0.0	0.0	0.0	0.0			1.0		0.0	0.0	0.0	0.0			1.0		3.0	1.0	5.0	4.0			1.0	2.4	K.VVSIGDINVANDLPFVLFGGM[+16]NVLESR.D	13.0	4.0	9.0	8.0	3.0	5.0	61.5384615385	75.0	55.5555555556			1.0
ECB_01182	prsA	205	M	16	0.0	130.0	0.0	139.0			1.0		0.0	87.0	0.0	108.0			1.0		1.0	65.0	1.0	90.0			1.0	1.38461538462	R.ANVSQVM[+16]HIIGDVAGR.D	621.0	283.0	338.0	2.0	1.0	1.0	0.322061191626	0.353356890459	0.295857988166			1.0
ECB_01178	ychF	68	M	16	0.0	28.0	0.0	30.0			1.0		0.0	32.0	0.0	20.0			1.0		3.0	28.0	1.0	16.0			1.0	1.71428571429	R.TLPTTM[+16]EFVDIAGLVK.G	158.0	91.0	67.0	4.0	3.0	1.0	2.53164556962	3.2967032967	1.49253731343			1.0
ECB_03678	hemX	352	M	16	0.0	0.0	0.0	2.0			1.0		0.0	0.0	0.0	0.0			1.0		1.0	11.0	0.0	8.0			1.0	inf	K.AFLDEVDQLSQQNISMDLPETLQSQAM[+16]LEK.L	22.0	12.0	10.0	1.0	1.0	0.0	4.54545454545	8.33333333333	0.0			1.0
ECB_03680	hemC	286	M	16	0.0	23.0	0.0	26.0			1.0		0.0	4.0	0.0	22.0			1.0		0.0	31.0	1.0	35.0			1.0	0.0	R.GAPQDAEQM[+16]GISLAEELLNNGAR.E	142.0	58.0	84.0	1.0	0.0	1.0	0.704225352113	0.0	1.19047619048			1.0
ECB_01174	dhaL	70	M	16	0.0	0.0	0.0	1.0			1.0		0.0	1.0	0.0	1.0			1.0		0.0	8.0	1.0	21.0			1.0	0.0	K.NTGM[+16]TLLSSVGGASGPLFGTFFIR.A	33.0	9.0	24.0	1.0	0.0	1.0	3.0303030303	0.0	4.16666666667			1.0
ECB_01163	ycgB	215	M	16	0.0	0.0	0.0	58.0			1.0		0.0	0.0	0.0	35.0			1.0		0.0	0.0	1.0	10.0			1.0		K.SREEYLQSQVNM[+16]LWR.T	104.0	0.0	104.0	1.0	0.0	1.0	0.961538461538		0.961538461538			1.0
ECB_01162	fadR	168	M	16	0.0	0.0	0.0	0.0			1.0		0.0	17.0	0.0	0.0			1.0		2.0	11.0	0.0	4.0			1.0	inf	R.GLAFASGNPIYGLILNGM[+16]K.G	34.0	30.0	4.0	2.0	2.0	0.0	5.88235294118	6.66666666667	0.0			1.0
ECB_01073	flgF	66	M	16	4.0	10.0	0.0	0.0			1.0		16.0	24.0	0.0	0.0			1.0		4.0	6.0	0.0	0.0			1.0		R.TLVTASTPGADM[+16]TPGK.M	64.0	64.0	0.0	24.0	24.0	0.0	37.5	37.5				1.0
ECB_03736	fadA	1	M	16	0.0	2.0	11.0	22.0			1.0	0.0	0.0	0.0	4.0	22.0			1.0		0.0	0.0	3.0	15.0			1.0		.M[+16]EQVVIVDAIR.T	79.0	2.0	77.0	18.0	0.0	18.0	22.7848101266	0.0	23.3766233766			1.0
ECB_03737	fadB	686	M	16	0.0	0.0	0.0	10.0			1.0		0.0	0.0	0.0	5.0			1.0		0.0	0.0	5.0	12.0			1.0		K.YLDM[+16]AQQYQHLGPMYEVPEGLR.N	32.0	0.0	32.0	5.0	0.0	5.0	15.625		15.625			1.0
ECB_01076	flgI	242	M	16	4.0	24.0	0.0	0.0			1.0		0.0	31.0	0.0	0.0			1.0		0.0	18.0	0.0	0.0			1.0		R.FLADIQNM[+16]QVNVTPQDAK.V	77.0	77.0	0.0	4.0	4.0	0.0	5.19480519481	5.19480519481				1.0
ECB_01134	icdA	416	M	16	0.0	0.0	0.0	0.0			1.0		1.0	0.0	3.0	0.0			1.0		0.0	0.0	0.0	0.0			1.0		K.CSEFGDAIIKNM[+16].	4.0	1.0	3.0	4.0	1.0	3.0	100.0	100.0	100.0			1.0
ECB_03749	polA	443	M	16	0.0	3.0	0.0	0.0			1.0		0.0	0.0	0.0	1.0			1.0		9.0	2.0	4.0	0.0			1.0	0.0	R.GIAFDTM[+16]LESYILNSVAGR.H	19.0	14.0	5.0	13.0	9.0	4.0	68.4210526316	64.2857142857	80.0			1.0
ECB_01126	ycfD	45	M	16	0.0	11.0	0.0	13.0			1.0		0.0	2.0	0.0	10.0			1.0		0.0	0.0	6.0	2.0			1.0		R.GFNNFIDPISPDELAGLAM[+16]ESEVDSR.L	44.0	13.0	31.0	6.0	0.0	6.0	13.6363636364	0.0	19.3548387097			1.0
ECB_01113	lolD	73	M	16	0.0	0.0	0.0	0.0			1.0		0.0	2.0	0.0	0.0			1.0		2.0	10.0	4.0	16.0			1.0	0.8	K.STLLHLLGGLDTPTSGDVIFNGQPM[+16]SK.L	34.0	14.0	20.0	6.0	2.0	4.0	17.6470588235	14.2857142857	20.0			1.0
ECB_01101	ycfM	87	M	16	0.0	0.0	0.0	0.0			1.0		0.0	0.0	0.0	0.0			1.0		0.0	3.0	2.0	11.0			1.0	0.0	R.HYDWNGAMQPM[+16]VSK.M	16.0	3.0	13.0	2.0	0.0	2.0	12.5	0.0	15.3846153846			1.0
ECB_03755	glnA	9	M	16	0.0	48.0	0.0	0.0			1.0		0.0	44.0	0.0	44.0			1.0		3.0	56.0	5.0	76.0			1.0	0.814285714286	M.SAEHVLTM[+16]LNEHEVK.F	276.0	151.0	125.0	8.0	3.0	5.0	2.89855072464	1.98675496689	4.0			1.0
ECB_03755	glnA	377	M	16	0.0	1.0	0.0	0.0			1.0		0.0	0.0	0.0	17.0			1.0		0.0	0.0	7.0	0.0			1.0		R.FPDPAANPYLCFAALLM[+16]AGLDGIKNK.I,R.FPDPAANPYLCFAALLM[+16]AGLDGIK.N	25.0	1.0	24.0	7.0	0.0	7.0	28.0	0.0	29.1666666667			1.0
ECB_03756	bipA	416	M	16	0.0	108.0	0.0	101.0			1.0		0.0	61.0	0.0	43.0			1.0		3.0	72.0	4.0	72.0			1.0	0.75	R.KQEPYENVTLDVEEQHQGSVM[+16]QALGER.K	464.0	244.0	220.0	7.0	3.0	4.0	1.50862068966	1.22950819672	1.81818181818			1.0
ECB_03779	fdoG	468	M	16	0.0	0.0	0.0	0.0			1.0		0.0	0.0	0.0	0.0			1.0		1.0	9.0	0.0	0.0			1.0		R.GHSNIQGLTDLGLLSQSLPGYM[+16]TLPSEK.Q	10.0	10.0	0.0	1.0	1.0	0.0	10.0	10.0				1.0
ECB_01098	fhuE	180	M	16	0.0	18.0	0.0	46.0			1.0		0.0	25.0	0.0	40.0			1.0		0.0	2.0	0.0	3.0			1.0		R.GATGLMTGTGNPSAAINM[+16]VR.K	134.0	45.0	89.0	0.0	0.0	0.0	0.0	0.0	0.0			1.0
ECB_01097	ptsG	470	M	16	0.0	64.0	0.0	52.0			1.0		0.0	57.0	0.0	53.0			1.0		0.0	38.0	1.0	44.0			1.0	0.0	K.SDNLKTEM[+16]DEYIR.N	309.0	159.0	150.0	1.0	0.0	1.0	0.323624595469	0.0	0.666666666667			1.0
ECB_03801	pfkA	225	M	16	0.0	14.0	0.0	7.0			1.0		0.0	2.0	0.0	5.0			1.0		1.0	14.0	0.0	5.0			1.0	inf	K.HAIVAITEHM[+16]CDVDELAHFIEK.E	48.0	31.0	17.0	1.0	1.0	0.0	2.08333333333	3.22580645161	0.0			1.0
ECB_03801	pfkA	304	M	16	0.0	42.0	0.0	40.0			1.0		0.0	14.0	0.0	17.0			1.0		0.0	30.0	1.0	29.0			1.0	0.0	R.CVGIQNEQLVHHDIIDAIENM[+16]K.R	173.0	86.0	87.0	1.0	0.0	1.0	0.578034682081	0.0	1.14942528736			1.0
ECB_01097	ptsG	131	M	16	0.0	22.0	0.0	21.0			1.0		0.0	26.0	0.0	22.0			1.0		14.0	39.0	10.0	30.0			1.0	1.07692307692	K.HLADTGVLGGIISGAIAAYM[+16]FNR.F	184.0	101.0	83.0	24.0	14.0	10.0	13.0434782609	13.8613861386	12.0481927711			1.0
ECB_01091	fabF	263	M	16	0.0	13.0	0.0	21.0			1.0		0.0	4.0	0.0	7.0			1.0		0.0	12.0	0.0	15.0			1.0		K.IYAELVGFGM[+16]SSDAYHMTSPPENGAGAALAMANALR.D	72.0	29.0	43.0	0.0	0.0	0.0	0.0	0.0	0.0			1.0
ECB_01089	fabG	188	M	16	0.0	0.0	0.0	0.0			1.0		0.0	0.0	0.0	0.0			1.0		1.0	3.0	0.0	0.0			1.0		R.GITVNVVAPGFIETDM[+16]TR.A	4.0	4.0	0.0	1.0	1.0	0.0	25.0	25.0				1.0
ECB_03811	glpK	272	M	16	0.0	16.0	0.0	38.0			1.0		0.0	23.0	0.0	37.0			1.0		0.0	5.0	3.0	23.0			1.0	0.0	K.NTYGTGCFM[+16]LMNTGEK.A	145.0	44.0	101.0	3.0	0.0	3.0	2.06896551724	0.0	2.9702970297			1.0
ECB_01080	rne	130	M	16	0.0	0.0	0.0	0.0			1.0		0.0	0.0	0.0	0.0			1.0		3.0	4.0	0.0	0.0			1.0		K.GAALTTFISLAGSYLVLM[+16]PNNPR.A	7.0	7.0	0.0	3.0	3.0	0.0	42.8571428571	42.8571428571				1.0
ECB_03811	glpK	420	M	16	0.0	23.0	0.0	55.0			1.0		0.0	15.0	0.0	37.0			1.0		15.0	19.0	27.0	34.0			1.0	0.994152046784	R.VDGGAVANNFLM[+16]QFQSDILGTR.V	225.0	72.0	153.0	42.0	15.0	27.0	18.6666666667	20.8333333333	17.6470588235			1.0
ECB_01128	phoP	109	M	16	0.0	9.0	0.0	9.0			1.0		0.0	4.0	0.0	4.0			1.0		0.0	5.0	1.0	13.0			1.0	0.0	R.ESWQDKVEVLSAGADDYVTKPFHIEEVM[+16]AR.M	45.0	18.0	27.0	1.0	0.0	1.0	2.22222222222	0.0	3.7037037037			1.0
ECB_03864	rpoC	724	M	16	1.0	16.0	2.0	22.0			1.0	0.6875	0.0	24.0	1.0	24.0			1.0	0.0	3.0	25.0	4.0	28.0			1.0	0.84	K.QVSFNSIYM[+16]MADSGAR.G	150.0	69.0	81.0	11.0	4.0	7.0	7.33333333333	5.79710144928	8.64197530864			1.0
ECB_01076	flgI	110	M	16	3.0	21.0	0.0	0.0			1.0		0.0	21.0	0.0	0.0			1.0		0.0	23.0	0.0	0.0			1.0		R.QGQTIDVVVSSM[+16]GNAK.S	68.0	68.0	0.0	3.0	3.0	0.0	4.41176470588	4.41176470588				1.0
ECB_01073	flgF	1	M	16	0.0	23.0	0.0	0.0			1.0		0.0	0.0	0.0	0.0			1.0		1.0	8.0	0.0	0.0			1.0		.M[+16]DHAIYTAMGAASQTLNQQAVTASNLANASTPGFR.A	32.0	32.0	0.0	1.0	1.0	0.0	3.125	3.125				1.0
ECB_01072	flgE	196	M	16	2.0	76.0	0.0	0.0			1.0		0.0	53.0	0.0	0.0			1.0		3.0	66.0	0.0	21.0			1.0	inf	K.GSVTVFDSQGNAHDM[+16]SVYFVK.T	221.0	200.0	21.0	5.0	5.0	0.0	2.26244343891	2.5	0.0			1.0
ECB_01072	flgE	154	M	16	1.0	18.0	0.0	3.0			1.0	inf	0.0	4.0	0.0	0.0			1.0		0.0	28.0	0.0	2.0			1.0		K.TTTTASM[+16]QINLNSSDPLPTVTPFSASNADSYNKK.G	56.0	51.0	5.0	1.0	1.0	0.0	1.78571428571	1.96078431373	0.0			1.0
ECB_01072	flgE	42	M	16	0.0	37.0	0.0	14.0			1.0		0.0	37.0	0.0	16.0			1.0		1.0	34.0	0.0	11.0			1.0	inf	K.SGTASFADM[+16]FAGSK.V	150.0	109.0	41.0	1.0	1.0	0.0	0.666666666667	0.917431192661	0.0			1.0
ECB_01069	flgB	102	M	16	7.0	35.0	0.0	0.0			1.0		0.0	38.0	0.0	0.0			1.0		0.0	30.0	0.0	0.0			1.0		R.IPDQPSLDGNTVDM[+16]DR.E	110.0	110.0	0.0	7.0	7.0	0.0	6.36363636364	6.36363636364				1.0
ECB_03841	ppc	249	M	16	0.0	18.0	0.0	29.0			1.0		0.0	18.0	0.0	12.0			1.0		1.0	10.0	1.0	4.0			1.0	0.4	R.FTSWM[+16]GGDRDGNPNVTADITR.H	93.0	47.0	46.0	2.0	1.0	1.0	2.15053763441	2.12765957447	2.17391304348			1.0
ECB_01058	pyrC	77	M	16	0.0	1.0	0.0	0.0			1.0		0.0	0.0	0.0	0.0			1.0		3.0	5.0	3.0	7.0			1.0	1.4	R.ILDAVPAGHDFTPLM[+16]TCYLTDSLDPNELER.G	19.0	9.0	10.0	6.0	3.0	3.0	31.5789473684	33.3333333333	30.0			1.0
ECB_01030	ycdW	95	M	16	0.0	1.0	0.0	0.0			1.0		0.0	0.0	0.0	1.0			1.0		0.0	1.0	1.0	5.0			1.0	0.0	R.LEDTGM[+16]GEQMQEYAVSQVLHWFR.R	9.0	2.0	7.0	1.0	0.0	1.0	11.1111111111	0.0	14.2857142857			1.0
ECB_01020	ycdO	101	M	16	0.0	51.0	0.0	85.0			1.0		0.0	27.0	0.0	38.0			1.0		2.0	25.0	4.0	33.0			1.0	0.66	K.MTANLQPGEYDM[+16]TCGLLTNPK.G	265.0	105.0	160.0	6.0	2.0	4.0	2.2641509434	1.90476190476	2.5			1.0
ECB_00934	asnC	410	M	16	0.0	41.0	0.0	45.0			1.0		0.0	14.0	0.0	45.0			1.0		5.0	13.0	9.0	25.0			1.0	1.06837606838	R.MLEM[+16]GLNKEDYWWYR.D	197.0	73.0	124.0	14.0	5.0	9.0	7.10659898477	6.84931506849	7.25806451613			1.0
ECB_00915	rpsA	223	M	16	0.0	4.0	0.0	0.0			1.0		0.0	0.0	0.0	3.0			1.0		0.0	0.0	1.0	2.0			1.0		K.NLTDYGAFVDLGGVDGLLHITDM[+16]AWKR.V	10.0	4.0	6.0	1.0	0.0	1.0	10.0	0.0	16.6666666667			1.0
ECB_03036	nusA	1	M	16	0.0	6.0	0.0	16.0			1.0		0.0	5.0	0.0	16.0			1.0		0.0	7.0	3.0	25.0			1.0	0.0	.M[+16]NKEILAVVEAVSNEK.A	78.0	18.0	60.0	3.0	0.0	3.0	3.84615384615	0.0	5.0			1.0
ECB_03845	argH	246	M	16	0.0	55.0	0.0	49.0			1.0		0.0	53.0	0.0	26.0			1.0		4.0	60.0	4.0	48.0			1.0	0.8	R.NSLDSVSDRDHVLELLSAAAIGM[+16]VHLSR.F	299.0	172.0	127.0	8.0	4.0	4.0	2.67558528428	2.32558139535	3.14960629921			1.0
ECB_00895	lolA	73	M	16	0.0	1.0	0.0	2.0			1.0		0.0	0.0	0.0	0.0			1.0		0.0	11.0	1.0	12.0			1.0	0.0	K.RPNLFNWHM[+16]TQPDESILVSDGK.T	27.0	12.0	15.0	1.0	0.0	1.0	3.7037037037	0.0	6.66666666667			1.0
ECB_00892	trxB	289	M	16	0.0	30.0	0.0	41.0			1.0		0.0	10.0	0.0	20.0			1.0		4.0	18.0	5.0	17.0			1.0	0.755555555556	K.VQSGIHGNATQTSIPGVFAAGDVM[+16]DHIYR.Q	145.0	62.0	83.0	9.0	4.0	5.0	6.20689655172	6.45161290323	6.02409638554			1.0
ECB_00892	trxB	66	M	16	0.0	4.0	0.0	13.0			1.0		0.0	1.0	0.0	0.0			1.0		2.0	8.0	1.0	6.0			1.0	1.5	K.GGQLTTTTEVENWPGDPNDLTGPLLM[+16]ER.M	35.0	15.0	20.0	3.0	2.0	1.0	8.57142857143	13.3333333333	5.0			1.0
ECB_00888	infA	21	M	16	0.0	43.0	0.0	52.0			1.0		0.0	22.0	0.0	26.0			1.0		2.0	27.0	2.0	31.0			1.0	1.14814814815	M.AKEDNIEMQGTVLETLPNTM[+16]FR.V	205.0	94.0	111.0	4.0	2.0	2.0	1.9512195122	2.12765957447	1.8018018018			1.0
ECB_00869	artP	86	M	16	0.0	30.0	0.0	25.0			1.0		0.0	6.0	0.0	17.0			1.0		1.0	10.0	0.0	10.0			1.0	inf	R.NVGM[+16]VFQQYNLWPHLTVQQNLIEAPCR.V	99.0	47.0	52.0	1.0	1.0	0.0	1.0101010101	2.12765957447	0.0			1.0
ECB_00779	dps	65	M	16	0.0	27.0	0.0	78.0			1.0		0.0	18.0	2.0	75.0			1.0	0.0	0.0	20.0	0.0	62.0			1.0		R.GANFIAVHEM[+16]LDGFR.T	282.0	65.0	217.0	2.0	0.0	2.0	0.709219858156	0.0	0.921658986175			1.0
ECB_00778	glnH	70	M	16	0.0	18.0	0.0	30.0			1.0		0.0	4.0	0.0	16.0			1.0		0.0	8.0	1.0	10.0			1.0	0.0	K.ELKLDYELKPM[+16]DFSGIIPALQTK.N	87.0	30.0	57.0	1.0	0.0	1.0	1.14942528736	0.0	1.75438596491			1.0
ECB_00907	pflB	311	M	16	0.0	56.0	0.0	50.0			1.0		0.0	36.0	0.0	22.0			1.0		3.0	20.0	3.0	23.0			1.0	1.15	K.ITEQEAQEMVDHLVM[+16]K.L	213.0	115.0	98.0	6.0	3.0	3.0	2.81690140845	2.60869565217	3.0612244898			1.0
ECB_03844	argB	249	M	16	0.0	62.0	0.0	27.0			1.0		0.0	64.0	0.0	33.0			1.0		0.0	7.0	1.0	32.0			1.0	0.0	R.HAEQLPALFNGM[+16]PMGTR.I	226.0	133.0	93.0	1.0	0.0	1.0	0.442477876106	0.0	1.0752688172			1.0
ECB_00772	ybiL	312	M	16	0.0	0.0	14.0	10.0			1.0		0.0	0.0	0.0	17.0			1.0		0.0	0.0	0.0	0.0			1.0		K.VDTHNFYGTDSDYDDSTTDTATM[+16]R.F	41.0	0.0	41.0	14.0	0.0	14.0	34.1463414634		34.1463414634			1.0
ECB_00767	ybiB	156	M	16	0.0	18.0	0.0	39.0			1.0		0.0	15.0	0.0	31.0			1.0		0.0	7.0	2.0	21.0			1.0	0.0	K.LDEHQPVFM[+16]PVGAFCPPLEK.Q	133.0	40.0	93.0	2.0	0.0	2.0	1.5037593985	0.0	2.15053763441			1.0
ECB_03858	nusG	112	M	16	0.0	27.0	0.0	25.0			1.0		0.0	25.0	0.0	10.0			1.0		0.0	23.0	1.0	22.0			1.0	0.0	R.VMGFIGGTSDRPAPISDKEVDAIM[+16]NR.L	133.0	75.0	58.0	1.0	0.0	1.0	0.751879699248	0.0	1.72413793103			1.0
ECB_00707	aroG	300	M	16	0.0	4.0	0.0	1.0			1.0		0.0	0.0	0.0	0.0			1.0		0.0	28.0	1.0	46.0			1.0	0.0	K.AIIGVM[+16]VESHLVEGNQSLESGEPLAYGK.S	80.0	32.0	48.0	1.0	0.0	1.0	1.25	0.0	2.08333333333			1.0
ECB_00700	tolB	203	M	16	0.0	41.0	0.0	55.0			1.0		0.0	39.0	0.0	44.0			1.0		0.0	24.0	1.0	23.0			1.0	0.0	R.SPQPLM[+16]SPAWSPDGSK.L	227.0	104.0	123.0	1.0	0.0	1.0	0.440528634361	0.0	0.813008130081			1.0
ECB_00686	sucB	201	M	16	0.0	38.0	0.0	46.0			1.0		0.0	9.0	0.0	15.0			1.0		0.0	31.0	0.0	33.0			1.0		K.NSTAM[+16]LTTFNEVNMKPIMDLR.K	172.0	78.0	94.0	0.0	0.0	0.0	0.0	0.0	0.0			1.0
ECB_03860	rplA	121	M	16	0.0	104.0	0.0	84.0			1.0		0.0	89.0	0.0	88.0			1.0		7.0	76.0	9.0	92.0			1.0	0.941520467836	K.GEMNFDVVIASPDAM[+16]R.V,K.KGEMNFDVVIASPDAM[+16]R.V	549.0	276.0	273.0	16.0	7.0	9.0	2.91438979964	2.53623188406	3.2967032967			1.0
ECB_00685	sucA	238	M	16	0.0	27.0	0.0	33.0			1.0		0.0	26.0	0.0	35.0			1.0		1.0	23.0	0.0	23.0			1.0	inf	R.FSLEGGDALIPM[+16]LK.E	168.0	77.0	91.0	1.0	1.0	0.0	0.595238095238	1.2987012987	0.0			1.0
ECB_03863	rpoB	130	M	16	0.0	44.0	0.0	31.0			1.0		0.0	16.0	0.0	10.0			1.0		3.0	13.0	0.0	3.0			1.0	inf	K.DIKEQEVYMGEIPLM[+16]TDNGTFVINGTER.V	120.0	76.0	44.0	3.0	3.0	0.0	2.5	3.94736842105	0.0			1.0
ECB_00684	sdhB	210	M	16	0.0	2.0	0.0	0.0			1.0		0.0	4.0	0.0	0.0			1.0		1.0	16.0	1.0	13.0			1.0	0.8125	R.CHSIM[+16]NCVSVCPK.G	37.0	23.0	14.0	2.0	1.0	1.0	5.40540540541	4.34782608696	7.14285714286			1.0
ECB_00683	sdhA	467	M	16	0.0	9.0	0.0	27.0			1.0		0.0	6.0	0.0	14.0			1.0		0.0	28.0	1.0	35.0			1.0	0.0	K.ALQECM[+16]QHNFSVFR.E	120.0	43.0	77.0	1.0	0.0	1.0	0.833333333333	0.0	1.2987012987			1.0
ECB_00611	leuS	730	M	16	0.0	41.0	0.0	33.0			1.0		0.0	52.0	0.0	32.0			1.0		25.0	50.0	23.0	45.0			1.0	0.978260869565	R.QTFNTAIAAIM[+16]ELMNK.L	301.0	168.0	133.0	48.0	25.0	23.0	15.9468438538	14.880952381	17.2932330827			1.0
ECB_03863	rpoB	515	M	16	0.0	36.0	0.0	42.0			1.0		0.0	11.0	0.0	7.0			1.0		0.0	31.0	1.0	43.0			1.0	0.0	K.EFFGSSQLSQFM[+16]DQNNPLSEITHK.R	171.0	78.0	93.0	1.0	0.0	1.0	0.584795321637	0.0	1.0752688172			1.0
ECB_00683	sdhA	356	M	16	0.0	4.0	0.0	0.0			1.0		0.0	4.0	0.0	0.0			1.0		0.0	21.0	1.0	37.0			1.0	0.0	R.TFAHVDPVKEPIPVIPTCHYM[+16]MGGIPTK.V	67.0	29.0	38.0	1.0	0.0	1.0	1.49253731343	0.0	2.63157894737			1.0
ECB_00683	sdhA	236	M	16	0.0	16.0	0.0	15.0			1.0		0.0	2.0	0.0	6.0			1.0		1.0	19.0	0.0	13.0			1.0	inf	R.AGVPVQDM[+16]EMWQFHPTGIAGAGVLVTEGCR.G	72.0	38.0	34.0	1.0	1.0	0.0	1.38888888889	2.63157894737	0.0			1.0
ECB_03863	rpoB	800	M	16	0.0	60.0	0.0	43.0			1.0		0.0	58.0	0.0	46.0			1.0		15.0	34.0	17.0	36.0			1.0	0.934256055363	R.GDVLADGPSTDLGELALGQNM[+16]R.V	309.0	167.0	142.0	32.0	15.0	17.0	10.355987055	8.98203592814	11.9718309859			1.0
ECB_03863	rpoB	1085	M	16	0.0	30.0	0.0	32.0			1.0		0.0	4.0	0.0	11.0			1.0		14.0	31.0	13.0	30.0			1.0	1.04218362283	K.INPIEDM[+16]PYDENGTPVDIVLNPLGVPSR.M	165.0	79.0	86.0	27.0	14.0	13.0	16.3636363636	17.7215189873	15.1162790698			1.0
ECB_00680	gltA	132	M	16	0.0	75.0	0.0	82.0			1.0		0.0	63.0	0.0	52.0			1.0		0.0	52.0	1.0	70.0			1.0	0.0	R.DSHPM[+16]AVMCGITGALAAFYHDSLDVNNPR.H	395.0	190.0	205.0	1.0	0.0	1.0	0.253164556962	0.0	0.487804878049			1.0
ECB_00645	pgm	221	M	16	0.0	12.0	0.0	1.0			1.0		0.0	0.0	0.0	7.0			1.0		1.0	0.0	2.0	3.0			1.0	inf	K.EQDLMQPFVEGLADIVDM[+16]AAIQK.A	26.0	13.0	13.0	3.0	1.0	2.0	11.5384615385	7.69230769231	15.3846153846			1.0
ECB_03863	rpoB	1230	M	16	0.0	70.0	0.0	86.0			1.0		0.0	50.0	0.0	84.0			1.0		1.0	54.0	0.0	43.0			1.0	inf	R.TGEQFERPVTVGYM[+16]YMLK.L	388.0	175.0	213.0	1.0	1.0	0.0	0.257731958763	0.571428571429	0.0			1.0
ECB_00645	pgm	208	M	16	0.0	12.0	0.0	1.0			1.0		0.0	0.0	0.0	7.0			1.0		0.0	1.0	0.0	7.0			1.0		K.EQDLM[+16]QPFVEGLADIVDMAAIQK.A	28.0	13.0	15.0	0.0	0.0	0.0	0.0	0.0	0.0			1.0
ECB_00629	yleA	349	M	16	0.0	37.0	0.0	2.0			1.0		0.0	47.0	0.0	0.0			1.0		1.0	41.0	0.0	4.0			1.0	inf	R.PGTPAADM[+16]VDDVPEEEKK.Q	132.0	126.0	6.0	1.0	1.0	0.0	0.757575757576	0.793650793651	0.0			1.0
ECB_00683	sdhA	357	M	16	0.0	4.0	0.0	0.0			1.0		0.0	4.0	0.0	0.0			1.0		0.0	21.0	1.0	36.0			1.0	0.0	R.TFAHVDPVKEPIPVIPTCHYMM[+16]GGIPTK.V	66.0	29.0	37.0	1.0	0.0	1.0	1.51515151515	0.0	2.7027027027			1.0
ECB_00611	leuS	40	M	16	0.0	33.0	0.0	32.0			1.0		0.0	28.0	0.0	28.0			1.0		5.0	15.0	6.0	14.0			1.0	0.777777777778	K.YYCLSM[+16]LPYPSGR.L	161.0	81.0	80.0	11.0	5.0	6.0	6.83229813665	6.17283950617	7.5			1.0
ECB_03864	rpoC	1025	M	16	0.0	38.0	0.0	40.0			1.0		0.0	16.0	0.0	19.0			1.0		4.0	36.0	4.0	35.0			1.0	0.972222222222	K.GDGEQVAGGETVANWDPHTM[+16]PVITEVSGFVR.F	192.0	94.0	98.0	8.0	4.0	4.0	4.16666666667	4.25531914894	4.08163265306			1.0
ECB_00089	murD	219	M	16	0.0	11.0	0.0	6.0			1.0		0.0	19.0	0.0	10.0			1.0		1.0	11.0	0.0	6.0			1.0	inf	K.VCVVNADDALTM[+16]PIR.G	64.0	42.0	22.0	1.0	1.0	0.0	1.5625	2.38095238095	0.0			1.0
ECB_00413	acrB	798	M	16	0.0	26.0	0.0	20.0			1.0		0.0	18.0	0.0	20.0			1.0		0.0	1.0	2.0	8.0			1.0	0.0	R.AADGQM[+16]VPFSAFSSSR.W	95.0	45.0	50.0	2.0	0.0	2.0	2.10526315789	0.0	4.0			1.0
ECB_00422	ybaB	68	M	16	0.0	10.0	0.0	0.0			1.0		0.0	0.0	0.0	3.0			1.0		0.0	0.0	1.0	13.0			1.0		R.RVEIDPSLLEDDKEM[+16]LEDLVAAAFNDAAR.R	27.0	10.0	17.0	1.0	0.0	1.0	3.7037037037	0.0	5.88235294118			1.0
ECB_03650	ilvA	414	M	16	0.0	3.0	0.0	5.0			1.0		0.0	0.0	0.0	0.0			1.0		3.0	8.0	0.0	2.0			1.0	inf	R.KEILQMLNDGGYSVVDLSDDEM[+16]AK.L	21.0	14.0	7.0	3.0	3.0	0.0	14.2857142857	21.4285714286	0.0			1.0
ECB_00610	rlpB	132	M	16	0.0	8.0	0.0	10.0			1.0		0.0	20.0	0.0	15.0			1.0		0.0	13.0	1.0	16.0			1.0	0.0	R.SFFDNPQM[+16]ALAK.D	83.0	41.0	42.0	1.0	0.0	1.0	1.20481927711	0.0	2.38095238095			1.0
ECB_00574	ahpC	96	M	16	0.0	59.0	1.0	89.0			1.0	0.0	0.0	63.0	0.0	77.0			1.0		0.0	40.0	1.0	55.0			1.0	0.0	K.IKYAM[+16]IGDPTGALTR.N,K.YAM[+16]IGDPTGALTR.N	385.0	162.0	223.0	2.0	0.0	2.0	0.519480519481	0.0	0.896860986547			1.0
ECB_03874	hemE	125	M	16	0.0	1.0	0.0	3.0			1.0		0.0	0.0	0.0	3.0			1.0		1.0	6.0	1.0	7.0			1.0	1.16666666667	K.ADVDKLPIPDPEDELGYVM[+16]NAVR.T	22.0	8.0	14.0	2.0	1.0	1.0	9.09090909091	12.5	7.14285714286			1.0
ECB_00562	entB	266	M	16	0.0	1.0	6.0	70.0			1.0	0.0	0.0	10.0	0.0	56.0			1.0		0.0	0.0	0.0	0.0			1.0		R.KVHGDIDFVM[+16]LAK.N	143.0	11.0	132.0	6.0	0.0	6.0	4.1958041958	0.0	4.54545454545			1.0
ECB_03874	hemE	296	M	16	0.0	33.0	0.0	34.0			1.0		0.0	32.0	0.0	34.0			1.0		0.0	21.0	0.0	26.0			1.0		K.VALQGNMDPSM[+16]LYAPPAR.I	180.0	86.0	94.0	0.0	0.0	0.0	0.0	0.0	0.0			1.0
ECB_03877	hupA	1	M	16	0.0	26.0	0.0	13.0			1.0		0.0	0.0	0.0	64.0			1.0		0.0	11.0	3.0	99.0			1.0	0.0	.M[+16]NKTQLIDVIAEK.A	216.0	37.0	179.0	3.0	0.0	3.0	1.38888888889	0.0	1.67597765363			1.0
ECB_00550	fepA	740	M	16	0.0	1.0	1.0	51.0			1.0	0.0	0.0	7.0	0.0	55.0			1.0		0.0	0.0	0.0	0.0			1.0		R.TWYM[+16]SVNTHF.	115.0	8.0	107.0	1.0	0.0	1.0	0.869565217391	0.0	0.934579439252			1.0
ECB_00550	fepA	643	M	16	0.0	2.0	0.0	101.0			1.0		0.0	14.0	1.0	124.0			1.0	0.0	0.0	0.0	0.0	0.0			1.0		R.EDLSM[+16]QTTFTWYGK.Q	242.0	16.0	226.0	1.0	0.0	1.0	0.413223140496	0.0	0.442477876106			1.0
ECB_00539	nfnB	139	M	16	1.0	1.0	0.0	0.0			1.0		0.0	4.0	0.0	6.0			1.0		0.0	1.0	0.0	0.0			1.0		K.DLHDDAEWM[+16]AK.Q	13.0	7.0	6.0	1.0	1.0	0.0	7.69230769231	14.2857142857	0.0			1.0
ECB_00476	cysS	374	M	16	0.0	46.0	0.0	48.0			1.0		0.0	20.0	0.0	15.0			1.0		0.0	34.0	0.0	35.0			1.0		R.LKAEDM[+16]AAANAMASHLR.K	198.0	100.0	98.0	0.0	0.0	0.0	0.0	0.0	0.0			1.0
ECB_00473	purE	110	M	16	0.0	14.0	0.0	17.0			1.0		0.0	4.0	0.0	5.0			1.0		5.0	27.0	5.0	30.0			1.0	1.11111111111	K.TLVPVLGVPVQSAALSGVDSLYSIVQM[+16]PR.G	107.0	50.0	57.0	10.0	5.0	5.0	9.34579439252	10.0	8.77192982456			1.0
ECB_03883	purH	189	M	16	0.0	50.0	0.0	37.0			1.0		0.0	29.0	0.0	25.0			1.0		0.0	39.0	1.0	40.0			1.0	0.0	K.AFEHTAAYDSM[+16]IANYFGSMVPAYHGESK.E	221.0	118.0	103.0	1.0	0.0	1.0	0.452488687783	0.0	0.970873786408			1.0
ECB_00443	ybbN	122	M	16	0.0	10.0	0.0	22.0			1.0		0.0	14.0	0.0	9.0			1.0		1.0	16.0	0.0	13.0			1.0	inf	K.AQQAM[+16]QLMQESNYTDALPLLK.D	85.0	41.0	44.0	1.0	1.0	0.0	1.17647058824	2.43902439024	0.0			1.0
ECB_03891	metH	291	M	16	0.0	38.0	0.0	35.0			1.0		0.0	23.0	0.0	16.0			1.0		4.0	25.0	4.0	27.0			1.0	1.08	R.IAECYVTAHPNAGLPNAFGEYDLDADTM[+16]AK.Q	172.0	90.0	82.0	8.0	4.0	4.0	4.6511627907	4.44444444444	4.87804878049			1.0
ECB_00440	ybbK	277	M	16	0.0	4.0	0.0	44.0			1.0		0.0	0.0	0.0	55.0			1.0		0.0	5.0	4.0	47.0			1.0	0.0	K.VVMM[+16]PLEASSLMGSIAGIAELVK.D	159.0	9.0	150.0	4.0	0.0	4.0	2.51572327044	0.0	2.66666666667			1.0
ECB_00424	htpG	288	M	16	0.0	0.0	0.0	5.0			1.0		0.0	0.0	0.0	0.0			1.0		7.0	0.0	4.0	0.0			1.0		K.QEYTSLLYIPSQAPWDM[+16]WNR.D	16.0	7.0	9.0	11.0	7.0	4.0	68.75	100.0	44.4444444444			1.0
ECB_00393	ppiD	226	M	16	0.0	20.0	0.0	8.0			1.0		0.0	4.0	0.0	1.0			1.0		1.0	8.0	0.0	5.0			1.0	inf	K.QPVTEQEIASYYEQNKNNFM[+16]TPEQFR.V	47.0	33.0	14.0	1.0	1.0	0.0	2.12765957447	3.0303030303	0.0			1.0
ECB_03906	malE	356	M	16	0.0	9.0	0.0	42.0			1.0		0.0	5.0	0.0	31.0			1.0		1.0	12.0	7.0	43.0			1.0	0.511904761905	K.GEIM[+16]PNIPQMSAFWYAVR.T	150.0	27.0	123.0	8.0	1.0	7.0	5.33333333333	3.7037037037	5.69105691057			1.0
ECB_00193	proS	523	M	16	0.0	44.0	0.0	29.0			1.0		0.0	30.0	0.0	11.0			1.0		0.0	21.0	1.0	22.0			1.0	0.0	K.ERPGVMFADM[+16]ELIGIPHTIVLGDR.N	158.0	95.0	63.0	1.0	0.0	1.0	0.632911392405	0.0	1.5873015873			1.0
ECB_00198	metN	268	M	16	0.0	9.0	0.0	4.0			1.0		0.0	21.0	0.0	15.0			1.0		2.0	22.0	1.0	21.0			1.0	1.90909090909	R.LQAEPFTDCVPM[+16]LR.L	95.0	54.0	41.0	3.0	2.0	1.0	3.15789473684	3.7037037037	2.43902439024			1.0
ECB_01388	ydcL	210	M	16	0.0	19.0	1.0	73.0			1.0	0.0	0.0	8.0	1.0	72.0			1.0	0.0	0.0	7.0	2.0	39.0			1.0	0.0	K.QVIDDM[+16]ATDATMFDVNKK.	222.0	34.0	188.0	4.0	0.0	4.0	1.8018018018	0.0	2.12765957447			1.0
ECB_03926	tyrB	262	M	16	0.0	37.0	0.0	11.0			1.0		0.0	38.0	0.0	18.0			1.0		5.0	36.0	3.0	29.0			1.0	1.34259259259	R.VGGLSVM[+16]CEDAEAAGR.V	177.0	116.0	61.0	8.0	5.0	3.0	4.5197740113	4.31034482759	4.91803278689			1.0
ECB_00393	ppiD	145	M	16	0.0	34.0	0.0	29.0			1.0		0.0	36.0	0.0	25.0			1.0		1.0	32.0	0.0	33.0			1.0	inf	R.YNGILNQM[+16]GMTADQYAQALR.N	190.0	103.0	87.0	1.0	1.0	0.0	0.526315789474	0.970873786408	0.0			1.0
ECB_03908	lamB	204	M	16	0.0	0.0	0.0	3.0			1.0		0.0	0.0	0.0	0.0			1.0		0.0	0.0	0.0	0.0			1.0		R.LAQM[+16]EINPGGTLELGVDYGR.A	3.0	0.0	3.0	0.0	0.0	0.0	0.0		0.0			1.0
ECB_00387	tig	374	M	16	1.0	87.0	0.0	76.0			1.0	inf	0.0	40.0	0.0	58.0			1.0		0.0	40.0	0.0	60.0			1.0		K.GLIEEM[+16]ASAYEDPKEVIEFYSK.N	362.0	168.0	194.0	1.0	1.0	0.0	0.276243093923	0.595238095238	0.0			1.0
ECB_03909	malM	255	M	16	0.0	31.0	0.0	8.0			1.0		0.0	26.0	0.0	3.0			1.0		0.0	15.0	0.0	6.0			1.0		K.SEPM[+16]LNDTESYFNTAIK.N	89.0	72.0	17.0	0.0	0.0	0.0	0.0	0.0	0.0			1.0
ECB_00383	cyoA	308	M	16	0.0	5.0	0.0	2.0			1.0		0.0	2.0	0.0	3.0			1.0		1.0	15.0	0.0	8.0			1.0	inf	K.SMDMTQPEGEHSAHEGMEGMDM[+16]SHAESAH.	36.0	23.0	13.0	1.0	1.0	0.0	2.77777777778	4.34782608696	0.0			1.0
ECB_00383	cyoA	306	M	16	0.0	5.0	0.0	2.0			1.0		0.0	2.0	0.0	3.0			1.0		0.0	16.0	0.0	8.0			1.0		K.SMDMTQPEGEHSAHEGMEGM[+16]DMSHAESAH.	36.0	23.0	13.0	0.0	0.0	0.0	0.0	0.0	0.0			1.0
ECB_00342	rdgC	30	M	16	0.0	31.0	0.0	40.0			1.0		0.0	32.0	0.0	28.0			1.0		0.0	15.0	0.0	15.0			1.0		K.QLASM[+16]AFTPCGSQDMAK.M	161.0	78.0	83.0	0.0	0.0	0.0	0.0	0.0	0.0			1.0
ECB_03891	metH	1171	M	16	0.0	0.0	0.0	0.0			1.0		0.0	0.0	0.0	0.0			1.0		1.0	6.0	1.0	2.0			1.0	0.333333333333	K.LTESFAM[+16]WPGASVSGWYFSHPDSK.Y	10.0	7.0	3.0	2.0	1.0	1.0	20.0	14.2857142857	33.3333333333			1.0
ECB_03913	plsB	616	M	16	0.0	16.0	0.0	22.0			1.0		0.0	16.0	0.0	9.0			1.0		1.0	26.0	0.0	18.0			1.0	inf	R.NNIAHM[+16]LVLPSLMAAIVTQHR.H	108.0	59.0	49.0	1.0	1.0	0.0	0.925925925926	1.69491525424	0.0			1.0
ECB_03941	acs	422	M	16	0.0	0.0	0.0	4.0			1.0		0.0	0.0	0.0	0.0			1.0		0.0	0.0	5.0	0.0			1.0		K.CPVVDTWWQTETGGFM[+16]ITPLPGATELK.A	9.0	0.0	9.0	5.0	0.0	5.0	55.5555555556		55.5555555556			1.0
ECB_00611	leuS	406	M	16	0.0	1.0	0.0	0.0			1.0		0.0	0.0	0.0	0.0			1.0		1.0	0.0	0.0	0.0			1.0		K.GVLFNSGEFNGLDHEAAFNAIADKLTAM[+16]GVGER.K	2.0	2.0	0.0	1.0	1.0	0.0	50.0	50.0				1.0
ECB_03978	phnB	72	M	16	0.0	3.0	3.0	32.0			1.0	0.0	0.0	4.0	0.0	28.0			1.0		0.0	0.0	0.0	23.0			1.0		R.IAGSDIM[+16]MSDAMPSGK.A	93.0	7.0	86.0	3.0	0.0	3.0	3.22580645161	0.0	3.48837209302			1.0
ECB_03978	phnB	73	M	16	0.0	3.0	6.0	29.0			1.0	0.0	0.0	4.0	0.0	28.0			1.0		0.0	0.0	0.0	23.0			1.0		R.IAGSDIMM[+16]SDAMPSGK.A	93.0	7.0	86.0	6.0	0.0	6.0	6.45161290323	0.0	6.97674418605			1.0
ECB_00319	hemB	278	M	16	0.0	0.0	0.0	1.0			1.0		0.0	7.0	0.0	0.0			1.0		1.0	19.0	0.0	17.0			1.0	inf	R.TELPIGAYQVSGEYAM[+16]IK.F	45.0	27.0	18.0	1.0	1.0	0.0	2.22222222222	3.7037037037	0.0			1.0
ECB_04009	aspA	463	M	16	0.0	0.0	0.0	6.0			1.0		0.0	0.0	0.0	3.0			1.0		0.0	0.0	1.0	2.0			1.0		R.GLLTEAELDDIFSVQNLM[+16]HPAYK.A	12.0	0.0	12.0	1.0	0.0	1.0	8.33333333333		8.33333333333			1.0
ECB_00319	hemB	168	M	16	0.0	6.0	0.0	4.0			1.0		0.0	7.0	0.0	4.0			1.0		0.0	0.0	2.0	2.0			1.0		K.QAVVAAAAGADFIAPSAAM[+16]DGQVQAIR.Q	25.0	13.0	12.0	2.0	0.0	2.0	8.0	0.0	16.6666666667			1.0
ECB_00284	yahO	49	M	16	0.0	4.0	6.0	85.0			1.0	0.0	0.0	0.0	2.0	23.0			1.0		0.0	5.0	11.0	90.0			1.0	0.0	K.IGDISTSNEM[+16]STADAKEDLIKK.A,K.IGDISTSNEM[+16]STADAK.E,K.IGDISTSNEM[+16]STADAKEDLIK.K	226.0	9.0	217.0	19.0	0.0	19.0	8.40707964602	0.0	8.75576036866			1.0
ECB_00232	pepD	79	M	16	0.0	10.0	0.0	16.0			1.0		0.0	6.0	0.0	11.0			1.0		0.0	22.0	1.0	22.0			1.0	0.0	R.KPVVLQAHLDM[+16]VPQK.N	88.0	38.0	50.0	1.0	0.0	1.0	1.13636363636	0.0	2.0			1.0
ECB_00331	psiF	33	M	16	0.0	0.0	0.0	0.0			1.0		0.0	0.0	0.0	0.0			1.0		0.0	1.0	2.0	18.0			1.0	0.0	R.TLTPQQQHM[+16]TSCNQQATAQALK.G	21.0	1.0	20.0	2.0	0.0	2.0	9.52380952381	0.0	10.0			1.0
ECB_01397	ydcS	83	M	16	0.0	0.0	2.0	1.0			1.0		0.0	0.0	3.0	0.0			1.0		0.0	0.0	0.0	9.0			1.0		K.TAATSDEMVSLM[+16]TK.G	15.0	0.0	15.0	5.0	0.0	5.0	33.3333333333		33.3333333333			1.0
ECB_00423	recR	1	M	16	0.0	0.0	0.0	0.0			1.0		0.0	0.0	0.0	0.0			1.0		0.0	9.0	0.0	0.0			1.0		.M[+16]QTSPLLTQLMEALR.C	9.0	9.0	0.0	0.0	0.0	0.0	0.0	0.0				1.0
ECB_00178	fabZ	143	M	16	0.0	2.0	1.0	3.0			1.0	0.0	1.0	3.0	0.0	1.0			1.0	inf	4.0	13.0	4.0	16.0			1.0	1.23076923077	K.VVCEATM[+16]MCAR.S	48.0	23.0	25.0	10.0	5.0	5.0	20.8333333333	21.7391304348	20.0			1.0
ECB_00076	leuA	279	M	16	12.0	44.0	11.0	38.0			1.0	0.942148760331	10.0	39.0	11.0	40.0			1.0	0.932400932401	19.0	39.0	15.0	29.0			1.0	0.94188034188	R.TSQLVSQICNM[+16]PIPANK.A	307.0	163.0	144.0	78.0	41.0	37.0	25.4071661238	25.1533742331	25.6944444444			1.0
ECB_00167	rpsB	100	M	16	0.0	43.0	0.0	37.0			1.0		0.0	38.0	0.0	31.0			1.0		0.0	29.0	0.0	31.0			1.0		R.WLGGM[+16]LTNWK.T	209.0	110.0	99.0	0.0	0.0	0.0	0.0	0.0	0.0			1.0
ECB_00160	degP	294	M	16	0.0	106.0	0.0	118.0			1.0		0.0	92.0	0.0	116.0			1.0		5.0	59.0	6.0	82.0			1.0	1.1581920904	R.GELGIM[+16]GTELNSELAK.A,K.RGELGIM[+16]GTELNSELAK.A	584.0	262.0	322.0	11.0	5.0	6.0	1.88356164384	1.90839694656	1.86335403727			1.0
ECB_00133	panB	88	M	16	0.0	9.0	0.0	9.0			1.0		0.0	0.0	0.0	1.0			1.0		1.0	4.0	0.0	1.0			1.0	inf	R.GAPNCLLLADLPFM[+16]AYATPEQAFENAATVMR.A	25.0	14.0	11.0	1.0	1.0	0.0	4.0	7.14285714286	0.0			1.0
ECB_00130	panD	114	M	16	0.0	107.0	0.0	83.0			1.0		0.0	59.0	0.0	48.0			1.0		3.0	99.0	3.0	80.0			1.0	0.808080808081	R.TWRPNVAYFEGDNEM[+16]KR.T	482.0	268.0	214.0	6.0	3.0	3.0	1.24481327801	1.11940298507	1.40186915888			1.0
ECB_00124	hpt	74	M	16	1.0	0.0	0.0	0.0			1.0		0.0	0.0	0.0	0.0			1.0		0.0	1.0	0.0	0.0			1.0		R.EVQVSHEVDFMTASSYGSGM[+16]STTR.D	2.0	2.0	0.0	1.0	1.0	0.0	50.0	50.0				1.0
ECB_00117	acnB	420	M	16	0.0	0.0	0.0	0.0			1.0		0.0	0.0	0.0	0.0			1.0		1.0	24.0	0.0	12.0			1.0	inf	K.MTSVGSQDTTGPM[+16]TR.D	37.0	25.0	12.0	1.0	1.0	0.0	2.7027027027	4.0	0.0			1.0
ECB_02084	cirA	201	M	16	0.0	8.0	2.0	163.0			1.0	0.0	0.0	25.0	1.0	133.0			1.0	0.0	0.0	0.0	0.0	0.0			1.0		R.DRGDTYNGQFFTSGPLIDGVLGM[+16]K.A	332.0	33.0	299.0	3.0	0.0	3.0	0.903614457831	0.0	1.00334448161			1.0
ECB_04040	hflX	316	M	16	0.0	0.0	0.0	2.0			1.0		0.0	0.0	0.0	1.0			1.0		2.0	4.0	0.0	2.0			1.0	inf	R.VQENIEAVNTVLEEIDAHEIPTLLVM[+16]NK.I	11.0	6.0	5.0	2.0	2.0	0.0	18.1818181818	33.3333333333	0.0			1.0
ECB_00117	acnB	93	M	16	0.0	26.0	0.0	29.0			1.0		0.0	8.0	0.0	8.0			1.0		2.0	26.0	3.0	28.0			1.0	0.717948717949	K.AIELLGTM[+16]QGGYNIHPLIDALDDAK.L	130.0	62.0	68.0	5.0	2.0	3.0	3.84615384615	3.22580645161	4.41176470588			1.0
ECB_04041	hflK	229	M	16	0.0	21.0	0.0	24.0			1.0		0.0	9.0	0.0	5.0			1.0		0.0	20.0	1.0	30.0			1.0	0.0	R.ELEETIRPYDM[+16]GITLLDVNFQAARPPEEVK.A	110.0	50.0	60.0	1.0	0.0	1.0	0.909090909091	0.0	1.66666666667			1.0
ECB_04041	hflK	358	M	16	0.0	39.0	0.0	27.0			1.0		0.0	29.0	0.0	29.0			1.0		0.0	26.0	1.0	31.0			1.0	0.0	K.GGNLMVLPLDQM[+16]LK.G	182.0	94.0	88.0	1.0	0.0	1.0	0.549450549451	0.0	1.13636363636			1.0
ECB_00114	aceF	474	M	16	10.0	0.0	0.0	0.0			1.0		49.0	0.0	0.0	0.0			1.0		0.0	22.0	0.0	22.0			1.0		K.AVAAALEQM[+16]PR.F	103.0	81.0	22.0	59.0	59.0	0.0	57.2815533981	72.8395061728	0.0			1.0
ECB_00114	aceF	276	M	16	0.0	28.0	0.0	12.0			1.0		0.0	21.0	0.0	9.0			1.0		0.0	11.0	1.0	15.0			1.0	0.0	K.TGSLIM[+16]IFEVEGAAPAAAPAKQEAAAPAPAAK.A	97.0	60.0	37.0	1.0	0.0	1.0	1.03092783505	0.0	2.7027027027			1.0
ECB_00114	aceF	225	M	16	0.0	32.0	0.0	30.0			1.0		0.0	22.0	0.0	18.0			1.0		2.0	14.0	2.0	14.0			1.0	1.0	K.EVNVPDIGGDEVEVTEVM[+16]VK.V	134.0	70.0	64.0	4.0	2.0	2.0	2.98507462687	2.85714285714	3.125			1.0
ECB_00099	secA	595	M	16	0.0	10.0	0.0	32.0			1.0		0.0	6.0	0.0	32.0			1.0		1.0	10.0	0.0	9.0			1.0	inf	R.FYLSMEDALM[+16]R.I	100.0	27.0	73.0	1.0	1.0	0.0	1.0	3.7037037037	0.0			1.0
ECB_04067	rpsF	1	M	16	0.0	9.0	0.0	18.0			1.0		0.0	2.0	1.0	12.0			1.0	0.0	0.0	5.0	2.0	37.0			1.0	0.0	.M[+16]RHYEIVFMVHPDQSEQVPGMIER.Y	86.0	16.0	70.0	3.0	0.0	3.0	3.48837209302	0.0	4.28571428571			1.0
ECB_00096	ftsZ	5	M	16	0.0	39.0	0.0	36.0			1.0		0.0	75.0	0.0	31.0			1.0		0.0	21.0	1.0	25.0			1.0	0.0	.MFEPM[+16]ELTNDAVIK.V	228.0	135.0	93.0	1.0	0.0	1.0	0.438596491228	0.0	1.0752688172			1.0
ECB_00091	murG	201	M	16	1.0	2.0	0.0	0.0			1.0		0.0	0.0	0.0	0.0			1.0		0.0	1.0	0.0	2.0			1.0		R.ILNQTM[+16]PQVAAK.L	6.0	4.0	2.0	1.0	1.0	0.0	16.6666666667	25.0	0.0			1.0
ECB_00169	pyrH	79	M	16	0.0	24.0	0.0	26.0			1.0		0.0	25.0	0.0	19.0			1.0		0.0	27.0	1.0	34.0			1.0	0.0	R.VVGDHM[+16]GMLATVMNGLAMR.D	156.0	76.0	80.0	1.0	0.0	1.0	0.641025641026	0.0	1.25			1.0
ECB_04086	cysQ	17	M	16	0.0	0.0	0.0	22.0			1.0		0.0	0.0	0.0	11.0			1.0		0.0	2.0	1.0	8.0			1.0	0.0	R.NAGDAIM[+16]QVYDGTKPMDVVSK.A	44.0	2.0	42.0	1.0	0.0	1.0	2.27272727273	0.0	2.38095238095			1.0
ECB_04113	pyrB	105	M	16	0.0	1.0	0.0	0.0			1.0		0.0	0.0	0.0	0.0			1.0		3.0	2.0	2.0	0.0			1.0	0.0	K.KGETLADTISVISTYVDAIVM[+16]R.H	8.0	6.0	2.0	5.0	3.0	2.0	62.5	50.0	100.0			1.0
ECB_00030	ileS	675	M	16	0.0	22.0	0.0	25.0			1.0		0.0	15.0	0.0	10.0			1.0		0.0	14.0	1.0	13.0			1.0	0.0	R.FLLANLNGFDPAKDM[+16]VKPEEMVVLDR.W	100.0	51.0	49.0	1.0	0.0	1.0	1.0	0.0	2.04081632653			1.0
ECB_00169	pyrH	81	M	16	0.0	24.0	0.0	26.0			1.0		0.0	25.0	0.0	19.0			1.0		1.0	26.0	2.0	34.0			1.0	0.653846153846	R.VVGDHMGM[+16]LATVMNGLAMR.D	157.0	76.0	81.0	3.0	1.0	2.0	1.91082802548	1.31578947368	2.46913580247			1.0
ECB_04100	fbp	279	M	16	0.0	37.0	0.0	52.0			1.0		0.0	43.0	0.0	50.0			1.0		0.0	27.0	1.0	34.0			1.0	0.0	R.LLYECNPM[+16]AFLAEQAGGK.A	244.0	107.0	137.0	1.0	0.0	1.0	0.409836065574	0.0	0.729927007299			1.0
ECB_04120	argI	157	M	16	0.0	11.0	0.0	29.0			1.0		1.0	20.0	0.0	17.0			1.0	inf	0.0	6.0	0.0	5.0			1.0		K.AFNEM[+16]TLVYAGDAR.N	89.0	38.0	51.0	1.0	1.0	0.0	1.12359550562	2.63157894737	0.0			1.0
ECB_04124	valS	297	M	16	0.0	23.0	0.0	16.0			1.0		0.0	24.0	0.0	10.0			1.0		0.0	23.0	1.0	23.0			1.0	0.0	R.HALPM[+16]INILTFDGDIR.E	120.0	70.0	50.0	1.0	0.0	1.0	0.833333333333	0.0	2.0			1.0
ECB_04124	valS	377	M	16	0.0	0.0	0.0	4.0			1.0		0.0	2.0	0.0	9.0			1.0		2.0	5.0	2.0	6.0			1.0	1.2	R.GGVVIEPM[+16]LTDQWYVR.A	30.0	9.0	21.0	4.0	2.0	2.0	13.3333333333	22.2222222222	9.52380952381			1.0
ECB_04124	valS	585	M	16	4.0	7.0	0.0	0.0			1.0		0.0	2.0	0.0	0.0			1.0		0.0	8.0	0.0	12.0			1.0		R.TGNM[+16]MQPQLADKIR.K	33.0	21.0	12.0	4.0	4.0	0.0	12.1212121212	19.0476190476	0.0			1.0
ECB_04124	valS	586	M	16	3.0	8.0	0.0	0.0			1.0		0.0	2.0	0.0	0.0			1.0		0.0	8.0	0.0	12.0			1.0		R.TGNMM[+16]QPQLADKIR.K	33.0	21.0	12.0	3.0	3.0	0.0	9.09090909091	14.2857142857	0.0			1.0
ECB_00076	leuA	246	M	16	1.0	34.0	0.0	13.0			1.0	inf	1.0	33.0	0.0	24.0			1.0	inf	4.0	22.0	3.0	22.0			1.0	1.33333333333	R.AGNCSLEEVIM[+16]AIK.V	157.0	95.0	62.0	9.0	6.0	3.0	5.73248407643	6.31578947368	4.83870967742			1.0
ECB_00074	leuC	449	M	16	0.0	101.0	0.0	54.0			1.0		1.0	79.0	0.0	52.0			1.0	inf	1.0	90.0	0.0	80.0			1.0	inf	R.THLVSPAM[+16]AAAAAVTGHFADIR.N	458.0	272.0	186.0	2.0	2.0	0.0	0.436681222707	0.735294117647	0.0			1.0
ECB_00183	accA	251	M	16	0.0	64.0	0.0	72.0			1.0		0.0	55.0	0.0	67.0			1.0		0.0	59.0	1.0	58.0			1.0	0.0	K.SADKAPLAAEAM[+16]GIIAPR.L	376.0	178.0	198.0	1.0	0.0	1.0	0.265957446809	0.0	0.505050505051			1.0
ECB_04126	pepA	326	M	16	0.0	25.0	0.0	23.0			1.0		0.0	4.0	0.0	11.0			1.0		0.0	7.0	1.0	9.0			1.0	0.0	R.MVAELQLPINVIGVLAGCENM[+16]PGGR.A	80.0	36.0	44.0	1.0	0.0	1.0	1.25	0.0	2.27272727273			1.0
ECB_04157	fecA	282	M	16	0.0	31.0	1.0	60.0			1.0	0.0	0.0	21.0	1.0	31.0			1.0	0.0	0.0	8.0	0.0	12.0			1.0		K.ETHNLM[+16]VGGTADNGFGTALLYSGTR.G	165.0	60.0	105.0	2.0	0.0	2.0	1.21212121212	0.0	1.90476190476			1.0
ECB_04157	fecA	343	M	16	0.0	64.0	0.0	65.0			1.0		0.0	22.0	0.0	42.0			1.0		8.0	17.0	15.0	34.0			1.0	1.06666666667	K.YAPDEVHTFNSLLQYYDGEADM[+16]PGGLSR.A,K.SKYAPDEVHTFNSLLQYYDGEADM[+16]PGGLSR.A	267.0	111.0	156.0	23.0	8.0	15.0	8.61423220974	7.20720720721	9.61538461538			1.0
ECB_00058	imp	142	M	16	0.0	31.0	0.0	16.0			1.0		0.0	25.0	0.0	24.0			1.0		0.0	6.0	0.0	13.0			1.0		K.DTNVWEGDYQM[+16]VGR.Q	115.0	62.0	53.0	0.0	0.0	0.0	0.0	0.0	0.0			1.0
ECB_04157	fecA	499	M	16	0.0	14.0	0.0	17.0			1.0		0.0	3.0	0.0	16.0			1.0		0.0	6.0	1.0	15.0			1.0	0.0	R.SGTEAHAWYLDDKIDIGNWTITPGM[+16]R.F	72.0	23.0	49.0	1.0	0.0	1.0	1.38888888889	0.0	2.04081632653			1.0
ECB_00057	surA	414	M	16	1.0	41.0	0.0	22.0			1.0	inf	0.0	28.0	0.0	52.0			1.0		2.0	40.0	2.0	36.0			1.0	0.9	K.FSEEAASWM[+16]QEQR.A,R.KFSEEAASWM[+16]QEQR.A	224.0	112.0	112.0	5.0	3.0	2.0	2.23214285714	2.67857142857	1.78571428571			1.0
ECB_04208	insA-28	61	M	16	1.0	0.0	0.0	0.0			1.0		0.0	0.0	0.0	0.0			1.0		0.0	0.0	0.0	0.0			1.0		K.IIDMAM[+16]NGVGCR.A	1.0	1.0	0.0	1.0	1.0	0.0	100.0	100.0				1.0
ECB_00057	surA	46	M	16	0.0	51.0	0.0	53.0			1.0		0.0	50.0	0.0	29.0			1.0		0.0	31.0	1.0	37.0			1.0	0.0	K.VAAVVNNGVVLESDVDGLM[+16]QSVK.L	252.0	132.0	120.0	1.0	0.0	1.0	0.396825396825	0.0	0.833333333333			1.0
ECB_00037	carB	911	M	16	0.0	61.0	0.0	51.0			1.0		0.0	39.0	0.0	30.0			1.0		5.0	46.0	6.0	46.0			1.0	0.833333333333	K.EVVLPFNKFPGVDPLLGPEM[+16]R.S	284.0	151.0	133.0	11.0	5.0	6.0	3.87323943662	3.31125827815	4.51127819549			1.0
ECB_04260	deoD	19	M	16	0.0	0.0	0.0	0.0			1.0		0.0	0.0	0.0	0.0			1.0		0.0	2.0	5.0	11.0			1.0	0.0	M.ATPHINAEMGDFADVVLM[+16]PGDPLR.A	18.0	2.0	16.0	5.0	0.0	5.0	27.7777777778	0.0	31.25			1.0
ECB_00074	leuC	222	M	16	1.0	28.0	0.0	16.0			1.0	inf	1.0	83.0	0.0	30.0			1.0	inf	5.0	15.0	6.0	14.0			1.0	0.777777777778	R.MTLCNM[+16]AIEMGAK.A	199.0	133.0	66.0	13.0	7.0	6.0	6.53266331658	5.26315789474	9.09090909091			1.0
ECB_04267	yjjK	465	M	16	0.0	6.0	0.0	13.0			1.0		0.0	0.0	0.0	3.0			1.0		1.0	15.0	0.0	6.0			1.0	inf	K.LLQVGGNM[+16]LLLDEPTNDLDIETLR.A	44.0	22.0	22.0	1.0	1.0	0.0	2.27272727273	4.54545454545	0.0			1.0
