# Supplementary material for: Large-scale analysis of post-translational modifications in E. coli under glucose-limiting conditions
Source: BMC Genomics. 2017 Apr 17;18:301. doi: 10.1186/s12864-017-3676-8 (PMC5392934; doi:10.1186/s12864-017-3676-8)
Supplement: Supplementary file 2 — Zip file containing several data tables in tab-separated format, as well as a readme file that explains the contents of each data file. (ZIP 175 kb) [file 12864_2017_3676_MOESM2_ESM.zip › AF2_data_tables/DATA_TABLE_7_MODa_16DaTrpProteins.tsv]

BiolRep					1	1	1	1	1	1	1	1	2	2	2	2	2	2	2	2	3	3	3	3	3	3	3	3	All	Total	Total	Total	Modified	Modified	Modified	PercentMod	PercentMod	PercentMod	Mean	Mean	Mean
PeptCounts					ExpMod	ExpUnmod	StaMod	StaUnmod	greater_pValue	less_pValue	twotail_pValue	FET_logodds	ExpMod	ExpUnmod	StaMod	StaUnmod	greater_pValue	less_pValue	twotail_pValue	FET_logodds	ExpMod	ExpUnmod	StaMod	StaUnmod	greater_pValue	less_pValue	twotail_pValue	FET_logodds	ParentPeptides	Overall	Exponential	Stationary	Overall	Exponential	Stationary	Overall	Exponential	Stationary	greater_pValue	less_pValue	twotail_pValue
LocusTag	Locus	ModPosn_ProtCoord	ModifiedResidue	MassShift
ECB_00014	dnaK	102	W	16	22.0	286.0	1.0	487.0			7.83375096635e-09	37.4615384615	11.0	290.0	1.0	516.0			0.000119843658101	19.5724137931	8.0	174.0	0.0	202.0			0.00234447275698	inf	K.IIAADNGDAW[+16]VEVK.G	1998.0	791.0	1207.0	43.0	41.0	2.0	2.15215215215	5.18331226296	0.16570008285			0.000821441416278
ECB_03708	metE	169	W	16	21.0	136.0	0.0	114.0			8.149866606e-06	inf	32.0	159.0	0.0	68.0			4.97867628214e-05	inf	63.0	220.0	34.0	171.0			0.135648959233	1.44024064171	K.VKPVLLGPVTWLW[+16]LGK.V	1018.0	631.0	387.0	150.0	116.0	34.0	14.7347740668	18.383518225	8.78552971576			0.0452356319541
ECB_01748	gapA	311	W	16	102.0	199.0	84.0	202.0			0.249677595433	1.23259152907	97.0	205.0	35.0	175.0			8.76231924133e-05	2.36585365854	10.0	148.0	0.0	115.0			0.00593563181312	inf	K.LVSW[+16]YDNETGYSNK.V	1372.0	761.0	611.0	328.0	209.0	119.0	23.9067055394	27.4638633377	19.4762684124			0.0852336168127
ECB_03856	tufB	185	W	16	3.0	211.0	0.0	294.0			0.0741492989406	inf	6.0	201.0	0.0	230.0			0.0108680204212	inf	3.0	105.0	0.0	84.0			0.257853403141	inf	K.ALEGDAEW[+16]EAK.I	1137.0	529.0	608.0	12.0	12.0	0.0	1.05540897098	2.26843100189	0.0			0.114290240834
ECB_01134	icdA	83	W	16	5.0	71.0	0.0	77.0			0.0282470070565	inf	4.0	74.0	0.0	43.0			0.29574005257	inf	4.0	87.0	0.0	82.0			0.122682856687	inf	K.STQVYGQDVW[+16]LPAETLDLIR.E	447.0	245.0	202.0	13.0	13.0	0.0	2.90827740492	5.30612244898	0.0			0.148889972105
ECB_03708	metE	374	W	16	3.0	98.0	1.0	106.0			0.357376761172	3.24489795918	7.0	93.0	0.0	87.0			0.0154296133859	inf	11.0	99.0	7.0	98.0			0.463430860778	1.55555555556	R.DALNSGDTAALAEW[+16]SAPIQAR.R	610.0	311.0	299.0	29.0	21.0	8.0	4.75409836066	6.75241157556	2.67558528428			0.278745745112
ECB_03156	rplF	62	W	16	4.0	83.0	0.0	108.0			0.0381084282151	inf	18.0	88.0	10.0	100.0			0.105447121371	2.04545454545	0.0	99.0	0.0	64.0			1.0		R.DGYADGW[+16]AQAGTAR.A	574.0	292.0	282.0	32.0	22.0	10.0	5.57491289199	7.53424657534	3.54609929078			0.381185183195
ECB_03816	hslU	381	W	16	0.0	107.0	0.0	89.0			1.0		6.0	94.0	0.0	97.0			0.029001241444	inf	4.0	75.0	0.0	65.0			0.126873318138	inf	R.IAEAAW[+16]QVNESTENIGAR.R	537.0	286.0	251.0	10.0	10.0	0.0	1.86219739292	3.4965034965	0.0			0.385291519861
ECB_00004	thrC	309	W	16	11.0	75.0	0.0	114.0			6.30866139351e-05	inf	0.0	41.0	0.0	59.0			1.0		2.0	68.0	0.0	81.0			0.213245033113	inf	K.ATQATLSNAMDVSQPNNW[+16]PR.V	451.0	197.0	254.0	13.0	13.0	0.0	2.88248337029	6.59898477157	0.0			0.404436039909
ECB_01091	fabF	25	W	16	2.0	83.0	0.0	97.0			0.216744581385	inf	0.0	79.0	0.0	89.0			1.0		5.0	66.0	0.0	80.0			0.0212792183013	inf	R.VVVTGLGMLSPVGNTVESTW[+16]K.A	501.0	235.0	266.0	7.0	7.0	0.0	1.39720558882	2.97872340426	0.0			0.412674599896
ECB_03708	metE	167	W	16	1.0	156.0	0.0	114.0			1.0	inf	8.0	192.0	0.0	68.0			0.208513479146	inf	17.0	296.0	5.0	213.0			0.0806127626354	2.44662162162	K.VKPVLLGPVTW[+16]LWLGK.V	1070.0	670.0	400.0	31.0	26.0	5.0	2.89719626168	3.88059701493	1.25			0.429708747261
ECB_02443	glyA	183	W	16	23.0	95.0	0.0	60.0			6.37167745718e-05	inf	3.0	109.0	0.0	67.0			0.293453016132	inf	0.0	73.0	0.0	40.0			1.0		K.MIIGGFSAYSGVVDW[+16]AK.M	470.0	303.0	167.0	26.0	26.0	0.0	5.53191489362	8.58085808581	0.0			0.431172244302
ECB_00550	fepA	225	W	16	2.0	64.0	12.0	101.0			0.0857794880304	0.263020833333	0.0	52.0	4.0	97.0			0.300063559756	0.0	0.0	4.0	0.0	14.0			1.0		R.LYGNLDKTQADAW[+16]DINQGHQSAR.A	350.0	122.0	228.0	18.0	2.0	16.0	5.14285714286	1.6393442623	7.01754385965			0.461947682596
ECB_00865	artJ	181	W	16	1.0	34.0	0.0	44.0			0.443037974684	inf	7.0	48.0	0.0	42.0			0.0178967572589	inf	0.0	44.0	0.0	62.0			1.0		R.IDGVFGDTAVVNEW[+16]LK.T	282.0	134.0	148.0	8.0	8.0	0.0	2.83687943262	5.97014925373	0.0			0.486978243981
ECB_03191	fusA	52	W	16	8.0	106.0	1.0	136.0			0.0124878023896	10.2641509434	2.0	72.0	0.0	53.0			0.509811273591	inf	0.0	131.0	0.0	173.0			1.0		K.IGEVHDGAATMDW[+16]MEQEQER.G	682.0	319.0	363.0	11.0	10.0	1.0	1.61290322581	3.13479623824	0.275482093664			0.507433025327
ECB_02084	cirA	430	W	16	0.0	26.0	8.0	65.0			0.106237811838	0.0	0.0	31.0	3.0	54.0			0.549136108479	0.0	0.0	3.0	0.0	0.0			1.0		K.APSLLQLSPDW[+16]TSNSCR.G	190.0	60.0	130.0	11.0	0.0	11.0	5.78947368421	0.0	8.46153846154			0.551791306772
ECB_01931	gnd	349	W	16	2.0	47.0	0.0	46.0			0.495184770437	inf	3.0	47.0	0.0	49.0			0.242424242424	inf	0.0	26.0	0.0	24.0			1.0		R.AASEEYNW[+16]DLDYGEIAK.I	244.0	125.0	119.0	5.0	5.0	0.0	2.04918032787	4.0	0.0			0.579203004287
ECB_04157	fecA	717	W	16	0.0	30.0	2.0	45.0			0.518113465482	0.0	1.0	23.0	0.0	43.0			0.358208955224	inf	0.0	19.0	0.0	28.0			1.0		R.IPGFMLW[+16]GAR.V	191.0	73.0	118.0	3.0	1.0	2.0	1.57068062827	1.3698630137	1.69491525424			0.625440806902
ECB_03794	sodA	195	W	16	17.0	34.0	2.0	42.0			0.000551903075088	10.5	3.0	25.0	5.0	45.0			1.0	1.08	0.0	18.0	0.0	43.0			1.0		K.EFWNVVNW[+16]DEAAAR.F	234.0	97.0	137.0	27.0	20.0	7.0	11.5384615385	20.618556701	5.10948905109			0.666850634358
ECB_02421	iscU	76	W	16	7.0	43.0	0.0	61.0			0.0029409208898	inf	1.0	52.0	0.0	44.0			1.0	inf	0.0	46.0	0.0	29.0			1.0		K.TYGCGSAIASSSLVTEW[+16]VK.G	283.0	149.0	134.0	8.0	8.0	0.0	2.82685512367	5.36912751678	0.0			0.66764697363
ECB_03395	dppA	414	W	16	3.0	27.0	0.0	64.0			0.0302885619647	inf	0.0	36.0	0.0	47.0			1.0		0.0	26.0	0.0	20.0			1.0		K.IVTYEW[+16]GEYLK.R	223.0	92.0	131.0	3.0	3.0	0.0	1.34529147982	3.26086956522	0.0			0.676762853988
ECB_02415	pepB	343	W	16	0.0	19.0	0.0	31.0			1.0		0.0	21.0	0.0	31.0			1.0		4.0	18.0	0.0	23.0			0.0490956072351	inf	R.LLASAAQENEPFW[+16]R.L	147.0	62.0	85.0	4.0	4.0	0.0	2.72108843537	6.45161290323	0.0			0.683031869078
ECB_02391	purM	328	W	16	0.0	46.0	0.0	48.0			1.0		0.0	42.0	0.0	34.0			1.0		4.0	28.0	0.0	34.0			0.0498945498945	inf	K.ALALLNANGENAW[+16]K.I	236.0	120.0	116.0	4.0	4.0	0.0	1.69491525424	3.33333333333	0.0			0.683298183298
ECB_03708	metE	426	W	16	0.0	152.0	0.0	147.0			1.0		0.0	147.0	0.0	117.0			1.0		16.0	157.0	4.0	123.0			0.0584059405198	3.13375796178	K.LPAW[+16]PTTTIGSFPQTTEIR.T,R.FKLPAW[+16]PTTTIGSFPQTTEIR.T	863.0	472.0	391.0	20.0	16.0	4.0	2.31749710313	3.38983050847	1.02301790281			0.686135313507
ECB_02443	glyA	16	W	16	5.0	98.0	0.0	94.0			0.0606280601421	inf	0.0	111.0	0.0	90.0			1.0		0.0	100.0	0.0	122.0			1.0		R.EMNIADYDAELW[+16]QAMEQEK.V	620.0	314.0	306.0	5.0	5.0	0.0	0.806451612903	1.5923566879	0.0			0.686876020047
ECB_00680	gltA	261	W	16	1.0	26.0	0.0	48.0			0.36	inf	0.0	4.0	0.0	9.0			1.0		3.0	45.0	6.0	58.0			0.729991732101	0.644444444444	R.TAGSSGANPFACIAAGIASLW[+16]GPAHGGANEAALK.M	200.0	79.0	121.0	10.0	4.0	6.0	5.0	5.06329113924	4.95867768595			0.6966639107
ECB_02449	purL	349	W	16	0.0	69.0	0.0	65.0			1.0		0.0	47.0	0.0	39.0			1.0		4.0	41.0	0.0	44.0			0.116621464549	inf	R.IPGFEQPW[+16]EEDFGKPER.I	309.0	161.0	148.0	4.0	4.0	0.0	1.29449838188	2.48447204969	0.0			0.705540488183
ECB_00075	leuB	205	W	16	0.0	59.0	0.0	45.0			1.0		1.0	51.0	0.0	41.0			1.0	inf	3.0	48.0	0.0	52.0			0.117754493896	inf	K.ANVLQSSILW[+16]R.E	300.0	162.0	138.0	4.0	4.0	0.0	1.33333333333	2.46913580247	0.0			0.705918164632
ECB_00897	serS	363	W	16	0.0	34.0	0.0	46.0			1.0		0.0	38.0	0.0	51.0			1.0		4.0	28.0	0.0	22.0			0.136837511976	inf	R.EISSCSNVW[+16]DFQAR.R	223.0	104.0	119.0	4.0	4.0	0.0	1.79372197309	3.84615384615	0.0			0.712279170659
ECB_03804	tpiA	170	W	16	2.0	84.0	0.0	114.0			0.183668341709	inf	0.0	72.0	0.0	86.0			1.0		0.0	82.0	0.0	86.0			1.0		K.TQGAAAFEGAVIAYEPVW[+16]AIGTGK.S	526.0	240.0	286.0	2.0	2.0	0.0	0.380228136882	0.833333333333	0.0			0.727889447236
ECB_00611	leuS	79	W	16	0.0	39.0	0.0	31.0			1.0		0.0	33.0	0.0	33.0			1.0		2.0	24.0	0.0	33.0			0.189947399182	inf	K.NVLQPIGW[+16]DAFGLPAEGAAVK.N	195.0	98.0	97.0	2.0	2.0	0.0	1.02564102564	2.04081632653	0.0			0.729982466394
ECB_02449	purL	226	W	16	0.0	71.0	0.0	68.0			1.0		0.0	61.0	0.0	76.0			1.0		2.0	26.0	0.0	32.0			0.213559322034	inf	K.IFNADW[+16]VIDGEQQPK.S	336.0	160.0	176.0	2.0	2.0	0.0	0.595238095238	1.25	0.0			0.737853107345
ECB_01134	icdA	263	W	16	0.0	33.0	0.0	42.0			1.0		0.0	43.0	0.0	48.0			1.0		2.0	31.0	0.0	37.0			0.218633540373	inf	R.EEFGGELIDGGPW[+16]LK.V	236.0	109.0	127.0	2.0	2.0	0.0	0.847457627119	1.83486238532	0.0			0.739544513458
ECB_04157	fecA	121	W	16	0.0	49.0	0.0	67.0			1.0		0.0	36.0	0.0	67.0			1.0		0.0	26.0	2.0	23.0			0.235294117647	0.0	K.EDALTVVGDW[+16]LGDAR.E	270.0	111.0	159.0	2.0	0.0	2.0	0.740740740741	0.0	1.25786163522			0.745098039216
ECB_00707	aroG	331	W	16	3.0	53.0	0.0	45.0			0.251485148515	inf	0.0	34.0	0.0	38.0			1.0		0.0	30.0	0.0	34.0			1.0		K.SITDACIGW[+16]EDTDALLR.Q	237.0	120.0	117.0	3.0	3.0	0.0	1.26582278481	2.5	0.0			0.750495049505
ECB_03285	asd	229	W	16	0.0	90.0	0.0	91.0			1.0		0.0	62.0	0.0	52.0			1.0		16.0	106.0	7.0	87.0			0.265678835015	1.87601078167	R.SGELPVDNFGVPLAGSLIPW[+16]IDK.Q	511.0	274.0	237.0	23.0	16.0	7.0	4.50097847358	5.83941605839	2.95358649789			0.755226278338
ECB_00149	fhuA	475	W	16	0.0	61.0	3.0	83.0			0.266703941851	0.0	0.0	56.0	0.0	53.0			1.0		0.0	5.0	0.0	1.0			1.0		K.QTGVYVQDQAQW[+16]DK.V	262.0	122.0	140.0	3.0	0.0	3.0	1.14503816794	0.0	2.14285714286			0.755567980617
ECB_04044	purA	12	W	16	0.0	60.0	0.0	21.0			1.0		0.0	63.0	0.0	47.0			1.0		4.0	54.0	0.0	26.0			0.305788906044	inf	M.GNNVVVLGTQW[+16]GDEGK.G	275.0	181.0	94.0	4.0	4.0	0.0	1.45454545455	2.20994475138	0.0			0.768596302015
ECB_02486	yfiA	30	W	16	0.0	84.0	6.0	266.0			0.342449369693	0.0	0.0	38.0	0.0	221.0			1.0		0.0	66.0	0.0	398.0			1.0		K.LEKW[+16]QTHLINPHIILSK.E,K.W[+16]QTHLINPHIILSK.E	1079.0	188.0	891.0	6.0	0.0	6.0	0.556070435589	0.0	0.673400673401			0.780816456564
ECB_03708	metE	536	W	16	0.0	83.0	0.0	58.0			1.0		0.0	50.0	0.0	55.0			1.0		1.0	83.0	3.0	74.0			0.34962461449	0.29718875502	R.PAPITVEW[+16]AK.Y,R.CVKPPIVIGDVSRPAPITVEW[+16]AK.Y	407.0	217.0	190.0	4.0	1.0	3.0	0.982800982801	0.460829493088	1.57894736842			0.78320820483
ECB_03708	metE	284	W	16	0.0	186.0	0.0	210.0			1.0		0.0	168.0	0.0	158.0			1.0		3.0	163.0	1.0	180.0			0.352477172268	3.31288343558	R.LPSDW[+16]LLSVGLINGR.N	1069.0	520.0	549.0	4.0	3.0	1.0	0.374181478017	0.576923076923	0.182149362477			0.784159057423
ECB_03043	hflB	604	W	16	1.0	57.0	0.0	81.0			0.41726618705	inf	0.0	67.0	0.0	75.0			1.0		0.0	69.0	0.0	43.0			1.0		R.DVRPPAGW[+16]EEPGASNNSGDNGSPK.A	393.0	194.0	199.0	1.0	1.0	0.0	0.254452926209	0.515463917526	0.0			0.805755395683
ECB_03309	livJ	301	W	16	1.0	54.0	0.0	70.0			0.44	inf	0.0	4.0	0.0	10.0			1.0		0.0	107.0	1.0	272.0			1.0	0.0	K.KQDPSGAFVW[+16]TTYAALQSLQAGLNQSDDPAEIAK.Y	519.0	166.0	353.0	2.0	1.0	1.0	0.385356454721	0.602409638554	0.28328611898			0.813333333333
ECB_02925	ygiM	116	W	16	0.0	35.0	0.0	49.0			1.0		0.0	32.0	0.0	39.0			1.0		1.0	40.0	0.0	51.0			0.445652173913	inf	K.TLTDKLTNIDNTW[+16]NQR.T	247.0	108.0	139.0	1.0	1.0	0.0	0.404858299595	0.925925925926	0.0			0.815217391304
ECB_03897	pgi	12	W	16	0.0	80.0	0.0	93.0			1.0		0.0	75.0	0.0	80.0			1.0		1.0	54.0	0.0	65.0			0.458333333333	inf	K.NINPTQTAAW[+16]QALQK.H	448.0	210.0	238.0	1.0	1.0	0.0	0.223214285714	0.47619047619	0.0			0.819444444444
ECB_02757	pgk	306	W	16	1.0	57.0	0.0	61.0			0.487394957983	inf	0.0	47.0	0.0	64.0			1.0		10.0	70.0	13.0	87.0			1.0	0.956043956044	K.TILW[+16]NGPVGVFEFPNFR.K	410.0	185.0	225.0	24.0	11.0	13.0	5.85365853659	5.94594594595	5.77777777778			0.829131652661
ECB_00113	aceE	288	W	16	0.0	39.0	0.0	43.0			1.0		0.0	30.0	0.0	44.0			1.0		2.0	53.0	0.0	48.0			0.497430039977	inf	K.IINELEGIFEGAGW[+16]NVIK.V	259.0	124.0	135.0	2.0	2.0	0.0	0.772200772201	1.61290322581	0.0			0.832476679992
ECB_02390	upp	57	W	16	0.0	18.0	0.0	17.0			1.0		0.0	24.0	0.0	19.0			1.0		2.0	25.0	0.0	20.0			0.50046253469	inf	K.VTIEGW[+16]NGPVEIDQIK.G	125.0	69.0	56.0	2.0	2.0	0.0	1.6	2.89855072464	0.0			0.833487511563
ECB_00781	ompX	99	W	16	5.0	67.0	5.0	112.0			0.509097131809	1.67164179104	2.0	60.0	6.0	166.0			1.0	0.922222222222	0.0	16.0	0.0	22.0			1.0		R.INDW[+16]ASIYGVVGVGYGK.F	461.0	150.0	311.0	18.0	7.0	11.0	3.90455531453	4.66666666667	3.53697749196			0.836365710603
ECB_00550	fepA	685	W	16	0.0	2.0	12.0	73.0			1.0	0.0	1.0	9.0	7.0	91.0			0.552968771378	1.44444444444	0.0	0.0	0.0	0.0			1.0		K.EISPYSIVGLSATW[+16]DVTK.N	195.0	12.0	183.0	20.0	1.0	19.0	10.2564102564	8.33333333333	10.3825136612			0.850989590459
ECB_00550	fepA	649	W	16	0.0	2.0	7.0	94.0			1.0	0.0	1.0	14.0	6.0	119.0			0.555992553968	1.41666666667	0.0	0.0	0.0	0.0			1.0		R.EDLSMQTTFTW[+16]YGK.Q	243.0	17.0	226.0	14.0	1.0	13.0	5.76131687243	5.88235294118	5.75221238938			0.851997517989
ECB_02372	bcp	151	W	16	0.0	19.0	0.0	4.0			1.0		0.0	17.0	0.0	12.0			1.0		2.0	62.0	1.0	96.0			0.563482948553	3.09677419355	K.TSNHHDVVLNW[+16]LK.E	213.0	100.0	113.0	3.0	2.0	1.0	1.40845070423	2.0	0.884955752212			0.854494316184
ECB_02234	hisJ	152	W	16	1.0	74.0	0.0	63.0			1.0	inf	0.0	70.0	0.0	50.0			1.0		2.0	62.0	1.0	90.0			0.569432465068	2.90322580645	R.VGVLQGTTQETFGNEHW[+16]APK.G	413.0	209.0	204.0	4.0	3.0	1.0	0.968523002421	1.43540669856	0.490196078431			0.856477488356
ECB_03148	rpsK	44	W	16	0.0	40.0	0.0	27.0			1.0		0.0	46.0	0.0	19.0			1.0		15.0	62.0	5.0	31.0			0.60015603968	1.5	R.QGNALGW[+16]ATAGGSGFR.G	245.0	163.0	82.0	20.0	15.0	5.0	8.16326530612	9.20245398773	6.09756097561			0.866718679893
ECB_00895	lolA	62	W	16	8.0	47.0	10.0	43.0			0.611501412404	0.731914893617	0.0	58.0	0.0	56.0			1.0		0.0	37.0	0.0	47.0			1.0		K.VTDGSGAAVQEGQGDLW[+16]VK.R	306.0	150.0	156.0	18.0	8.0	10.0	5.88235294118	5.33333333333	6.41025641026			0.870500470801
ECB_03158	rpsN	42	W	16	0.0	78.0	0.0	42.0			1.0		0.0	54.0	0.0	30.0			1.0		5.0	115.0	2.0	84.0			0.701643107909	1.82608695652	K.AIISDVNASDEDRW[+16]NAVLK.L	410.0	252.0	158.0	7.0	5.0	2.0	1.70731707317	1.98412698413	1.26582278481			0.900547702636
ECB_00708	gpmA	25	W	16	4.0	47.0	4.0	66.0			0.719871728546	1.40425531915	2.0	42.0	4.0	58.0			1.0	0.690476190476	0.0	29.0	0.0	23.0			1.0		R.FTGW[+16]YDVDLSEK.G	279.0	124.0	155.0	14.0	6.0	8.0	5.01792114695	4.83870967742	5.16129032258			0.906623909515
ECB_02116	yejK	157	W	16	0.0	22.0	0.0	7.0			1.0		0.0	23.0	0.0	10.0			1.0		1.0	12.0	0.0	11.0			1.0	inf	R.IDLTEW[+16]ETNPESTR.Y	86.0	58.0	28.0	1.0	1.0	0.0	1.16279069767	1.72413793103	0.0			1.0
ECB_02235	argT	152	W	16	0.0	56.0	0.0	77.0			1.0		0.0	44.0	0.0	69.0			1.0		0.0	41.0	1.0	105.0			1.0	0.0	K.HVGVLQGSTQEAYANETW[+16]R.S	393.0	141.0	252.0	1.0	0.0	1.0	0.254452926209	0.0	0.396825396825			1.0
ECB_02044	metG	222	W	16	0.0	28.0	0.0	22.0			1.0		0.0	65.0	0.0	22.0			1.0		0.0	34.0	1.0	37.0			1.0	0.0	K.MQEW[+16]FESGLQQWDISR.D	209.0	127.0	82.0	1.0	0.0	1.0	0.478468899522	0.0	1.21951219512			1.0
ECB_00550	fepA	635	W	16	0.0	25.0	4.0	233.0			1.0	0.0	0.0	23.0	1.0	179.0			1.0	0.0	0.0	0.0	0.0	0.0			1.0		R.LSIIPEYTLNSTLSW[+16]QAR.E	465.0	48.0	417.0	5.0	0.0	5.0	1.0752688172	0.0	1.19904076739			1.0
ECB_01823	zwf	201	W	16	0.0	14.0	0.0	14.0			1.0		0.0	21.0	0.0	15.0			1.0		1.0	11.0	0.0	7.0			1.0	inf	R.FANSLFVNNW[+16]DNR.T	83.0	47.0	36.0	1.0	1.0	0.0	1.20481927711	2.12765957447	0.0			1.0
ECB_03285	asd	301	W	16	0.0	58.0	0.0	45.0			1.0		0.0	58.0	0.0	22.0			1.0		1.0	56.0	0.0	43.0			1.0	inf	K.DVSIPTVEELLAAHNPW[+16]AK.V	283.0	173.0	110.0	1.0	1.0	0.0	0.353356890459	0.578034682081	0.0			1.0
ECB_01409	yncE	167	W	16	0.0	20.0	0.0	33.0			1.0		0.0	26.0	0.0	43.0			1.0		0.0	6.0	0.0	10.0			1.0		K.ESVIW[+16]VVDGENIK.L	138.0	52.0	86.0	0.0	0.0	0.0	0.0	0.0	0.0			1.0
ECB_01072	flgE	208	W	16	2.0	65.0	0.0	1.0			1.0	inf	0.0	24.0	0.0	3.0			1.0		0.0	30.0	0.0	10.0			1.0		K.TGDNNW[+16]QVYTQDSSDPTGTAEPAMK.L	135.0	121.0	14.0	2.0	2.0	0.0	1.48148148148	1.65289256198	0.0			1.0
ECB_02772	metK	216	W	16	1.0	72.0	0.0	66.0			1.0	inf	0.0	46.0	0.0	52.0			1.0		0.0	57.0	0.0	61.0			1.0		K.SLQEAVMEEIIKPILPAEW[+16]LTSATK.F	355.0	176.0	179.0	1.0	1.0	0.0	0.281690140845	0.568181818182	0.0			1.0
ECB_02498	rpsP	60	W	16	0.0	35.0	0.0	17.0			1.0		0.0	32.0	0.0	20.0			1.0		4.0	68.0	1.0	24.0			1.0	1.41176470588	R.IAHW[+16]VGQGATISDR.V	201.0	139.0	62.0	5.0	4.0	1.0	2.48756218905	2.87769784173	1.61290322581			1.0
ECB_02601	cysN	18	W	16	0.0	32.0	0.0	0.0			1.0		0.0	44.0	0.0	0.0			1.0		4.0	48.0	0.0	9.0			1.0	inf	.MNTALAQQIANEGGVEAW[+16]MIAQQHK.S	137.0	128.0	9.0	4.0	4.0	0.0	2.9197080292	3.125	0.0			1.0
ECB_02084	cirA	621	W	16	0.0	3.0	7.0	67.0			1.0	0.0	0.0	12.0	4.0	65.0			1.0	0.0	0.0	0.0	0.0	0.0			1.0		K.TPGGYTIWNTGAAW[+16]QVTK.D	158.0	15.0	143.0	11.0	0.0	11.0	6.96202531646	0.0	7.69230769231			1.0
ECB_02777	gshB	130	W	16	0.0	16.0	0.0	17.0			1.0		0.0	16.0	0.0	17.0			1.0		1.0	16.0	0.0	15.0			1.0	inf	K.LFTAW[+16]FSDLTPETLVTR.N	98.0	49.0	49.0	1.0	1.0	0.0	1.02040816327	2.04081632653	0.0			1.0
ECB_03040	secG	84	W	16	0.0	31.0	0.0	4.0			1.0		0.0	29.0	0.0	12.0			1.0		0.0	35.0	1.0	42.0			1.0	0.0	K.GSEW[+16]ENLSAPVK.T	154.0	95.0	59.0	1.0	0.0	1.0	0.649350649351	0.0	1.69491525424			1.0
ECB_03077	gltB	1481	W	16	0.0	34.0	0.0	26.0			1.0		0.0	28.0	0.0	24.0			1.0		1.0	19.0	0.0	20.0			1.0	inf	R.GEEILANW[+16]STFATK.F	152.0	82.0	70.0	1.0	1.0	0.0	0.657894736842	1.21951219512	0.0			1.0
ECB_02079	mglB	206	W	16	0.0	5.0	8.0	88.0			1.0	0.0	0.0	9.0	4.0	73.0			1.0	0.0	0.0	5.0	0.0	137.0			1.0		K.TEQLQLDTAMW[+16]DTAQAK.D	329.0	19.0	310.0	12.0	0.0	12.0	3.64741641337	0.0	3.87096774194			1.0
ECB_00183	accA	61	W	16	0.0	65.0	0.0	68.0			1.0		0.0	76.0	0.0	56.0			1.0		1.0	67.0	0.0	64.0			1.0	inf	K.IFADLGAW[+16]QIAQLAR.H	397.0	209.0	188.0	1.0	1.0	0.0	0.251889168766	0.478468899522	0.0			1.0
ECB_01020	ycdO	289	W	16	0.0	64.0	0.0	149.0			1.0		0.0	45.0	0.0	82.0			1.0		0.0	50.0	0.0	53.0			1.0		K.ISGEEDRYSHTDLW[+16]DFQANVEGSQK.I	443.0	159.0	284.0	0.0	0.0	0.0	0.0	0.0	0.0			1.0
ECB_02084	cirA	615	W	16	0.0	3.0	4.0	65.0			1.0	0.0	0.0	12.0	4.0	62.0			1.0	0.0	0.0	0.0	0.0	0.0			1.0		K.TPGGYTIW[+16]NTGAAWQVTK.D	150.0	15.0	135.0	8.0	0.0	8.0	5.33333333333	0.0	5.92592592593			1.0
ECB_01006	yccJ	65	W	16	0.0	8.0	1.0	41.0			1.0	0.0	0.0	8.0	1.0	47.0			1.0	0.0	0.0	4.0	0.0	47.0			1.0		K.TDIDSLFW[+16]GEQTIER.K	157.0	20.0	137.0	2.0	0.0	2.0	1.27388535032	0.0	1.4598540146			1.0
ECB_02084	cirA	338	W	16	0.0	39.0	1.0	94.0			1.0	0.0	0.0	47.0	0.0	94.0			1.0		0.0	6.0	0.0	0.0			1.0		K.YTLPLTAINQFLTVGGEW[+16]R.H	281.0	92.0	189.0	1.0	0.0	1.0	0.355871886121	0.0	0.529100529101			1.0
ECB_00637	glnS	459	W	16	0.0	34.0	0.0	38.0			1.0		0.0	28.0	0.0	17.0			1.0		1.0	26.0	0.0	27.0			1.0	inf	K.GVIHW[+16]VSAAHALPVEIR.L	171.0	89.0	82.0	1.0	1.0	0.0	0.584795321637	1.12359550562	0.0			1.0
ECB_01006	yccJ	43	W	16	0.0	18.0	0.0	59.0			1.0		0.0	12.0	2.0	58.0			1.0	0.0	0.0	0.0	0.0	64.0			1.0		K.IW[+16]EEGSDEVLVK.A,K.MAEKIW[+16]EEGSDEVLVK.A	213.0	30.0	183.0	2.0	0.0	2.0	0.93896713615	0.0	1.09289617486			1.0
ECB_00175	yaeT	546	W	16	0.0	61.0	0.0	83.0			1.0		0.0	46.0	0.0	45.0			1.0		0.0	25.0	1.0	45.0			1.0	0.0	R.AGLGYVHNSLSNMQPQVAMW[+16]R.Y	306.0	132.0	174.0	1.0	0.0	1.0	0.326797385621	0.0	0.574712643678			1.0
ECB_00915	rpsA	354	W	16	0.0	2.0	0.0	0.0			1.0		0.0	1.0	0.0	0.0			1.0		1.0	78.0	0.0	58.0			1.0	inf	K.ANPW[+16]QQFAETHNK.G	140.0	82.0	58.0	1.0	1.0	0.0	0.714285714286	1.21951219512	0.0			1.0
ECB_03891	metH	654	W	16	0.0	0.0	0.0	0.0			1.0		0.0	0.0	0.0	0.0			1.0		0.0	4.0	1.0	4.0			1.0	0.0	K.TDDTANAQQAEW[+16]R.S	9.0	4.0	5.0	1.0	0.0	1.0	11.1111111111	0.0	20.0			1.0
ECB_03845	argH	87	W	16	0.0	61.0	0.0	43.0			1.0		0.0	34.0	0.0	13.0			1.0		1.0	63.0	0.0	52.0			1.0	inf	R.ARPQQILESDAEDIHSW[+16]VEGK.L	267.0	159.0	108.0	1.0	1.0	0.0	0.374531835206	0.62893081761	0.0			1.0
ECB_03841	ppc	248	W	16	0.0	18.0	0.0	29.0			1.0		0.0	18.0	0.0	12.0			1.0		1.0	11.0	1.0	6.0			1.0	0.545454545455	R.FTSW[+16]MGGDRDGNPNVTADITR.H	96.0	48.0	48.0	2.0	1.0	1.0	2.08333333333	2.08333333333	2.08333333333			1.0
ECB_00911	serC	102	W	16	0.0	82.0	0.0	92.0			1.0		0.0	69.0	0.0	63.0			1.0		0.0	65.0	0.0	79.0			1.0		K.TTADYVDAGYW[+16]AASAIK.E	450.0	216.0	234.0	0.0	0.0	0.0	0.0	0.0	0.0			1.0
ECB_00550	fepA	577	W	16	0.0	0.0	7.0	102.0			1.0		0.0	0.0	0.0	39.0			1.0		0.0	0.0	0.0	0.0			1.0		R.NKIEAGYVAVGQNAVGTDLYQW[+16]DNVPK.A	148.0	0.0	148.0	7.0	0.0	7.0	4.72972972973		4.72972972973			1.0
ECB_03708	metE	561	W	16	0.0	124.0	0.0	109.0			1.0		0.0	131.0	0.0	120.0			1.0		1.0	126.0	0.0	85.0			1.0	inf	K.GMLTGPVTILCW[+16]SFPR.E	696.0	382.0	314.0	1.0	1.0	0.0	0.14367816092	0.261780104712	0.0			1.0
ECB_03813	yiiU	67	W	16	0.0	0.0	0.0	0.0			1.0		0.0	0.0	0.0	0.0			1.0		0.0	16.0	1.0	18.0			1.0	0.0	R.EELERENNHLKEQQNGW[+16]QER.L	35.0	16.0	19.0	1.0	0.0	1.0	2.85714285714	0.0	5.26315789474			1.0
ECB_03794	sodA	129	W	16	0.0	31.0	0.0	32.0			1.0		2.0	39.0	2.0	36.0			1.0	0.923076923077	0.0	14.0	0.0	16.0			1.0		R.FGSGW[+16]AWLVLK.G	172.0	86.0	86.0	4.0	2.0	2.0	2.32558139535	2.32558139535	2.32558139535			1.0
ECB_03794	sodA	131	W	16	0.0	31.0	1.0	31.0			1.0	0.0	2.0	39.0	2.0	36.0			1.0	0.923076923077	0.0	14.0	0.0	16.0			1.0		R.FGSGWAW[+16]LVLK.G	172.0	86.0	86.0	5.0	2.0	3.0	2.90697674419	2.32558139535	3.48837209302			1.0
ECB_00057	surA	413	W	16	0.0	42.0	0.0	22.0			1.0		0.0	28.0	0.0	52.0			1.0		1.0	40.0	0.0	38.0			1.0	inf	K.FSEEAASW[+16]MQEQR.A	223.0	111.0	112.0	1.0	1.0	0.0	0.448430493274	0.900900900901	0.0			1.0
ECB_03307	livK	301	W	16	0.0	26.0	1.0	46.0			1.0	0.0	0.0	12.0	0.0	30.0			1.0		0.0	53.0	0.0	80.0			1.0		K.DPSGPYVW[+16]ITYAAVQSLATALER.T	248.0	91.0	157.0	1.0	0.0	1.0	0.403225806452	0.0	0.636942675159			1.0
ECB_02084	cirA	164	W	16	0.0	0.0	1.0	171.0			1.0		0.0	0.0	4.0	25.0			1.0		0.0	0.0	0.0	0.0			1.0		K.IGQKW[+16]SGTVTVDTTIQEHR.D,K.KIGQKW[+16]SGTVTVDTTIQEHR.D	201.0	0.0	201.0	5.0	0.0	5.0	2.48756218905		2.48756218905			1.0
ECB_00550	fepA	549	W	16	0.0	8.0	1.0	60.0			1.0	0.0	0.0	6.0	0.0	69.0			1.0		0.0	7.0	0.0	0.0			1.0		R.DGWLAGVTW[+16]FR.N	151.0	21.0	130.0	1.0	0.0	1.0	0.662251655629	0.0	0.769230769231			1.0
ECB_02084	cirA	243	W	16	0.0	6.0	6.0	46.0			1.0	0.0	0.0	2.0	0.0	10.0			1.0		0.0	0.0	0.0	0.0			1.0		R.DGNVEFAW[+16]TPNQNHDFSAGYGFDR.Q	70.0	8.0	62.0	6.0	0.0	6.0	8.57142857143	0.0	9.67741935484			1.0
ECB_03717	ysgA	130	W	16	0.0	15.0	0.0	50.0			1.0		0.0	18.0	0.0	32.0			1.0		0.0	22.0	0.0	34.0			1.0		K.VPDSQVLADLDHVASW[+16]ASR.N	171.0	55.0	116.0	0.0	0.0	0.0	0.0	0.0	0.0			1.0
ECB_00550	fepA	464	W	16	0.0	34.0	2.0	97.0			1.0	0.0	0.0	12.0	0.0	56.0			1.0		0.0	12.0	0.0	5.0			1.0		R.FDHHSIVGNNW[+16]SPALNISQGLGDDFTLK.M	218.0	58.0	160.0	2.0	0.0	2.0	0.917431192661	0.0	1.25			1.0
